# Supplementary material for: SNP discovery and association study for growth, fatness and meat quality traits in Iberian crossbred pigs
Source: Sci Rep. 2022 Sep 30;12:16361. doi: 10.1038/s41598-022-20817-0 (PMC9525691; doi:10.1038/s41598-022-20817-0)
Supplement: Supplementary file 2 — Supplementary Table S1. [file 41598_2022_20817_MOESM2_ESM.xlsx]

## Sheet: GBS genotyped markers
Marker ID	SSC	Position	Gene	Reference Allele	Variant Allele	Sequence	Codon change	SIFT	Exon
Target-1	1	617156	WDR27	G	A	GTGTGTGTGCGCGCGCACGCAGGCTTTTAAGGGCCTTGATTTAACCTTTTCGGTCTTGTTGGCTTGGCACCAGGTAGGAAACCTCTTAAATCCGTAGATCGTGTGGCCTTGGCTGTTTTGGGGAGTGCGTTCCTGTCCCCCAGGGAGCAGTGTTAACGGTTTGCTTCCTCTTTGAATACGTTTACCCAGCTGCTCGGGCC[G/A]TCGTAAAGGACCAGCCCCTGGTTTTCCACAGTAAAGTCACGTCGTCTGGATACACAGCTGCCCCGCGGTGAGTTGTCCGCCCCGGAGGAGGACACGTGGGGCCTCCCGGTGCAGGTGGGGACAGGGACAGACGCGGGGACCCCAGCACATCGCAGTTGCGGAAGTGGCATCAGCTGCAGCAGCAAGCATTTATT…	Gtc/Atc	SIFT=tolerated(0.34)	EXON=15/26
Target-2	1	1986285	ENSSSCG00000032403	T	C	AACGCCACCGTGGATGTGACCTTCAGGAAGCTACCTGGGGAGTTAAAAAGCAGAGCCTGGGAGAGACTCCCACAATAAGCGGCAATTTATGTTTCATTTTTTCAACTCCTGGAAAGTGCGTGGCTTGATTTGCTAGAAACAAACTGTCAGCTGATGACGATGCCAGAACTGATGACTGCCCGCCTCTGGCTCGGAGCCCC[T/C]GGCCGGTGCAGCCGGCAAGGTCACAGGAATGCAGCTGGGGAGGGTGGGCCGAGCCCGTCCACCTACCTTGTCGTCGGGGTGCTGGACTTCCTCCCCTTCCTCCTGTTGTCTCTGGGCGCCCTGGTGCTGGGCTGTTTTGGGGGGAGACTCTGGTTCTGTAGGAAGATTCTGCAGAAAGAGAGTCATCAGCGCCT…	Agg/Ggg	SIFT=deleterious_low_confidence(0)	EXON=6/6
Target-3	1	8658228	ENSSSCG00000031776	C	G	CAGGAGGCTGTAGGACGACTGCGAGGTCAGCGGGGAGGCGCCAGGCCCCGCGCCGGGCTCCGGCCGCCCCGCCGCGCCCGCGCCCGCGCCGCTGCACTGGCTGCAGGTGTACAGGGCGGGCGGGGGCCGCGCCGGGAACTGCGCCGCCTTGGGCTTGGGCGGGTGCGGCGGCGGCCGCGGGGGCTCGGCCAGCTGCGCCG[C/G]CTTGAGCGCCGCCTCGCGGTTGTTCCTGCGCAGCGTGGCGTGGATGAGGCCGGCGTCCGGCCTCTGCCCGGCGCCCCTGCTGGGGCCCAGCGGGCCGCCAGGTCGGGATAGGGGGGCGGGTCCCCCGGGGGGATGGAGTAACGCGGGACCGTCAGGCGGTTCAGGGTGGCGCTGGTGCAGGGCTGGGGGACCTT…	Gcg/Ccg	SIFT=deleterious_low_confidence(0)	EXON=15/16
Target-4	1	14691172	CCDC170	T	A	CAATACAACCATGTTTAAATGCGACCTTTAACTAACTCAGTGACTAGCCACTAAATGAAGCGTTGGCTGCCCTTAAGAAGCTTGTAAGCAGCCATCACCCACTCACCTGTTTCCCGCTCTCTTCCTGGCTGCCCATTTCTCGAATCCTCTCCAATATGGCGTCCTCCGTGGGTTTAAGTGGGCCGGAGCCACCCCTCAGG[T/A]GGGCTGCAATTTTCTCCCTAAAAGAGGAATACTGGCTCTGTGAGGCTGCGGCTGCATCCAGACTGGCCTTGCAACTCTTTTCCAACTCCAAGGAGCTTTTCTTCAAGAGGCTCAGCTCCTGCTTTGAGGCATCCCAGACCCGCTGGCCAGCAAGCAGCCTTTCTTGGAGGATCTTAACTTCCTTTTCAAGGGCT…	cAc/cTc	SIFT=tolerated(1)	EXON=6/10
Target-5	1	14908282	AKAP12	G	C	TTTAGAAGAAAAGGAAGTTACTTACATGATGTTTTAGGATTCTGTGGGTTCAGGTTTTGCCGGTTCCTTCTCTTTGTTCTGTGTCTCCTCCTGTGTTTGTGTTCTGATCTCTTTTTCTGACTCGCTCTGCACTTTTTCTTCCTGAAATTCTACTTCCTGGCCATCTCCCTTCTCTTGCAGTCTGGGTCCATGTGTATCTG[G/C]GGACTCTTTGCTTGAGCCTCCCGAGGCCTCAGCATCTTCTAGGGCTGAAGTTTGGCTGCTGGGATCATCAGTAGCATCACCTTTTTCACCTTCTTGGGATTCAAACTTCTCTGTTCTTTCTCCAAGCCGGGCACCACCATCATCTTCTGGCACAGACTCTGTCTCTCTCTTTCCCTCCGATGGGAGATTTACTT…	Cca/Gca	SIFT=tolerated(0.17)	EXON=8/9
Target-6	1	14908905	AKAP12	T	C	GTGGAGCCTGGGTCTGGAAATCAGTGGCCGTGTCTTCGGTGCTTCCCAACCGGTCCACAACTGTCTGAATTACGTTCTGCACGAGTCTGCAGCTCTCAGTCTCAAGTTTCAAAATCTCATTTTCAGCCTTTAAATCTTCCTCTCTTGTTTCACTCGCTCTGCCTTCCCAAAGATCAACCTGCTCTTCGCCTGCATCTGAC[T/C]CCCGTTTCTGTGATGTGGTTTTATCTCCTTCCAGGTCGGCGCTGATGCCTTTTTCAGGAGTAACAGCTGCTATCACCGGCACTGATTCTGCCTGAGACTCAGTCCCTGTAGGCACCACATCTTCACCCCGCTGAGCAGGAGCATCTTCCTCTTTTTCTGAGGATTTTTCTTCTGGTACGAAATGTGCACCTGCA…	gAg/gGg	SIFT=tolerated(0.08)	EXON=8/9
Target-7	1	14912693	AKAP12	C	T	TGCGGTTTCGCTGGCCACTGGACTGGTGGGAGAGTCCGGAGATTTGGTGGGTTCCTTCTCTTGCTTTTCTTCTCCGTCTTCTTTGCCTTCCTCGGCGGCTTGGCCAGACTGGGAGATCTCCGTGCGACTCTGCTCCCGTCTGGGCGTCTCTTCGGGTTTCTCGGTGGACTGTTTCAGTTCACTTTCCTTGGGGGTCGCGT[C/T]CCCCATCTCCTGGCCGGGCTCCGGGTGGTCCCCAGCGCCGTCGGACTCTCCTGCCCCTTCTCCTTCATCCTTCTTGACGGTGAGGAGCTGCACCGTGTCAGACTTCTCGGTCTTATCCTTTTTCACGGTGAATTTGAAGCCGACAAACTTAAACACCTTCTTAAAGCCCACGTCGTTGGCCTGGGGCTCCGCGG…	Gac/Aac	SIFT=deleterious(0)	EXON=3/9
Target-8	1	15310774	MTHFD1L	C	T	GAGTTCTTGCTGTTCTTTGTCTAACCTCTGATGTTGAATGCTCAGGCTATGCATTCACATTCCTCCATTTAAGGACAGGCTTCCAACGTGGGAGATGCTTACCTTGCTCTGAAGCTGAGGTGCTTTCCACTGAGAGCTCATTGTCATTGACCCTTTTCTCTGGAACAGGCATTGCAGGGTGGCTTCCAAAGACCCATGGG[C/T]TCCTATTACCAAGATCTTCCTTCCATCTAAGTTGACACCTACCCACCAAATGAAAATTCAGTATTATAATCAAACTTCAAAGTCTCCCTCCTGAACAGAATTCATGTAAAGAAAAATAAATAGCCTTTTAAAACTTGGCCCTCGGAGGAGTTCAGCAGTAACGAACCCCAACTAGCACCCATGAGGACATGAGT…	Gcc/Acc	SIFT=deleterious(0.01)	EXON=7/27
Target-9	1	15344604	PLEKHG1	T	C	GCTTGAACTAAGACACTGGAATTTTTCCCTTAGAGACTGGACAATATTTTGCTGATTGGGAGACGGCCCCTTCCAGAGATAGTCATTCAGTTTGTCAGAATCGTTGTATGATGTCAGATACGGTGACATCCCCAGTTTGCTGCTCACTGGCTTTGCTGGAGTGCAGGCATTCGTCAAAGGGTAAGAGGTGTTGTTGCTGC[T/C]GCAGACACTGTCAGAAGAGTCAGGGTCCATCATCTTTGGATCGGATTTCCCTCGACGACCGTGGGAGTGCTCTAACTCTGACTCATCTTCTTCTGACTTTATCTCCACATAGTCATCGTCGTCTCCTTCAGTCTCTTTGAAATTGGAAAAATAGTTCTGCGTAGCTATTTGGGCACTTAGAGGTAAATTTCTGT…	Agc/Ggc	SIFT=tolerated(0.44)	EXON=15/15
Target-10	1	20796495	UTRN	T	C	TTTGAGAACATCTGCTTCCATCCATGACAGATGAAAAACAAAATTGTCAATACCAGTAAGCATAAGTAAAATGTGCCATATTTGGGTATATTTAAAAGTAAAACAATGACACGATCCCATTTCTTTGACAACAAAATCCATAAACAGGAGAAAGATGTCATGGTAATTCTTAACACACACCTTATTCCACGTTGCATTTA[T/C]AGTTCTTAAGCTTTCTGAAATTTTTTCTCTTTCATGTAAATTCAGACTTTTATCTGAAAGTACTTCCAATTCAGTTCTATTCAGCCATTTGAGTTTTTCAGCTTGTACATCCATCTCCTGGGTTAAGTCCTAAAGGAGTCGGAAGAGAGGTATGGTCAAAAGGCTGTCATACTGGGGAAAGATCAAGAACTGCA…	Ata/Gta	SIFT=tolerated(0.61)	EXON=44/74
Target-11	1	21742723	FUCA2	G	A	CGCTGGCAGGCCCTGGTGAGCGGACGGGAGTGCAGGCGCGGGCCATGAGGTCCCTGGAGCTACCCCGGCTCCCGCTGCTGCTGCTTCTGCTGCTGCCGCAGGGCCCCGCTGGCGGCGCAGCGCGATTCGACCCCACCTGGGAGTCCCTGGACGCTCGCCAGTTGCCCGGCTGGTTCGACCAGGCGAAGTTCGGCATCTTC[G/A]TCCACTGGGGCGTGTTCTCCGTGCCCAGTTTTGGGAGCGAATGGTTCTGGTGAGTGCGCCTCCCTCCGTCTCCTCTGACCCTGCTTTGGTTCCCTCCAGCCCGACCCAGATCCCGCCTTTGCGGCTTTGTTTTGCCCTCTAGTCAGTTTCGCCTCCTGCTGTTTTAACTGCATTTGGCATTTCCGGGTGTTAAG…	Gtc/Atc	SIFT=tolerated(1)	EXON=1/7
Target-12	1	25156862	CITED2	A	G	ACTCCCAGTTCATGGCCCCCCCCGTGGCCAGTCAGGGAGGCTCCCTGCCGGCCAGCATGCAGCTGCAGAAGCTCAACAACCAGTATTTCAACCATCACCCCTACCCCCACAACCACTACATGCCGGATTTGCACCCTGCTGCAGGCCACCAGATGAACGGGACAAACCAGCACTTCCGAGATTGCAACCCCAAGCACAGC[A/G]GCGGCAGCAGCACCCCCGGCGGCTCCGGCGGCAGCAGCACCCCCGGCGGCTCCGCGGGCACTTCTGGCGGCGGCGCGGGCAGCAGCAATAGCGGCGGCGGCAGCGGCAGCGGCAGCAGCAGCAACATGCCCGCCTCTGTGGCCCACGTCCCTGCTGCAATGCTGCCGCCCAATGTCATAGACACTGATTTCATC…	Agc/Ggc	SIFT=tolerated_low_confidence(0.64)	EXON=3/3
Target-13	1	25979576	NHSL1	T	C	TTCTTTCAAAAGGTCTGGCCAGCCAGAGCCCTCCCGGGAGGTCTGCCGATTGCCTTCCACCAAGGAGGAGGGCAATAGACCCCCCATGCCCCTGATCACCACGGAAGCATTGCAGATGGTGCAGTTGAGGCCAGTGAAGAAGAACTCAGGAACCGAGGTAGCACTGATACATGAACGCGCATCTCAGGAAAAACGAACTC[T/C]GGTTGTTCCCCAGTATCGTTTAAAGCCATCTGCTTTCCTGAAATCCCGAAATAGCATAAATGAAATGGAGAGTGAAAGTCAGCCTGCCTCTGCTACTAGCTCGCTCTCGACTCCTGCCAAGAGCTCGACTCAGGGTCACCAGGACAGTGTAGCCGAGCGTGGCCTCCCGAGCCACAGCCCGGACCGCGCTGGGG…	cTg/cCg	SIFT=tolerated(1)	EXON=5/7
Target-14	1	28589827	AHI1	A	G	CCTTGCCTCTATTCACTGTTTCCTTTTCAGTAACAATAAAGTGATATATTTCTAATGGCTTGAACTTGTGTTATATTTGCAGTACATTGATCATCTCTGATGACCCAACTGAAGGTGAACAAAAGAAATCTCTAGTTGGAACAGTTACTTCAGAGTCTCGTCAAGATGATGAAATAAACTCAGTGGAACAAAATGTAGAT[A/G]ACAACATGCAAGAGGACACAAAATCCAAACCAAAAAAAAAGAAAAAGAAGGCTAAAGCAGGTTTGTTATCCAAATTAAATAAAAAATGCGTGCCTTGATAGGGATAACTTGATTAGTTAGATTAGGGATAACTTTTAGTCCTTAAAGAAAATCTAGTCCCAAAGGATATACTCGAAAAAACCCAATGTGGGATA…	Aac/Gac	SIFT=tolerated(1)	EXON=6/27
Target-15	1	29680879	SGK1	C	A	ATCCCACCATATTTCCCACCAAAACCTCATGAAACACCAAAGGAGGTAAAATGCATTTGCTTTTTCTTTTCTTTGGCACTTTATAGGTACGAAGATGGATCAAGAGCCCCATGGTCAGTGTGGACAAGCATCCGAGCCCCAGCCTAAAGTACATGGGCCCCTCCGCAGTGCACATGCCGCCCGGGGAGCCGGACTTCGAG[C/A]CGTCCTTGTGTCAGACGTGCCTGGGAGACCATGCTTTCCAAAGAGGGGTTCTCCCTCAGGAGAAGGAATCGTGCTCATGGGAAACGCAGTCTGGGTGTGAAGTAAGTCTGCTCTGGATCTGTTCTCCTGAAAGGATTCTAGGCCTCTGTGTTTCTTGCATTTATGCCATGGTTATGTACCTTCCCCCCATTTTT…	Ccg/Acg	SIFT=tolerated_low_confidence(0.2)	EXON=2/14
Target-16	1	30970398	ENSSSCG00000004179	G	A	TTCCCATCTGTTCCCAACCCCAGACCCCCAACCCCTTTACCCATTAGCCTACTTGATCAGCTATGATATCTAGGATGGTTTCCACATCATGAGCCAGCTTGGAATGTATATCTTAACCAAGTTGACTTAAACTTTTCCCACTTTTTCTTTAGGTACTGAAAGATGGGCGTTTGGTAAACAAGAACGGAACATCTGAGCCT[G/A]TCCTAGGAGTGTCACTGTTTGGGAGATGGTACATTAGGGATGTACCACTTTCCATCTCGGGAGGACCAGCACCTCAGCAAAAAATGTACCTGATAATTTCCGCATTATTAATGATCATAGCTTTGCAAAATATTGTCATGGTATAGCTAGGGTCCCTGCTTTGTCATATTCATTGTTGCTCCCAAGTTTACTAA…	Gtc/Atc	SIFT=tolerated(0.5)	EXON=8/8
Target-17	1	31018015	VNN1	T	A	TGGACTCCCACCCACACCGCCCAGCAGTGAATTGGACTTCTTATGCCAGTGGTTTACCAGCCCCCTTAGTGGGAAACCAGGAATTTAAAAGCATTGTCTTTTTTGACGAGTTCACCTTCTCGAGCTCAAAGGAGTTGCAGGAAATTACACAGTTTGTCAGAAAGATCTCTGCTGTCAGCTAAGTTACAGGATGCTTGAGA[T/A]GAGAGAAGACGAAGTTTATGCACTAGGGGCATTCGATGGACTACATACTGTGGAAGGGAGCTATTATTTACAGGTAATGATTGTTTTGGTGGCAGCAGAATTATAGAACACCCAGTTAAATTTGAATTTCATTGAGATAAACAATGAACTGTTTTTATTATAAGTCTGTCCCACTTTAGGGGATATGTGTATAC…	aTg/aAg	SIFT=tolerated(1)	EXON=6/8
Target-19	1	34079342	ENSSSCG00000033894	T	C	CTTCAAAGGAAGATTAAATAAAACCCCTCTACTTATTAATCAATTAAAGCAAGAAGCAAGCACTGCCTGGACTTACCTTGTTTCCCAGGTATGGAGCTGGTGCGCTCCAAAAGTAGCTCTGGGGCAGGGCTCGTCGGGCCTCACTGCTGCTGATGCTGATCTGCCGAGGTGGATCCATGTCATCCTGCTGGGGAGCCACT[T/C]GAATGTGGCCAGAGATGTCAGTCAGATACCAGCCACTCATGTCTTGTATCTTAAAGAAAACACACAACCATCCTTACTTAGGAAAAAAAAAATCACTCCCTTTCTCTTCCATATTCCTGTATTTATTTTTTGAAATTTAAAATAACAAAAATTATAAAAGTTTAGAAAAATATGAGAGTTGTGAGTATCACTTA…	cAa/cGa	SIFT=tolerated(1)	EXON=12/41
Target-21	1	76392245	DDO	C	T	GCTCACCAGCCTGGCAGCCTCCAGAGCAGTGCCCCAGTGCATGGCAATGCCCCCACTTCCGTGACCATAGTTATGGACCACAGGCAGCCTCTGACTGCCCTGGACCAAGAGCTCTTTCTCCAACCGCACGCCTGGCCTAGAGGGCCTCAAGCCCACCTTCTCCCTTATGTCACAGGCTCCACGGAGAGAGGGCTCGAGGG[C/T]GCAGCATCGGGAAAGAATCTGTTTGCTGATTTCTGCATTTGGGGACAGATTCCAGTCTCCTTTTTGTCTAGTTCCACCCAGGGTGACGTTGGCTATACCAGGGTAAATATAAGTCAGCCCACTCCCATCTCGGATAAAGTGCTTCACCCAGGGAGCCTGTACTTTGAGCACTTGGCCCCTCACAGGGAAAATCT…	Gcc/Acc	SIFT=tolerated(0.48)	EXON=6/6
Target-22	1	76920949	RPF2	C	A	CCACTGAGTGAGGGCAGGGATCAAACCCAAATCCTCATGGATAGTAGTTGGGTTTGTTACCTTTGAGCCACAACAGGAACTCACGTTCTTTGCTGATTTTTTTTTTTTTTTTTTTAGGATTTGCACATAAGTCAACATTTTGTAATATGAGGGAAGTGTTTTAAGTTGTCATGAATTGTGATTTTCTTTACAGAAAGCCC[C/A]AAACAAAAAGAGCCAAGAGATTCCTGGAGAAGAGAGAACCAAAACTCAGTGAAAATATTAAAAATGCTATGCTGATAAAAGGAGGAAATGCAAATTCAACAGTGACACAAGTTCTTAGAGATGTGGTATGTATGTATACTTATTCTTTAAATGGTGTTGAAATTATTTTAGGAAATTTTTAGCGTACTAGTTGG…	Caa/Aaa	SIFT=tolerated(1)	EXON=2/8
Target-23	1	83061492	DOP1A	C	T	GACAGTTAAGCAGTCATATACGTGAAAAATATCAATGAGGACAAAATTAAAAATCAACCCTTACCTACTATCAGATAATCCTGTTTCATATTTGTACTGTTGAATTAGATTATCTAAATTTCTGCAAAGCTGTAGCGTCACAGAAACCACCACTCTCTGGAGAACTCTTCCCATGTAAGGCAGGGTAGATGTGATCAGAC[C/T]GATCCACTGTGGGTGCATCTTACAGGCACAGTGCTGATGTAAAGCTCGTATCACTGCACAGAGGAACATGCCTTGAGAGGTGATTGGCTGGGCGTGCAAGTACTGAAGGGACGTCATGGGCTGGTGGGGACTGATGTGCTCCAGATCAGATACAACAAAATCAAAACCTGTCTCGTTCTCTTCAGGGGTGGTCA…	Ggt/Agt	SIFT=tolerated(1)	EXON=20/39
Target-26	1	95602754	EPG5	T	C	CTGAGTTTCTCTGACCTGTAAATTTTCCATTTCCTGCTGAATATAAGAAACATCAGGTTGCAGTGTGCTTTCCAAAGGTCCACTTTGTACCAATTTATCTTCCTCTATTTCTGTAAAGTTCTCAGGGATTTCTACTTTGGTTCCAACACTGTCGCCAGGGTCGCCCTTCGGCCTGACTGCATCATCCCCAACACAGGCCC[T/C]GGTCACCTCCCCCTCCTTTAGAGTCTCCGTGTTACAGGTCAGAGACTCTTCATTGCTTATAGTTAAGGAGGTGAGTGGTACTTCAAACATTTCACTCTCGTTTTGTCCACTGGCATCATTTTGGAGCTGGGACTCGGTTAACACCTTCAGATGGTCTTCTTTGAACTCACAAGCTGGAGTAGGGACTTCCAGCT…	Agg/Ggg	SIFT=tolerated_low_confidence(0.12)	EXON=1/43
Target-27	1	107104110	ANKDD1A	C	T	TATCTCAGAGGAGGCCGGGGAAGGTGATGGAGGGGCAGGAAAGCTTCTTGGAAGAGGGTGCACTTGAGCTGACATGTAACAGATGGGAGGCCTTGAACACTCTGGAAGCAGGAGGCGTTTGCAGCAGGGTCTCTGGCAGAGAGGGAGCTTGAAAGGGAGGCTGGTTGTGAGCAGAGGTACCTTATCTCTCAGGTTTAAGT[C/T]AACCCCAGCGACGAGAAGCATCTCCGCTATGTCCTGCCTGGCGTGCTCGGCCGCAAGATGAAGGGGCGTCTGCTGCCTCTGGGGAAGAAGCCAAGGGGACAGGGGGAGGCGGGCAGAAAAGCATGTACAGAAGGCCTGTGGCTTAAAGCCAGGACAGGACCTGGGTGGGTACACTCTCCACTGGGCCTTAAGTA…	Gac/Aac	SIFT=tolerated(0.64)	EXON=11/12
Target-28	1	107627114	TRIP4	G	T	GAGAGAGAAGATGAGTATCTAAGCTTTATGAAAGCTTATGAAACAGGCACACTTAAAAGGAGAAATATCTGGGCCTGAACTTTTCTAATCATCAGTTAGAGTAAAGGTCCACTAACCTGGGGAGGGGACTGGTAGAGGTTGGGATTCACCAGAAGTCCCAAAGGCTCTTCAGAAGATCTATCCAATGTGGCCAGTGGCTG[G/T]TTCAAGGTTCCATTTGCAATGGCATGTATTGCTTCATCTAGTCTGTGGGAACAAACCAAAGGATGCAATAATTGGTAATGTCCTATACTCAGAATATCCTTACTTAGCACAAACATAAAACTCTTCAGGAGTAATAAAATTTGAAATTCAAAGAAGGGTCCATGATATCTTCCCTGCTACCCCTACCAACTTCC…	aaC/aaA	SIFT=tolerated(0.26)	EXON=7/12
Target-29	1	120839904	AP4E1	T	G	GGCCCCAGAACTTAAGCAGAGGCAATGTCTTCTCTAGAAGGTATTTATTGTTGTCATGAATATCCCTCCTGCAGACCACAGCCAACTCCCTCTTATCACTCACTCAGAGACCAGATAAGGAAGCAGGAAGGAAGAGGGTGGTATCCACCTGGTGCCTGGCCCCTCATTGGTTGTGAAGGATGGAGAGTGAGGAACAGGAC[T/G]GGTCCAGTCAGCCTTGCTGGTGCAGGAGCAGGTGAGCGGAAGAATGGTGCTCATCGTGAAAGTTCACAAAATAGTTTGTGAGGCTGCTCTGTCTCAGGGAGGCCTGCTTGAGCTTTACATCCAACATGTAAGTATAAGGGATTGAGTCCCAGAAACTTGGACTACCACAAATCACCCTCTGCCCAGGTCTTACC…	Tgg/Ggg		EXON=2/4
Target-30	1	122727195	CEP152	A	G	GCTTGGGTACCAAAGAGGTACCTCGGCTGAAGCTCCAGGAAAGCCAGGACTTGGCCCCCAGCAGCCCAGGTTCCCCTGAAACCAGTCTAAACAGGGCCGGGCCAGCAGCACCTCCGCCTCAGCGGGACTCGGTGGGACACAGGGCCACCTCTTTAACTCCTGATGCCTGTCCCCTTCCCCACCCTGGGGCACCAACCCCC[A/G]GGAACAGGCAGGACAGGAACTTTCTGCAGCACCTGTTGGGGACTGGCATGAACTACTATGTGAGGGTAAGTCCATTTTCCTGTCTGCACTCCTTTTGCAAGGGGTGTCTTCTCTGCTTTCTGCAAGGGCTGCACATCACCTGAGTTCTAGGTTTGGATAAGACATTGTGTAATTGGACAGAGGGGAGGAGGGAA…	Agg/Ggg	SIFT=tolerated(0.39)	EXON=1/13
Target-31	1	123990854	SEMA6D	A	G	TTGTGAGAGGGTGGTCAATGTTTTGAAGCTTCTTTTCAGCTTTGTGAGCATTGGAGTTTGAGAAAGATGTGTTGTAGTCATGGGTAGCATTAGGGAGAACAATGGCACTGGGGATGTGCCCATGACTTAGTGGGGAGTGGGGTGGAGGACTAGAAGGAAAAAACTGGGAAGTTTCTTTCCTCGAAGCCCCATGGCCGTGG[A/G]CCTTGTCTGAGTGGCTCTTCATGGCCTGCAAGGTCTTCTGGTGAAGCACAGGTGTGGACTCAGGTGTAGGGAGAGCAGCCAACTCAGGAGGTTGGCCTCGATGGTCCATGACCATGGATTTTGTTTCCCCATTGGGCGGCAGCTCTTTCCGACTGGTCAGCAGGTTACTGTACAATTTGGGAGAATCAATATTC…	gTc/gCc	SIFT=tolerated(0.92)	EXON=19/19
Target-33	1	129270001	PLA2G4D	G	A	GTGTCCAGCGCAGCCCTGCAGAGCTCCCGGCTGGCCAGGTGGATCTCACGGGGGTCACCTCCCCCTATTCCATATTCAACATGACCTACAAGGAGGAAGATTTCGACCGTCTGCTGCAGCTCAGTGACTACAACATCCGAAACAGCCAAGACACCATCCTGCAGGCTTTAAGGATGGCTCTGAAGCACCGAGCCCCAAGT[G/A]ATAGGCCTCCAGAAGCACAGACTTGAGACTGCTCGGGGGCCTCTGGACCCTGAGAGTCACACTCTGACCCTCCAGGGGCTGGGGGCTTAACCCCACGGCAGCGGGCACAGCCACAGCGGCCCTCATGGCACTGGAGTTCCTGGGCTCTCCCAGGCCTGGGCTACCTCTGCCGCTGGTCTTACCTCCCTACACCC…	Gat/Aat	SIFT=tolerated(0.36)	EXON=19/19
Target-34	1	139836832	SELENOS	C	T	CCGCCCAGGGAAGCGCCGCTCTGGGAGGGCTTCCACGCGCGCTCCGGGCCCACTGCCCGGGCCTGCGTGCGGCGCTGACAGCCGGGTGCCGGCCGGGCCTGGCCCGGGCGCAGCGGAGAACCACCCACCGAACATGGCGGTGCAAACCCTCTGCCCAGCGGCCCATGCCAACTCACCCGTGACGTGAAGGAAGCGCAGGC[C/T]TTCGGTCTCCAGGGCCGGCCGCGCGGACAGCTGGTCCCCGTCCTGCTCCATAGCCACCAGCGTAGGGCCTGGCCCGGCCGGCTGCGTCAACTGGAGCCTTCTCCTTCCGGCCAACCCCTATGTACACGTGGCGCGCCAAGCCGGCATTCAGGCGTCCGAGCCAATCGCGTCGCGACCCGGCCCAAGCGTTCGGC…	Ggc/Agc	SIFT=tolerated(0.13)	EXON=1/6
Target-35	1	144999994	TJP1	T	C	AGATAAAAAAAGACAACAAAGCAAAGAGAGAGATACCAAAATTACTTCTCATTAAAATTAGTCTTAAAATTTTCAGGTGAAAATGACAAACTAGTTAGAAAATACCTTCATTTTTCCGGGATTTCACCAGTGTGACTTTGGTGGGTTTGGTGGGTTGACTGGAGGCCACAGACCGCCTATCGGATCTTGGAGACAGACTC[T/C]TATCCCTACTGGCACTTCTCTCCCTGGCCCAGCTCTTCTCACTCCTCCTATGGTTAGGACCCCCACGGCCACTTCTTGGGTCGTGTGCTTCTTCCTCATAACTATCCTCTTCATTCTCAGACACCGGGTCAGGATCAGGACGACTTACTGGTATCTGAACTTTCTTCTTCCTGCGAATGGTCTAAAAATAAGAA…	aAg/aGg	SIFT=tolerated(1)	EXON=5/29
Target-36	1	160773437	MC4R	G	A	GCACTGGCACCATCCGCCAAGGTGCCAACATGAAGGGGGCAATTACCCTGACCATCTTGATTGGGGTCTTTGTGGTCTGCTGGGCCCCCTTCTTCCTCCACTTAATATTCTATATCTCCTGCCCCCAGAATCCATACTGTGTGTGCTTCATGTCTCACTTTAATTTGTATCTCATCCTGATCATGTGTAATTCCATCATC[G/A]ATCCCCTGATTTATGCACTCCGGAGCCAAGAACTGAGGAAAACCTTCAAAGAGATCATCTGTTGCTATCCCCTGGGTGGCCTCTGTGATTTGTCTAGCAGATATTAAATGGGGACAGAGGAGACTTATAAATGCAAGCATAAGAGACTTTCTCCTTACACAGTCTGGACAATATGCTTCAACAACAGCATTTTC…	Gat/Aat	SIFT=deleterious(0.01)	EXON=1/1
Target-37	1	161864534	ENSSSCG00000004911	A	G	CATAAACCTGACTGCCCTGTGTTCATCTACCCAACTGGCCAGGAAAAACCGACTTACTTCTTCGAGCGTATTCTTTGGGCTCCACTGAATTCAGATCAGAAAGGAATTCATCAGTGTCCTGCATGCACTTGAGAGAAATGTTTCTTGCAGAAAAAACAGAAGGTAATGGAAAATGAAAAGCGAGCAGACAAAATAATAAA[A/G]TCAAGACCATCTTTGGTCAGAACCTTAACCTGTCAGGATAAAACTCCCCCCTTAGACAAAGAGCCTTGTATTTATGGAACACTAGTCTATAACGTGTGGCAAGGGGGTGGCAGGAGGGATGTGACATTCTGGTCCCTTAACATGCAGAGACAAGCTGTGCCTCCTCAGCCACCTGCAAAGCGGCTGCGATGAAC…	aTt/aCt	SIFT=tolerated_low_confidence(1)	EXON=1/15
Target-38	1	166201935	ITGA11	C	T	GAGAAAAAACTAGCCTACTTAAAAGCCACTCTCAGGCCTCTCCATCCTTCCCAGTCCCCCCTCTGTTCACCTCCATTTCTCTTTCTCGCCTGTGCCTCCTGCCCCCACCCCTGGTCCCACCCCATGCCGCCCCAGCTTCAACCTTGGCCTTGGCCCGGAAGAAGGGGTAGCTGACGTTGCAGACTTTCCTGTGGAGCCTC[C/T]TCTCCTCGTTCACACACTCGATGCTGCCGTCCGAGTCATCCTGGGGTGGGTGGGAGCATCACGGGCAGCAGTTAGGGGGGCCACCCTTGCCTCTGCCCCCCAATTGCCCATCTGAAGCTGAAGCATGGGCCACAGATGCTGGCCCCCCCTAGGGGCTTGCGAGTGTGGTTCCAGTTCACTAAGTATGGTGGAGG…	aGg/aAg	SIFT=tolerated(0.91)	EXON=21/30
Target-39	1	167154688	PAQR5	C	G	TGGAGGTCACGGAGTCCGGCGTGCATCGCAGGCTGTTAGATCCTGGCCCTGCGACGGGAGGGGCGCTCTGCCTCGGCTCCTGCCCGGCCCCTCTAGGCCCCGCCCCGCCCCCTCCAGGCCCCGCCCATGCCTCGCCCCTCCGGGAGGGATGGGCGGGGCCCGCAGAAAGGCGCGCCGCGCGCCGGCCCAGGTGCAGCACC[C/G]GCTGTCTAGGGGCTGCCGCGGCCAGGAGGAGAGTCGGTGGTCTTCCCCCGCTTGCGCCGCGTTTCCGCGCCCTCTTGGCTGGACACCCGGGACCCTCGTAATTCAGGTAACGGAGGGCGGGACTCCCCGGCAGCGCGCGTCTTTCCTTCTCCCGGTCCACGCGCACCCCGCCTTGACGGCCGCCCCCCAAGCTC…	cCg/cGg	SIFT=tolerated_low_confidence(0.1)	EXON=1/7
Target-40	1	184330458	WDHD1	T	G	AAAAAAAAACTTAAACATAAATATAGACAACTTATCTTTAAACAAATTAATTAAGAATAAAATAATGAAACAATATTCTTCTTGAAAAATATCCCTAATATAAAGAAATGATTTTATCTTGCCTTCAGCTGAAAATCCAAGCCATACAAGGTAGGATTTCCTTGTAAGAGGAAGAGGATCACCATGTAAGATTTGTTTTT[T/G]CTTTTTTCCCAGCTGTAGCAGTTGAATTCCAAGGCACTGATCCCCATCAAATCCTGTACCTAGTGATAAAATGTAAACATAAATTAGGTATTAAAGGTTATTTAGCTATAATGCAGCCTAACTTATTTTCTGGGAATTGATTTTGTGTTAATTCCTAGATTAACACTACTTTTTATAGATAACCTATCTAACTG…	Aaa/Caa	SIFT=tolerated(0.12)	EXON=15/26
Target-41	1	189682306	SIX4	A	C	CAGAAGTTCCGAGTGGAGTTGTACCTGATCGGCCGCTGCTCCAGCCGCCGCCGCCGATACTGCCCCTTGCTCTCCGCTCACCCTGGCGGCGGCGGCCGCGGCGTCCCCCGGCTCCAGGGGAAAGGGGGCTGGAGCCGGGGGGCTCAGCCCCGCCGTCGCGCCCCCCGCCACTTCTCGGGGTGCCTCCTGCCCTTCCGAGG[A/C]GCTTTCCATCCCATTCTCCTGCTTGATATCCGCCGCACTTGCAATCTGCCCGGTGGGGGAGGAAGAGGACATTTTTTTTTTGTTGTTTATTTTCCTCCCTCCCTCACTCCCTCGCACTCTTTTCCTCTTTCTTTCCCCCTCTCTCACTCCTCCTTCTTCGTCTCCCTCCCCCCTCCCCCCCTCCGGAAAGCCCA…	Tcc/Gcc	SIFT=tolerated_low_confidence(1)	EXON=2/4
Target-42	1	191185382	ISG20	A	C	CCCTGCTCGTTATGGTGAAAACCCTGCTCCTCTCACAGCACACAACCTCTCAGGATCACGGGGAGATCGCGCATCTTTGGAGCCAAATATTGGTTCTCAGGCCCCTGGGGGGAGTTTCGGGTTCCAGGGGGAAGGCCAGGACCCCTGGAGCCGGAGGTCCAGCCCCAGCCTGGGAACAGGGCATCCTCACCTGGATGCGC[A/C]GCCCGAGCAGGCGCTGGCTCAGCAGGCGGAGGGAAACGCGTCGGCAGTAGTGCAGGTCAGCCTCGCGCCACAGCAGCCTATCCTGGGCGGTGTCGTAGATGGTATAGTTGCTCATGTTCTCCTTCAGCGCCTTGAAGTCGTGCTTCAGGTCATGACCCACCACCAGCTTGCCTTTCAGGAGCTGCAGGATCTGG…	cTg/cGg	SIFT=tolerated(1)	EXON=3/4
Target-43	1	207735724	FREM1	G	A	GGATTCCATCATTTTCTGTACTTTGGATATTGTATTGGATTTGGATTTTTGAAGGTTGAGTGCTATAATAGTCATTTTATGTGTCCCCTGCTAAAGTGGTATTTTCTGGGGTTTTTTTTTTTTTTTTTTTTTTTTTTTTTTTTTTTTTTTGTATTAACCCAGACATCTTCCTTTGTACAGGAAGGCTGAAATTACAATGA[G/A]TATGGGCGAAACTCGTATTATTTCGAGTGCTATTCTTTCAGCCATAGATGAAGACTCACCCAGAGAGAAGATTTACTATGTATTTGAAAGGCTTCCCCAAAATGGACAACTTCAGCTTAAGGTGAGTGGCCTTTTTACTTTTATTTTTCAAAATGGAAGTAACAGGTGTAAATTTTCTCAATGCAGATTTCTAT…	aGt/aAt	SIFT=tolerated(1)	EXON=23/38
Target-44	1	207742638	FREM1	A	G	TTCAAATTTGGTTCCTGACCGCACCATCATCTGTCATGCAGGTGATATTGTCATCCTGGCAGAACCACTTGTGGTGTCTAAAGGGGACAGAGGTTTCCTGACAACCAGCACCCTCCTTGCCATGGATGGAACAGACAAGCCTGAGGAACTGCTCTACGTTATCACCTCCCCACCACAATATGGCCAGGTTGAATATGTCC[A/G]CCATCCTGGAGTCCCCATTACTAGCTTCAGCCAAATGGACATAGCAGGACAGACAGTCTGCTATGTACATAAGAGCCCAGCAGCTGTCCACAGAGACACATTCAGGTGAGCCCGGAGGAAAGCTTTCCCTTCTTTGGATTAATGCTTAGAAAGACAAAGGAGTGGAAAAAATGTATCCTCTTCCAGCTTGGGTA…	cAc/cGc	SIFT=tolerated(1)	EXON=25/38
Target-45	1	229306566	PCSK5	G	A	CATCACCTCCTCCATCATGCTGGTGCTTCTGCTGGGGGCAGCTGTGATTGTCTGGAGGAAATCTCAGGGCAGAGTTAAGCCCGCAGAAAAGGCCGGCTACTTAAAGCTGGCTGACCCAAGCAAGTCTTACTCATCCTATAAGAGCAGCCATCTCGAAAGCACTAGCTTTGAAGAGGATCAGGTGATTGAGTACAGGGACC[G/A]GGACTATGATGAGGATGAGGATGATGACATTGTCTACATGGGCCAAGACGGCACCGTCTATCGGAAATTTAAGTATGGGCTGCTGGATGATGAAGATGAAGATGAGCTGGAATACGATGATGAGAGCTACTCCTACCAGTAAACAGAGGCCACCCCACCCCCACCCCATTCCACTCGCAAGCATGCATGTGCAC…	cGg/cAg	SIFT=tolerated(0.2)	EXON=38/38
Target-46	1	236043368	UNC13B	C	T	AAGAACTAAATGAAGCTGGAGTGCTTTGATTGATTGTGCTTATTCCACAGCTTTTGAAGATCCTGATAGTGCCGTTGATGACAGAGATAGTGACTATCGCAGTGAGACCAGCAATAGCATCCCTCCACCTTACCACACGACGTTCCAGCCCAATGCTTCTGTGCACCAGTTCCCCGTGCCGGTGCGATTGCCACAGCAGC[C/T]GCTACTTCAGGGCAGTTCCCGGGACTCTTGTAATGACTCTGTACAAAGTTATGACCTCGATTATCCAGAGCGGCGGGCCCTCAGGTGGGTATTGGGAACAAAGCACTTTCTTTTTCCTAGTGTTCAGGTCCCAGGATGCAACTGACATTAAGGATTTGGATGCTTTGACCTAAGGTGATAGGGGAAGTATAGCA…	cCg/cTg	SIFT=tolerated_low_confidence(0.35)	EXON=9/39
Target-47	1	236102306	UNC13B	C	A	CTCCCTGGCCAAGGTGTGTGTGGGAGGAAAGGCCCAGGAACCCCATGTGGACAGACCAAGCGAGGAAGCCATCCTGTATCTGTATGGACTTCCTGAGCAAGATGGGGAAAATACAATGGAGCTGGTGCATAGCTTCCTGGCCAAGCACCTCTGTGTTAATGGCATACAGTGCAGCAGGCACATTAAAGAGGCTTACAGGG[C/A]GGGCAAAACCCCAGCGCCCAGGCCTACTGTTGTGAAGCTTGCAAATCTAGAGCACAGAGACCTCATATTGCAAAAGTCCATCCTCTTGCAGAGTTTGGGGGTCCGGATTGCCACAAGAGAAGAACCAAGCCAACCACAGTGCTATAAGAATCCCCAAAAGGAATCTCTATCATTTTTGGAACAAAAGCTTCAGG…	gCg/gAg	SIFT=tolerated_low_confidence(0.19)	EXON=2/31
Target-48	1	236324033	FAM166B	G	C	AGGTGGAGCTGGCAGTCTAGCCCTCGTCCCTGTACCCACAGCCATACTACTCACGGTCACCCCAGGCCTGGCCACAGAGAGGTAAGGCTTCCAACTCCCACCCCACTGTACTCCCCTCAGCCTTCTTGGCCTTACTTGCTCCACCTCCTGCCCCAGCTCTGGCTCGTTTTCCGCCTCCACCTCTGCCTCCAGCTTTGGCT[G/C]TTGGTCTTTCTCCATGTCTTTTTCTCCCTTGGCCTCCTTTGGTAGCTCCTGACTCCCTTGTCCCCCATACCACTGAGTAAAATCATTCAGAGCTTCAGCCCAGACCTGGTTGCAGTTCTTGGCAAAGATGAACTGTGCCTGGGGTACAAAACCTAGGCGGGCAGGGGATAAGGAAAATTTCTGTTAGTGTGGGG…	Cag/Gag	SIFT=tolerated(1)	EXON=3/6
Target-49	1	236324074	FAM166B	G	T	CCATACTACTCACGGTCACCCCAGGCCTGGCCACAGAGAGGTAAGGCTTCCAACTCCCACCCCACTGTACTCCCCTCAGCCTTCTTGGCCTTACTTGCTCCACCTCCTGCCCCAGCTCTGGCTCGTTTTCCGCCTCCACCTCTGCCTCCAGCTTTGGCTGTTGGTCTTTCTCCATGTCTTTTTCTCCCTTGGCCTCCTTT[G/T]GTAGCTCCTGACTCCCTTGTCCCCCATACCACTGAGTAAAATCATTCAGAGCTTCAGCCCAGACCTGGTTGCAGTTCTTGGCAAAGATGAACTGTGCCTGGGGTACAAAACCTAGGCGGGCAGGGGATAAGGAAAATTTCTGTTAGTGTGGGGGACCCTTGTTCTAGGTTGGGGGTACCTGTTCATACCTGTGT…	cCa/cAa	SIFT=tolerated(0.09)	EXON=3/6
Target-53	1	253124536	HSDL2	C	T	GAAATTAGCGCCAAAGAGGACAACTGCGTGCGCAGGCGCACTCAGCCCCCTTCCGCTCTTTGGAGCACTCAATTCTCCCGCAGGCCTTGGGGCGGGGCCCTAGGGGGCGGGGATGGAGCGGGGCTAAATGCGGAGCAGAAAGTCAGCTTCTATTTGCAGTATTCCTTCCTGTGGCGGTTGTTGCCACCGACTCTGGTCCG[C/T]GGAAGTTATGTTGCCCAACACCGGGTAAGAGGATGCGAGCGCCACGGGGAAGGGACCAGGCCGGGCGGAGTGCGGGGCTAGGTGGAGCCGGAGTAGATGGCTTGGGTGGCCCGACCCCCGCGGTGGGAGGATTAAAGCAGCTGCCCGGCGCGGTCTGGAACGCTGCCCCACGCTGGCCGCGGGATTCTTCGACT…	gCg/gTg	SIFT=deleterious_low_confidence(0.05)	EXON=1/11
Target-55	1	253742562	ENSSSCG00000005475	A	C	TTCAACACGCCAGTAACCCTCCAGTAACTGACACCTGATTAGACTACATCAGACCACCAGACGACCCCGCCCCAGCATTGCGCTCACCGCGGTGCTGCCCCTGGGCTCCGACACAGCCATCTCCGGGGGACACCCGACCTCTTCGGCGGTCCCTGCGCTTCTCCTCTGGTAAATGGTCTCTGGCTTTGTCAGGATCTGGG[A/C]GCAGGCGGGGGCCGTCATGGCCGCCACCCGGAGCGCGGCCTCAGCCCCTCCGGCAGCTGCGATGGCGGCGCACTTGGGTATCCGCTGCGGGCGCGGCCATCTTGACCGAGACCCCGCCGTACAAAGGACCCTCCGCGCTCCGGGTGGGCTCGGAGACTGGTGACCCGACTATCTTAGAAGGTGTTGCAGTGGTG…	Tcc/Gcc	SIFT=tolerated_low_confidence(0.91)	EXON=1/3
Target-56	1	254052032	C9orf43	A	G	TTAACCCACTGAGCAAGGGCAGGGACCGAACCTGCAACCTCATGGTTCCTAGTCGGATTCGTTAACCACTGCGCCACGACGGGAACTCCAGCCCCATTCTTCAAGAAGAGCGTTGCTGACGGTCCGCTGTCTCTGTTCCCTTCAGCCTCCTGCTGGATAAAGGGAAAACCATACCTTTTCCGGAGATGAAGACACAGTTG[A/G]CTGTGATGAAGAAGAAACCTCCCCTGGAAAAGAGCCGACCTGACAGTGCCATTTCTGCTAAGATGTATTTGTCTGTACACCGCCTCACCCTGCAAGTAAGGGCTAGAGAACCTCAGAGAAGGATGTCTACATGCAAATCCAGACTCCTTTCTCCTCAGGGCTGGAGGATTAACTTTCCTTCCTTCCTTCCTTCT…	Act/Gct	SIFT=tolerated(1)	EXON=6/12
Target-57	1	254782666	COL27A1	T	G	TCACCTTCCAGACCGACCTGGCCCTGCTAGGCCTGGAGAACCTGACCACTGCCACGCCAGCCCTGGGGTCACAGCCAGCAGGCAGGGGGCCCAGGGTGACTGTGGTACCTGCCACGCCTGCCAAACCCTTAAGGACTAGCACTACAGGCCCACACCAGCCGGTCACAGTGGAGGGCCCCTCCCACACCCCCCTGCCACCT[T/G]CCAAGCTGTCAACCACAGAGCTTCCTCCCATGTCCCCAGCCTCTCCTGCCAGCTCCACCAGACCTGTCCAGCCAGTGCTGAAGAGCACAGCCACCCAAATTCCCAAAAGCCACCCAGCCAAGCCTTCAGCCCTTTCTCCTTCAACTGTCCCTGTCAAAAGCCCCCACCCTACCCTGAAGGCAGCTCCACCTTCC…	Tcc/Gcc		EXON=3/61
Target-58	1	260523594	CDK5RAP2	C	G	CACAGAGGCATCTTTCTGCTCCACCCTGGATGCCTCAGCAGCCTCTGCTTCCTGGGCCCCCCAAGGCCACCTCAGTGCATCGCCTGGCTTCGAAGAGGAGTCGCCTTGGATAAAATGCTCAAGTTCACCTCTTAGTGGAACAGCCATCTGCTTAAGCGTCTTCTCTGTTTTACCATCAAGGTGTTCGCCTGAAGCTTCCT[C/G]CTCTGTCAAGCATGTCTGCTCCAGGAACAGCTCACGGAGCACTTTAAGAAGGTCTGGCCTGTTTTTCCAAAAGGGAAGGAAATAAGAAAACTAAGCCTTCTGCTAGGGCCTTGTCCGCTGTACAGTTTCTCCCACCCACTCTGGCCCACTCTGTTTAAACACGGTGAGCACCTGCCACGTGCTGGAACCACCAG…	Gag/Cag	SIFT=tolerated_low_confidence(1)	EXON=22/24
Target-59	1	260540764	CDK5RAP2	C	T	TCACGTGTGACCACACAGACACAACCCAACTTGAAGCCTGTGGTCAGACCTGCTGACCTCAAACCTCATCCACAGCAAAAGCAGATTTCACTAGAGACCCCCTCCAGGACAGAGGCAGCCTTGAGAAAGGTGGGAGGTTGTCACTCTTTGTAACTGGCATACAACAACAACAAGAGTGTTCCTTCTTACCTCTGTTAGAT[C/T]GCCTGACTCAGGCCTGTCATCTCCCGGGATACCCAGGCAGGAGAGATCAAAAATGGTTTTCTTTAGGTGCTGGTTGTCCGTATACAGCTCCTTCACTAGCTGGATGAGATCACCGACCTAGGAGATAAGAGCGCAGAGGCCGTTGCCCACATTTCACTGTCGCCGAGAATCAGGTGGCCTGACCCGAGTCTTCA…	Gat/Aat	SIFT=tolerated(0.07)	EXON=19/24
Target-60	1	261059646	C5	T	A	AAATAACATCAAGGATTTCCTGTTGTGGCCCAGTGGGTTAAGGATCTGGCATTGCCACAAGCTGCAGTGTGGGTCACAGATGTGGCTTGTATCCAAGCGTTGCTATGGCTGTGGTATAGGCCTATAGCTCCAACTCCAATCTGACCCCTAGCCCAGGAACTTCCATATACTGCAGGTGTTACCAGAAAATGGAAAAAAAA[T/A]GTCAAAAACAATAACCAGGACAGGAGTATATAAAGTCACCATCATTCTCCCATGTCTATTGAGCATCTGATGTATATACAAAGAGCTCAATAACTTGATAAATAGCTCAATTCTTCATTCTGCTACCTTTGAAGGACAAATTTAAAGAGGTGGAAAGGGACTTAGGAATCATCTGGTCTAACAGTCATTTTACT…	Tgt/Agt		EXON=3/3
Target-61	1	262204225	TTLL11	G	T	GCCGCTCCGCCGCGCCGGCCCGCGACCAAACTGCCGCTGCCGCCGCAGCCGCCGCCACGCGCTCCCCGCCCGAGCCCGTTGCCATGATCGCTCAGGCTCCGGTTGACAAGGGCAGTCGCCGACTCGGGATGGGGCCCGGGAAGGGACAATCGCCGTCCAGGCCCCGGCGACCTCATAGGCGAGGCTGTCCACGTGACCGG[G/T]CCTGTCACAGAGGCGGGGGCGGCCATATTGGAAGAGGGCGGAAGCGTCCTCAGCCCGCCCACCCTGAGCAGCGCGCAGAGCTTGGAGGTGAGAAGCTGCGGTGAACCTGGGGGTAGAAAGGCGTTGGGCGCATGTGAGGCCCGGGCTGGGACTGAGAGACATCAGTTTCAAACAAGAAGCTCCCTTTCCCCACC…	Ccc/Acc	SIFT=deleterious_low_confidence(0.01)	EXON=1/7
Target-62	1	262751877	ENSSSCG00000031516	A	C	GATGAAAGGGTTCAGCATGGGGGTGACCACTGTGTACATCACAGAAGCAATGATGTCTTTGTTATGGGACTGGCCTGATGAGGAGGAAAAGTACACTGCCATCATTGTCCCATAGAACAGAGAAACCACAGAGAGGTGGGAGCCACAGGTGGACAAGGCTTTGCAGATCCCTTTAGTAGAGGGGACCCTCAGGATGGAGA[A/C]CCCAATGCAGCCATAAGAGACCAGGATTCCACTCAGTGGAAAAATGAAAACTGCAGACCCTAGAGTGAATATGACCAGCTCATTGAGAGAGGTGTTTGAGCAGGAGAGCTTAAGAAGGGCAGCAAGGTCACAGAAGAAGTGGGGGATGATGTCAGCACAGAAGGACAGTTGATCCAGGAGGAGGGTGTGGGTCA…	Ttc/Gtc	SIFT=tolerated(0.39)	EXON=1/1
Target-64	1	264303601	DENND1A	C	T	CCCCATGGGGGGAAAGCTAAATTGGGGGGTAAATGGGGTGGCTACATTTGGGACTGTAGGGCCTGGTGGAAGGGTACTGCCTGACCAGGCTGTGTTAAGTGGGTCCAGGAGGGCCAGCAGGGCGTCGCTGCCCGTGCCCGCAGCCCCTGGGGCCAGGCTGAGTGGCTGGAGCAGTTCGGTGGGGTCTTGTGGGGCAGCAG[C/T]GGGGAGGAGCCCGGAGAACGGGGCCAAGCCCAGGGCCGCCCGCTTTTCCCGCTCAGCCTGCAGCTGCTCCGAGGAGAAGTCGCCGAGGGCAGCATTGGCTGCCTGGAGCTTGGCCGGGCGGGCAGTGGGGGGTGGGGGCACGATACCCAGCTCTGGGGTCTTCCTGCCCTGGGGCCGGGGGATGGTGATGCTGC…	Gct/Act	SIFT=tolerated_low_confidence(0.16)	EXON=22/22
Target-65	1	268212279	STXBP1	T	C	TGGCCTCTCAGGGGCGCGGGGGGTGGGGGTGGCACCTGCGGCGGGCTCAGGGCACGGCCACCTGCCCACACTGCAGATCATCCTCATGCTGACGGAGAAGTGCCGCGAGCAGCAGCAGGGCACAGCAGAGGCCGAGCGGCTGCGCCTCCTGCTGAGCCAGGTGGAGCAGAACCTCCTGCAGCTGCAGAAGGACAACCAGG[T/C]GCTGAGGTGCGGCCCGCAGATGGGCAAGTGGCGGGAGCAGGTGGGAAACCCGCCCCCTCTTTGTGGCCACGTGGTTCGGGCCAGCGACTTTCCTTCTCCTGAGGGGCCCCGAGGATGCATCTGACAAACAGGCTGAGGCCTGGGGATGGCCGAGGGCCCCTGTGGGCTGGGGAGAAAAGGCAGCCCCCACCGCC…	gTg/gCg	SIFT=tolerated(1)	EXON=5/11
Target-67	1	269390770	CRAT	T	C	CCGGGCTCAATTTCTCCGACTTGGGGAAGTCCTTTCCAAAGTGGTGGAACACGAACACCGTGATGTCCAGGTCCTGGATCATGCTGTGGGCGGGGCTGGGTGAGGGGCCGGCACCTGGCAGCTTCTGCCAGCTCCCCGCCGGGGTGGGGGGTGGGGGCGAGCCCCCCGTGCCCGGCACCTGGCGCTCGGCACTCACATGC[T/C]GAGATTCTGCTTGGCCTTCTCGATGTCGCTCTTGATCTCAGGGGTGATGTTGAACCGCAGCTTCTTGGGCATGGGCAGGGGTATCATGGGAGACCGCACGAGCTCGGGCTTCTTCCTGCATGGGACATGGAGGTCTCAGGCTCCTGGGGTGGCGGTGCTGGGTCCCTGAAGCTGGAGGGGGCTGGCCTAGAGGG…	Agc/Ggc	SIFT=tolerated(0.12)	EXON=11/16
Target-68	1	270496592	HMCN2	A	G	CACCAAACGAGAGAGAGTCCCCAGCTTGTCCAGACCGCGGGCAGTGGCCTATGACCAGGGGGTGATGGGGACGGCAGATGGGGTGGAGGGAGGGGCCGAGGATGTGCCAAGGGCCAAGGGCACTGGGGCAGAGGCGGCCCACCCAGCCCAGCCCCAGTCCCCGAGTGGACCTCCCTCTCCTAACAGTCCCGCCAGTGATC[A/G]AGCCCGGCCTCCCCGACCTGTCCGCCACCGAAGGCTCCCATGCCCTCTTGCCCTGCGCAGCCAGTGGCAGTCCCGAGCCCAGCATCACCTGGGAAAAGGATGGCCAGCCTTTGTCTGGAGCCGAGGGGAAGTTCACCGTCCAGCCTTCTGGGGAGCTGCTGGTGAAGAACTCGAAGGTGCGGGCCTGGTCCCGG…	Aag/Gag		EXON=83/101
Target-69	1	270912192	QRFP	T	G	GCCAGCGGCCTCACTGCCATTGTCCTGCCTCCCAAACCTCAACCCGAAGCTGGCACGTGCTCTGCCCACCGCCTGCAGCTCCTTGGCCATGATGAGCCAGGCACCTGGGTGTGGAGCTCTCTGCCACCCAGGGGAGCCCCACAGAAAGTGCCGTCCCCCTGCCAGGTTGGCCCAGCTCCTTCCGCCTCCGACGACATCCA[T/G]GGCGTTCACAGGCACATCTCTGTCAAGCACAGGAAAGCAGGCACCCAGCGGCAGAAGGAGGAGGAAGGGCAGGGAGTGACAGCTGATCATCTGGGCAGAGCAGAGAGGGGAGGAAGTTACAGGCTGCGCTGCTGGGCCGCGCACGCTTGTCAGCATACCTCCCAGGGCCCGGGCAGCCATCAAAGGCGTGAGCT…	Atg/Ctg	SIFT=tolerated(0.67)	EXON=1/1
Target-70	1	271050812	LAMC3	G	A	CCCACGGGGGTCTGGGGCAGCCAGGTGTGAGGGTGCGGGGGCCCTGGGGTGCCGATGTGGGGTGGCCGTCACGGCATCCAGCGCCATCTGCCCTGGCCCCCCAGCCTGCAGGTGCTCCCCGCTGGGCGCCGCCTCGGCCCAGTGCCACGAGAACAGCACGTGTGTGTGCAGGCCCGGCTTTGTGGGCTACAAGTGTGACC[G/A]CTGCCAGGACAACTTCTTCCCTACAGCCGGTGGCACGTACTGCCAGCAGTGCCCATCCTGCTACACGCTGGTGAAGGAGGAGGTGAGCCCTCCCCTGCCCAGGTCCGCTCCACCTCTGTTCATTGCACACCCCCAGGAAGTGCCAGCTCTGTGCTGGGCGCCAGGCAATGCCCACTTGTCCACAGATCTCCAGC…	cGc/cAc	SIFT=tolerated(0.11)	EXON=17/29
Target-71	1	271058705	LAMC3	G	A	CCAGTGGGGGTCCGGAACAGCGATGGGGAGGGACGGCCGGCACCAGCTCCTGGGCCATCCTGCCTTTCTCTCCTCCCAGGTACCAGGAGGTACAGGCGGCCCAGAAGGCGCTGGGCGTGGCCGTGGCAGAGGCGCTGCCTGGAGCTGAGAGGGTGCTGGCCGCTGTGCAGCAAGTCGGTGAAGACGCAGCCCTGCGCCTG[G/A]CCTCGCCGGCTGCCCCTGTGCCACGGGTGGGTTGAGCTGTCCTCGCGTGGGGTGGGGGTCGGGGACAATGTGGCAGCTGGGGAACCAGTGCGGCCCAGGCAGAGGTGGATGATGTGGCTTGTTTTTAACCACAGCATTTGATGAAAAGTAATCCACGTCCGAGACTGCAGAGCGCCTGCCGGGCACAGAGGCCG…	Gcc/Acc	SIFT=tolerated(0.4)	EXON=23/29
Target-72	1	272095975	SETX	C	T	TCACTATGAAAGCCTTCTCTTCTTCCAGCCACCGTCCTCCTTCTGCGGCCCCCACTCGTCCGAGCCCAGGTCCCTCCCCGCGTGGTGGCGCACAGAGCCTCGCCTCTCCGGACCCCCTTCGCTGAAAGCCCTGGTCTCTCTTCTGTGGCTGAGCGAGCCCTCCTCCGGGTCACATTTTCTTTTGCTCGTGGAAGCGTCCG[C/T]ACCAGCGGCTGCAGGCTCGCCCTGCGCCTGAGGTCTGTGGAGGTTCGGAGCCGCTCCTTTGGCGGTGGGCTGCTGCCCAGGACCGGCGGGATCCTGGAGACTTCCAGAGAAGCCCGCCTCTCCCGGGGGGGGCGCTGCCCCAGGCTGCTGGGGGCTCGAGGGCTGTGGCTCCCTTGAGCATCTCCCTTTGGCTT…	Gcg/Acg	SIFT=tolerated_low_confidence(0.93)	EXON=25/25
Target-73	1	272950502	RPL7A	C	T	GTCAGGTTCCCCTTCAGCTTCTGCCTCTTCTCCCTCCTGCGCTGGGCCTTGCTGGCCGGCGGCTCCTCGGTCACCTCCACCTCGGGGGACAGGGCCGCATCAGCTGCCGGCCGCCGCCCGCCCGCCCCCGCGGCCCGGCCCCGGGCACCCTCACCTTGTTGAAGAGCAGCGCCCCCGGGCCTTGCGCCTCCGGCCGGGCT[C/T]CTCCGGGGGCGGCGCGGGGGCCGCCACCTCCTGGGCCGCCTGGGCCGCCTTCTCCTTGGCTCGCAGCTCCTGGCGCTTCCTCTTCTTGCGGTCCCGCTCCTGCTTCCTCCGGCGTCTTTTCTCCAAAGCGGCGGGGGACAGCTCCTTGGCGCCACCCTGGGGGGAGAGCCGGGCTCGGCCAGAGGGTCTCCCAC…	Gag/Aag	SIFT=tolerated(0.25)	EXON=4/5
Target-74	1	273021621	REXO4	T	G	TCTCGCCCCGAGCTCGCCACCGCCTGTGAAAGACTCCGAGCACCGACACAGCGCTCCCTCCGGCCTGCCTCCGCAGCTCCCGGGGCCCCGCAAGCCCTTCTCCTTCTCTCCACTCGGGGAGGCCCTGCCCTTACCTCCCGCAGAACCTTCCAGTTTTGGGAAAAGTCCTCTGGTGCCTTTGGAGGCCGCACCGCGACCCC[T/G]CTGGGGTCGTTCCCCGGCTTCGTGCTCGCTTCTCGGGCTTTGTTCTTCCAGAACCTTTTCTTTCTGTTTTTCTTCCGACTCGGCTTCTTGACGAGCCCGGGCTCAGGCGCCGGGTCGCCCGGGGCGCGCTCGGGGGCCAGCATCCTCGCCTTCGCCATCGCGGCACCGACCCGGCCCCCGCGCCCATCCACGGC…	agA/agC	SIFT=tolerated(0.44)	EXON=1/8
Target-75	1	273056642	CACFD1	T	C	ACCTCTATGCTAATGAGCCCGAGCCTCGGGGCGAACTTCGCCCGACCCCCGAGAGCCCCGCCCCCTATGCTAATAAGAGGCCGCCTCTCCCACAAGGCAGCGCGCCGGGACGACGCGGCCGGCTCCGGAGCCCTTTGTGAGGGCGGCGGGCATCGCCGGACGGCGGCACCATGAGCGGCTCAAGCGGAGCGGCGGTAGCG[T/C]CCGTGAACTCGGCGCCGCCCGCACAGGAGGAGGGCATGACATGGTGGTACCGCTGGCTGTGTCGCCTGTCGGGGGTGTTAGGGGCTGTCTGTGAGTATCCGGCCCGGGGGAGGGGCCGAGGGGGCAGGCTCCACCGCAAGCTGCGCATGCGCGCCGGCTCCCCCCCCCGCCCCGCCCCGCCCTGCCCGGAAAGT…	Tcc/Ccc	SIFT=tolerated(0.4)	EXON=17/21
Target-76	1	273158505	FAM163B	C	G	AAGGCTGGGCCAAGCCCCGGTCCGGACCTGGGGCCAGGCGCGTGTGCCGCGGGGACCCTCCCATGGTCTCAGGACCAGTGGGCGGCGGGGGGCGCGGTCAGACGTCCGTGCTGATGCTGCGGCTCCGGGAGAAGGCCTCCCGCATGGCCGAGAGGCGGTTGGGGTTGAGCGCCTGCAGGGCCCCGAAGCTCCCGGGCGGT[C/G]CCAGCTCCACGTCCTCCTGGCTGATGCTCCTGTAGGCCACGCGCTCCCCGCCGTTGCGCACGCCCTCGTCCTCGGGCTCCTGCAGGAAGAAGGTGGGCGGCTCGTAGTGGGAGCAGCTGCGGCAGAGGGTGCGGGCCTGCGGGGACTTCTGGCTGAAGGAGGTGGAGGCGGCGGGGTAGAGCGCCGGGCCGTTG…	gGa/gCa	SIFT=tolerated(0.76)	EXON=3/3
Target-77	1	273575197	WDR5	A	G	ACAACTTGGTTTACATCTGGAACCTGCAGACGAAAGAGATTGTGCAGAAGCTGCAGGGCCACACGGGTGAGCTCTCCCCCACGGAGGGACCAGGTCCTGTGAGCATCCTCCTGCCTCTGCTCCTCGGCCCCCTGGGAGCCGGGGGCTCTGTTTGGAGCTGTGGGTCTGAGCGCCCGCAGGCCGAGCCCGAGTGTGGCTTT[A/G]ACCTCTCCTCCGGCCCTTGACGTCCTTGTGGGCCCTGTGGTCTGTCCCCGTGGAGATGGTACAGGGACCCGGGCTGCCTGCCGTCTGCTCTGCCGGCTGGCTCCTTTCCAGGCTCTGACCTCCTGCCCGCTCCTGTCCCCTGTGTGGAGTACCTGGGCAGCCCCTAAGCCCCCCCCCCCGCCCTCCCCACTCCT…	Aac/Gac		EXON=13/13
Target-78	2	99846	ENSSSCG00000014565	G	A	GAGTAGGAGGCCTGGAAAATCAGGGCTGCCCAAGTGGGCCCACACCCCTCCCTCCACCTGTGAGTGCCATCAGCCAAGTTCCAAGGCCGGCTTTGGGGTTTAGAGGCTGTCAGAAGAGAGCAGCCCAGCCAATTGTGGGGCCCTCTGACTCCCCCTTCTCTAGGCCGCTCCACTGAGCAAAGTGTTCCATGGAGGATGCT[G/A]GCAGGGACCCCACCGTATTCACTGCCCATTCTCTGCCCAGTGACCCCCGCCTCTTGGCCACCGTGACCAACGCCTACTTAGGCACACGCGTGTATCATGACACACTGCATGTGAGTGGCGTGTACAATGGGGCTTCGGGGGAAACGCACCGGGCCATTCTGCCCAGTCCCCTCAATGTCCAGCTGGAGGCCCCT…	Ggc/Agc	SIFT=tolerated(0.66)	EXON=3/15
Target-79	2	278160	PTDSS2	G	A	TGGAAGGGGCTCGCTGAGGAATTCTGTCTGCCTTTTCATCTGACCCACTGACATGGGCGCTGGCCTTGCAGACTGTCCACGACGGCCGCCAGTTTCTGAAGTACGTGGACCCCAGGTTGGGGGTCCCGCTGCCGGAGAGGGACTACGGGGGAAACTGCCTCATCTATGACGCGGACAACAAGACTGACCCCTTCCACAAC[G/A]TCTGGGTGAGTGCCTGGGAAGGGCTCCCAGGCCAGTGCCAGCTCAGGGGCCCCTCCTGGCGCTGCACCCCCTCCCAGGGCGGTGCTTGGTAGAGTTTTCCTGAGCGCCCGGGTGCTGCTCCGGGTGTGGTGGTTTCTGGAACCTGAGTCCTTCTGCAGACGGGCTGGGGTGCTGGCCCTGCTCCCACCTGACAT…	Gtc/Atc	SIFT=tolerated(0.81)	EXON=5/12
Target-80	2	284501	RNH1	C	T	GCCCAGGAAGGACAGGAGGGCTGCCGTGGGCCCGAGCCTCGCCCGGGGTGGGATGAAGGGCTGGCAGGCTCACCTGAGCTTCTGGATCTTGCAGGTGGGGCTCTGCAGGCCCTGCAGCACCAGGTGCACGCCGGCATCGCCCAGCTCGTTGGTGCGGAGGCAGAGCTCGGTCAGGGAGGGGTTGGCCCGGAGGGCAGAAC[C/T]GATGTCCTTGCAGTGCTCCTCCGTGAGGCCGCAGTCGTCGAGCCTGCGGACAGACGGGCGTTTCACACGGCAGGCTGGGACCCGCCGAGGTGCGTCACCGCCAACACACCTCAAGCCCAACGGAAAAAGCACGGGGGTCACCTGAGAAAAGCTCCAGGATCCTGGCAGGCAAACGCGTCTGACCGCGGGGCGGT…	Ggt/Agt	SIFT=tolerated(1)	EXON=3/10
Target-81	2	331072	RASSF7	G	A	GCAGCTGCTACCCCAGGAGTGTCCAGTGGGTGCCCAGGCTACCTGTGGACAGTTTGCCAGCGATGTTCAGTTTGTCCTGAGGCGGACAGGACCCAGCCTGGCTGGGAGGCCCTCCTCGGACAGCTGCCCACCCCCTGAGCGCTGCCCCATCCGAGCCAGCCTTCCCCCAAAGCCTCGACCAGCATTGGACCGTGAGCCCC[G/A]CAAAGCCCTGACCTTCAGCCTGGGGTGTCCTGGGCCAGCCCCCAGCCCTGTGCCACTTGAGCCTGTGGCTTCAGTGGCACCAATGCCAGGCTGCTGCACAGACCTGCAGGGCTGGGAGCGAAGGGTGCGGAGGAACGCAGCAGAGCTGGGCCAGGAAGCCTTCTGGGAGCAGGAGCTGCGGCGGGAGCAGGCAC…	cGc/cAc	SIFT=tolerated(0.29)	EXON=2/4
Target-82	2	359966	PHRF1	A	G	CTACCGGTCACCGGAAGGGGTTCAGCCTTCAACACGGGGGGCTGGGGCGACAAGGTCGGGCCATGGCAGGCGCGTGGTGGTCCCAGGGCTCGTCGGGAGGCTTGCTCCCCAGCTCCCTCTTGTCCCTCAGGTACCACATGGAGTGTTTGGAGCCGCCTCTCCAGGAGGTGCCGGTGGACGAGTGGTTCTGTCCCGAATGC[A/G]CTGCCTCGGGGGCTGCGTCTGCCGCCGCCGGTAACCCGCTGCCCCCGGCCCCTCCCTCGGGTGGGGGTGGGGAGCGTGCTGTGCCAGGCCGGACGAGGGGCAGGTGGGTCGTTCGGGGGGCCCCAGGGATTCACCCCGGGTCCTCTCCTTGGCCCTGCGGCCAGGGCAGGGCTTGGTGGAGGGCGTCACGCAGG…	Act/Gct	SIFT=tolerated(1)	EXON=7/18
Target-83	2	523149	CRACR2B	A	T	ACGTCCTTGTGACCGGGTTCCCAGCCCGGGAATTGCTGGGAGTCGGGGGCAAACGCAGCACCCTGGGGACGTGGGGGGTCCTCTCCAGCCTCGATTCCCGCACCCCCCAGTTGGAACAGCAGCTGCAGGCCCGGGCCGCTGAGCAGCTGGAGGCGCAGGCGCAGAACGCCCAGCTGTGGCTGACCAACGAGGCGCTGCGG[A/T]CGCAGCTGCAGGGGGCACAGGAGCAGCTCCGCAGGCTGGAGGGCGACAGGCAGGGTCGCCGGGAGCAAACCCAACGGTGCGGAGGGTCGGAGGGTAGGGGGAGGCTGGGGCGGGTGGTGCTTAGGTCTTCCTACTCCCCACCCCAGCCCCGCTTCCAGGTGTCCGTGGGGCACCCAGGGAGCCTCCCTGCATCC…	Acg/Tcg	SIFT=tolerated(0.71)	EXON=8/10
Target-84	2	549586	TSPAN4	C	T	CTGTGCCCTCTCACCAGCCCCCGACCCCGGGAGCTGGGGTGGAGGGCGGGCCCCGCAGTCCCTGTGACGCCTGCTCTTCCTCCAGCCGTGCTATGAGACGGTGAAGATGTGGCTCCAGGAAAACCTGCTGGCCGTGGGCGTCTTTGGGCTGTGCACAGCCCTGGTGCAGGTACGCGACAGGGCCTGCCGAGGGGCCACCG[C/T]GACCCGTCCCATTCCCCCGTGGCAGGGGCACGACCCATCGCCTCTGTCGAGGGCCGGTGGGCACTGGGCCAGCCCTGTTCCCGCAGCCCCTACCCAGTGGCCGTGGTGATCTCAGGTGCAATCATGGGCAGAGGACGGCTGCTGGGGGTCTGGCTGGGCACCCCTGGGCGCTGAGACCCACCCAGTGGAGCCCA…	gCg/gTg	SIFT=deleterious_low_confidence(0.01)	EXON=8/8
Target-85	2	624388	AP2A2	G	A	GTATTGCCCCTGCCATCCTGTCCAGGATGGGCGGCTCTCAGCCCTTCCTGGCTCGGAGGCGCCCCCGGCGTCTCTGTCGGGGCGCCGAGGACCCGCTGGCGAGCCGGCTCTCCCGCCTCCCAGGTCGCATGTTCATCTTTTACGGAAACAAGACCTCCACGCAGTTCCTGAGCTTCACGCCCACGCTCGTCTGCTCCGAC[G/A]GCCTCCAGGCCAATATCCTTGTGCCGTGGCCCCGGCCCTCCGGGGTCCAGAGGCGGGTTTTGAGGTTCTGTGTAGGGGTAGGAAGACGCGCCTGCAGCCTCAGGGTACCCTCCCGGGCCCCGGGTGTGCGGGCGCCGCCTGGGAGGGGCACGCAGGCCTGGCCTGGCCCCCCAGCTCCAATCCCCGCCAGGCAG…	Ggc/Agc	SIFT=tolerated(0.92)	EXON=17/22
Target-86	2	823050	ENSSSCG00000033452	A	C	ACTGGGCTGCTTCTCCGGAGCCCCGACCCTGGACTGGGTACGGGGTGGGGGGTGGGGGAAGAACTCGGGGGCAGCCGGTGCAGAGGTCCTGGGCCAGGGGTCGGCCTGGGGCTAACTCGGAGGAAGGGGGACGAGCCACCCCGCGTCTGGCCAAGGCGGCTGATGGGGTCACCTGCTTTCCCCCGCAGGCTCCGTCCCCC[A/C]CCCCTCCACAGCATGCCTACGCCAGGTCTGCCTCTGGTCCGACTGGTACGACAGTGGCCGCCCGGAGCCCGGAATGGGGGGAGGAGACTTTGAGACATTCGTGAACCTGAGGCAGAGGGGCTTCCAGGTGTGCCTGGCCCCAGTGGACGTCCAGTGCCGGGCCCAGCGGCTCCCCGACGTGCCCCTGCAGGAGC…	cAc/cCc		EXON=29/55
Target-87	2	835157	ENSSSCG00000033452	G	A	CCCCAGCCCCTCGGTGACCACTCCACGGGCAACACCAGCTGGACAAAGACCTGTGGGGCCTGGGCCGGGCCAGCACCAGATCGACCAGGGTGTGGTGGCAGGAGGGTCTGGCCAGCCCAGTTGGTGAACGGGACGCTGGCCTCTCCCAGGTGAACGAGTCCTGGATCCTGGAGGACTGCACAGTGGCCCAGTGTGAGGGC[G/A]ACAACCACGTTGTCCTGCTGGGGCCAAAGCCGACAGCCAACATCACCTGCGTGAACGGGCGCCTGCCCGTCAAAGTGCAGAGTGCGGAGCAGCCCTGCGACTACAACTACGAGTGTGAATGTGAGAGCCGCGTGCCCCGGTCGCAGCGCTCACCCCGCCAGGCTTTGTGGTTTGACGGGAACTCGGGGGCTCCC…	Gac/Aac		EXON=40/55
Target-88	2	836614	ENSSSCG00000033452	A	G	GCATCTGTGCTTTGGGAAGGATGCCGAGGGGGGGCCCCGGCGCCTGGGAGGCAGGACCCTGAAGGCCGGCCCTCTGCCCTCGGCCCCGGTCCCGCCCCCAGATCCTGTTCGACCAAACGCGGGTGAGGCAGGGCTTCGGCAAGGACAGCGTGACCGTGACCATGACGGGGGCCACCGAGATGGGCATCAGTATCCCCTCC[A/G]TTGGCGCGAGCATCACCTTCAACGGACGCGTCTTCCAGGTGCGGCTGTCCTACAGCCGCTTCAGCTACAACACCGAGGGCCAGTGCGGTGAGCAGGGACCTGCCGGACGCCAGCGGGGAGAGCAAAGGGCCGGGCACCAGGGCCGTGGGGCACACAGCCGATCCTCCTCGGGACAGCCTCCCCCATGTCCGCCT…	Att/Gtt		EXON=42/55
Target-89	2	2070319	NAP1L4	C	T	CCAAGGAAGACAGCGCAGGGCTGGGGTGTGTTTCACAACTTTAATAGAATATTCTAACTGTTCTGTACAAATTGAAAACACCGTAGTCAGTTACAAACGCATCGTGAGGAAGGCTGAGCACTCTACAGGCCTGGCCACAGCAAGGACGCGGGGCTCCGGCTGCCAGGAGCTGCGGTCACGCGCTCCGAAACCCACACGCC[C/T]GCCAAGGACACGTCGCTCCGAACCCAGGGCTTTTAGGACAAGATGAGTGTGGGGACGGGGGCTGTGGTGAAAGCAACTCTGGACACTCACGCACTAAGGGGGGAGCTCCCGCTCCCGGGCTGAGCCCCTCCCCGCGTTGCCGCTGCCGCCACTGCCTCCGCTGGGCAAATCCTGGCTCTGCCCGCAGCCCCCTC…	cGg/cAg		EXON=17/17
Target-90	2	4279213	CPT1A	A	G	GTTTGATTCCTTTGTAGGAAGGATGGGTAACACTCGAGAAGACGTGCTGTATCTCCGGGCACCAGCGCGGTGAGCTGCGCTGAAAGCCAGCCTGCCGTTTTCTTTCGAGGAGGCGTCTGTGCTTCCCCTGCCGTCCGCTAAGCCCTTCTCTCCTTTTCGCCAGTGTCAGGAGGTGATAGAGACTTCCCTGAGCTGCGCCA[A/G]CCTTCTGGCGGACGACGTGGATTTCCATTCCTTTCCGTTCACCACTTTCGGTAAAGGGCTGATCAAGAAATGCAGAACCAGCCCGGACGCCTTCGTGCAGCTCGCCCTCCAGCTGGCTCATTACAAGGTGAGACCCGAGGCCGATTGCCCAGCAGGCGGGGAGGACCCGTCGAAGGAGCAGGCGCCTGGCCCCG…	aAc/aGc	SIFT=tolerated(0.17)	EXON=14/19
Target-91	2	4898527	UNC93B1	A	C	TCGCATCCCCACGGCCGCAGAGAGACAGGGGTGGGGGGGGATCGCGCGCGCGCACACGCACGCGCTGGGCACGCCCCCGGAGGAGGTGGCCCGCGGGGCGGGGCAGGTCCCTGCGCCCCGAGGAAGTGCCGGGTCTCTGCAGGGACTCCGGCCGAGTGCTCCTGCGAGTCCGGCCATGGAGGCGGAGCCGCCGCTCTACC[A/C]GGTGGCGGGAGCCGCGGGTCCGCAGGGCGACGAGGACCGGCTCGGGGTCCCCGACGGGCCCGAGGCCCCGGTGAGCGGGGGACGGCGACGGCGTGGGGGCGCGGGGGCCGGGATCTCCCCCGCGGGAGGGGATGCGTCCCCGGGCTGGGGTGCTGGGGACCGCCGGGCGCCGTGGGCGAGTGTGAGCGCCCCGC…	cAg/cCg	SIFT=tolerated_low_confidence(0.53)	EXON=1/11
Target-92	2	4948617	TBX10	C	G	GGAGGAGCGGGGGACAGGCAGGCAGCCTGAAGGTCAGGGGAGAATGGGACCCACTCAGACCATTTCCTCCCCCAGACCCCAACAAAGCTCCAGCCTTCACCTCCAGGACCCCTGCCAGGCTCCACCATCAGCTGCTGGCCCCCACTGAGGCTCTGCTAGCCCAGGCCACCTACCAGCCCCTCACCTACCAGGGCCTGTAC[C/G]CTGGAGCCTCAAGCCCCCTCCGAATCCCAAGGGCCCGACCGACACCATACCCCCTCCCCAACATCCGGCCTGATAGAGATCAGGGGGGGCTGCCCCTCCCAGCAAGGATGGGGCTCCTCTCCCCAACTGCCATGTGCCTGGGGCCTGGCCAGGACCCACAGTGACGGTGGAGGAGCCCTGTGTACAGAGCGCCT…	Cct/Gct	SIFT=tolerated(0.07)	EXON=8/8
Target-93	2	5007017	ENSSSCG00000032003	C	T	GCCTGGCCGCCCTGGTTCTGGGACAGCAGGGTCTCAAAAGGCCTCAGGTGCCCCGGCAGCTCCTCCACATACCGGGCCTTGTCCTCTTCCTGTAAAAGAGAGCGCCCGGTGGTGGCCCATGCGAGCCTGGCCAGGCGGCCCCCCAGCCCCGGCCCCGACCCAGCGCGGCCCGCTCACATAGTTGTGGCGGATGAGGTGGC[C/T]GCACAGCCTGCGGAGGTCCTCCACGCCGTCATTCACCATGTCCAGCAGCGCCGCCTCCTGCAGGTCTTTGCCATAGAGCCCTGGGGCAGTGGCCAGGCGGTGGATCAGGTTCTATGCCCTCTGGTGCCCCGCTGCTCCCCTCCCGCCCAAAAGCCTGCAGGTCCCTTGTGTTGGAGGGTCCACTCGGTCCACTT…	Ggc/Agc	SIFT=tolerated(0.54)	EXON=5/7
Target-94	2	5189519	SSH3	C	G	CCGGGTCCCCGGCGCCCTGCCCACCTCTTTGGAAGTGATGCTCTCCAGGTCACTGGACTCCAGCACCTCCCACAGCTCAGCCCGGATCGCCTGCTCCATCTGCTCCTGTTCTGAGGGCCTGGGAACGGAGCCCATCCGTCAGGGTGGCTTCCCCACTCCATGCACCCCCGTCTCCTCCCCTCCTTGTACTGACCGGCCGG[C/G]CTCCAGGCTTGGAGGCCGCAGAGACTCCAGGTCGGCCATGGCCATCCACTCGTTGAGGCAGCCCTGGTCAGAGCTCAGTCTGTCCTGGTAGTGGCTGGCCCAGGTGAGGGCACTGCCCCCTGGCACAAGACCACTACCTAGAGCCGCCTCACAGGCCTGGTGCAACACCTGGAGCGTGGCCCTGGGACAGAGGA…	Gcc/Ccc	SIFT=tolerated(1)	EXON=7/13
Target-95	2	5468956	C11orf86	G	C	GCCAAACCTGCTGATACTGCTTCAGCCACCGCTGGCTGCCTTCTTGCTGAGCTTCAATCAGCTGCTCCGTGTCCCCCAGACCCCCTGGCAGCCGCTCCTGACCGGGGGTGTCCAGCCTTTCCGGGCCTCCATCTGGGGACCTGGACCTCTCACGGCCCTGCCTGAGGCTCAGCGCCCGCCGTGGTCGGCCTCCCGGGAGC[G/C]TCCCCCAGGGCTCCTGGAGCTTGCCGTAGGAGGGCCGTGGTCCTCGCAAGGACTGGCTGCGTAGCCCTGTCCCCATGGTTCTGCAGGCTGCAGCCCCGTGAGACAGCTCCAGCCCCTTTGGCAAGCTGTGGGCCTTCTGAGATGGCCTGGTGCCTCCACCCAACTGACAGGAGCTCACTTGGGGACAAAGGTCG…	aCg/aGg	SIFT=tolerated(1)	EXON=1/2
Target-96	2	5738599	SPTBN2	G	A	ATCTTCGACCCACACCACAGCTCACGGCAACACCAGATCCTCAGCCCACTGAGTGAGGCCAGGGATTGAACCTGCGTCCTCGTGGATGTTAGTCAGATTTGAGCCACGGCGGGAACGCTCATGCTGGTCCTTGAAGTTGACCAGCTGTCTTTCCACGCCCCCTGCAGGCAGAGATGAGCTCGTGGCTGCGGGTGGTGAAC[G/A]CGGCCATTGCCACTGCCTCCTCTGCCTCTGGAGAGCCTGAAGAGCCAGCGGTGCCCAGTGCCACCCGGGGCATGACCCGGGCCATGACCATGCCCCCGGTATCACCGGTCGGGGCTGAGGGACCTGTCGTACTTCGCAGCAAGGACGGCAGGGAACGAGAGCGAGAAAAGCGCTTCAGCTTCTTCAAGAAGAAC…	Gcg/Acg	SIFT=tolerated(0.85)	EXON=37/37
Target-97	2	5859237	CTSF	A	G	GCCTTTGGCATGCAGGTAAGGTGCCTCCCCCTGCCCTGTCTCATACTGACTCCTCTCCCCCTTCCTGGAGCTGGCCCCCCACTCAATCTCCCCACAGTTCTACCGCCACGGGATCTCCCACCCCCTGAGGCCCCTCTGCAGCCCTTGGCTCATCGACCACGCTGTGCTGCTCGTGGGCTACGGCAACCGTGAGTCCCACC[A/G]ACCCCTCTCTGTCCAGTTGGACCACAGCATCTCAGGACCTCTGGAGAGGGAAATCAGGGGAACGCCAAGGAACCTGTCCTCACCCGGCCTCGGGCTGTGGACCAGGCAGCCTCAGCCATCCCTCCATGGATGGGAAAGCCATTCCTCCATGGTGGGAGGCTGAGCTGTTGTTGGATAACCTGCTAGGGCAGGCG…	cAa/cGa	SIFT=tolerated(0.31)	EXON=12/12
Target-98	2	6029454	SLC29A2	A	G	CAACTGTGTGCCAGGCGCCAGGTGCCAGGGAGAGTTCAAGGACAAACAGACCCACAGAAGTTAACACAGCAATCACAAGCATGGAGTGAGGCAGAGGGCTGGAGGGTTCCCTGAGGGTAGCTTGTAGGGTGACCCTGTACCCCACTCCCCTGGCATCCTGGCAGTACTTCCAAGGGCGGCTGGCGGGGGCCAACAGCACC[A/G]CCAAGACCCTGGGCACCAACCACACGAGCCCTGCTGATACCTTCAACTTCAACAACTGGGTGACATTGCTGTCCCAGCTGCCCCTGCTGCTCTTCACGCTCCTCAACTCCTTCCTGTACCAGTGGTGAGAAGCCCTGCCCCCTGGGCTCTGTCCCAGGCCATCCCTCTCTTGTCCCTCCCCTGCCCCGGACCTC…	Acc/Gcc	SIFT=tolerated(0.81)	EXON=3/12
Target-99	2	6052438	BRMS1	A	G	TGCAGTCCTAAAAAGACCAAAAAAAAGTGGGTCTGATGCTGCCTGTCAGGGTGCGGGGGGGGGAAGCCACCGGCTGTGGTCTCTTCGGGCTCTCCACGTGTGGGCCTTCTGAGACCCTGGGGAGCTCTCTGCTCAGCCTGCCCTCCGCACACTCTGCCTTCAGCCCAGTTCCCTGGAGTTTCTGGGAGCTCACTGGCCTC[A/G]TTTTGCCCGAGGCTGCCCGGCTGAGGGAACTGCTGGTCTGTGCAGCCCCTTGCTTGTGCTGCGGCAGGTTTGGATGGGGGTGGGAGAGAGGGAGGGAGGGAGGGGAAGGCAGGAAGGCAGCCGATGGGGGGTGGGGGTGGGGCTTGCCAAGCTAGAGGCAGGCTCTCAGGGGGGTTTCTTCTTACCCATCCAGG…	cAt/cGt	SIFT=deleterious_low_confidence(0)	EXON=2/14
Target-100	2	6629566	PCNX3	T	C	AGCATGCTGGGCAACCAAGATGGGCCTCCTTCCCTCTCTGGGCCTCAGTTTCCCCCCGGGTCACCTGGGGATGGAGATGGGATGGCCGGGGGCCAGTGGTCCTCACTAGAGGCAGAACTTGTCCGGGTGGCTGACGACAGTGTGGGCGTCCACTGTGAGCGCGTTGAGCACCACGGCGGGGTAGATGAGGTACTTCTCCA[T/C]GCACTGCAGGCCGGCGGACAGCTTCTCAAACCACATCACCTGGGCAGCGCCTGCAACAAAACGTGGGAGGTGGGACTGCCGTCCAGCGCTTGGCCCTCCACGCTCCCCTCCCGGCGCAGAGCGGGACAGGCGTGCTCCCTGAAGGGACCCAGAGGGAGGGCAAACCCCAGGACACGAGGATGTGCTCTGGGTCC…	Atg/Gtg	SIFT=tolerated(1)	EXON=22/36
Target-101	2	6631022	PCNX3	C	T	GGCAATCACCACACACATCACCAGGTCGGAGTGCAGGACCTCACGCTGCAGGGCCGGGAAACACCAGCGTGGGTGCCCCTGCCGCCGAGTGGCTGGCCACACCCACCCACAGCCCCCCATCCTGTGACTAGAACCCTCCACTCCGGGCCCTCACCACTGACTGGCGCATCTTGTCTGGCAGTGGGTCTGGAGGCTCGGCG[C/T]GGGCCGTCTCCAGACTCCGTTCCTCCAGCTCAGGGAAGAGCTTGCTGCGGATCAGAGACCTGGGGGGCAAGAGAAGCACCAGGGGCGTGGGTCTGTGGAGGCTGCCCCTTCCCCCAGAGGCTCCAGCACAGGCAGTGATGGCACATGCACAGACCCACAGACCCTTTAACTCACACACGCACGCACACACGCAC…	cGc/cAc	SIFT=tolerated(0.12)	EXON=19/36
Target-102	2	6661585	KCNK7	G	C	CTCAAATGCTGGTTATTACCTACATCTTCTACATCTTGTTTCTCTCCTCCCCAGGTTATGGCCACATGGCCCCACTATCAGCAGGAGGAAAGGCCTTCTGTGTGCTCTACACAGCCCTGGGGTTGCCAGCCTCCTTAGCCCTTGTGGCTGCACTGCGCCGATGCCTCCTGCCTCTGCTCAGCCGCCAGGGTGCCTGGGTA[G/C]CCATGCACTGGCAGCTGACACCAGCCAGGGCTGCGCTGCTGCAGGCAGCTGGACTGGGCCTGCTAGTGGCTGGTACCTTCGTGCTGCTGCCAGCCCTGGTGCTGTGGAGTCTGCAGGGTGACTGCAGTCTACTGGAGGCCATATACTTTTGCTTCGGCTCGCTCAGCACCATCGGCCTGGGGGATCTGCTGCCT…	Gcc/Ccc	SIFT=tolerated(0.2)	EXON=2/3
Target-103	2	6661814	KCNK7	A	G	GGCTGCGCTGCTGCAGGCAGCTGGACTGGGCCTGCTAGTGGCTGGTACCTTCGTGCTGCTGCCAGCCCTGGTGCTGTGGAGTCTGCAGGGTGACTGCAGTCTACTGGAGGCCATATACTTTTGCTTCGGCTCGCTCAGCACCATCGGCCTGGGGGATCTGCTGCCTGGCCGTGGCCGTGGCCTACATCCAGTGCTTTACC[A/G]CCTTGGCCAGTTTGCACTTCTAGGTGAGTCCAGCTGCCAAGGAGCATGAGGGAGGGCAGGGAGGAGGAGGAAGAGGAGCCTGGACGACAACTCCCATAAGCCACTGGGGGAGGCTGAGCCTCACAGGTGCTAGGACCTGCTTCAGGGCGTGGCGTGGGAATTATAGGCCCCAGTGTTGGAGAATCGTGAGAGTC…	cAc/cGc	SIFT=tolerated(0.77)	EXON=2/3
Target-104	2	6995407	ENSSSCG00000012998	T	C	GTGGGAGGGATGCTCCAGTCTTGACCTCTGGCGGCAGCACCCACCCCCACCCCAGACCACCCCAACACCCCGGCCCCCTCTCACCTCCGTCACAATGGTGGATGGGAAAACGCTGCGGTCGTAGACCCAGCCGTCGTGGCAGCCCTCCGTGGCCGCCCCGTGGACAGAGGCGTTGGGGCTCAGAAGTGCCCACTGAGGCT[T/C]TGTGAAGCGCCGGCACGGCTCGGGGGCCCCAAGCCGGTCCAGGGGTACCGTGGCCCTCAGCCAGGCCCCTGAGTCATTGTCGGTGGCCACCGTGTGGTTGGCGGGACTTTGGCAGTGGTGGCGGGGCACGGCGGCCGTGAAGTTTTGCAGGAAGTTGTGGCAGGCCAGCAGGCAGCAGGGCAGCAGCAGCAGGG…	Aag/Gag	SIFT=tolerated(1)	EXON=1/10
Target-105	2	7075721	CAPN1	C	A	CGCTGAAGACTTCTACCGTGACCAGGTGCTGGGAGAGCTGCGCGGCCGCAGCGCCTCACCCAGCCGCCTGGCCAGCGCCCTGCGCCGGCTGCGTCAGCAACGCGAGACCGAGGATGAGCCCGAGGACGCAGGCCTCAGGCCTGGCCCGGCGCCCGGCGGCCTCTCAGGACTCTGGGAGCGGCTGGCCCCGGCCGAGAAGG[C/A]GGCTTTCGAGCGGCTGCTGAGCCGGGGCGAGGCCGGGCGGCTGCTGCCCCCGTGGCGGCCGTGGTGGTGGGGTCGTGGGGCCGGGCCGAGGCTTCTGGAGGAACTGGGTGATGCTCCGGGCCGTGACGCCGATGAGCTGGAGCCTGCCCCCGCGGGGTCGCCGCCGGAACCCGTCAAGGATGAGCCCGCGGCCG…	gCg/gAg	SIFT=tolerated(0.47)	EXON=1/1
Target-106	2	7886249	TRPT1	A	G	CGTTGTCTCCTCAGGCATGAGGCCCAACTGTGAAGTGGCTGTGTTCATCAACGGGCCCCAGGCCCTGGCAGGTGAGTCTGGGCACAGCAGGGACCGCCCCGGGCCTTCAGAGAGGGCACTGAGTCACATCTCTGGCTCTGTCTGCAGATGGAATCCCCTTCTTCCGCTCTGCCAATGGGGTGATCCTGACTCCAGGGAAC[A/G]CTGATGGCGTCTTGCTTCCCAAATACTTCAAGGAGGCCCTGCAGCTGCGCCCTACCCGTAAGAACCACCACCCTACCCCAGTTCTTTTTTTTTTTTTTTTTTTTTTGTCTTTTTGCTATTTCTTGGGCCGCTCTCGTGGCATATGGAGGTTCCCAGGCTAGGGGTGAATCGGAGCTGTAGCCACCAGCCTATGC…	Act/Gct	SIFT=tolerated(1)	EXON=6/7
Target-107	2	7921760	STIP1	C	T	TCTGCTGGGTGTCTGAGGAGCCCCAGCTCACGCACAGCTTACCTTGCCCCAGTCAGGCTTTAGGTCGACGGTTTTGCAGCCATCCTCGTAAGCCTTCTGATAGTCTCCTTTCTTGGCATAGGCTGCGGAGCGATTGCTGTAGAGCACATGGTTCTGGGGGTCTAACTTAATGGCTTCAGAGTAGCACTGTAACGCGTCGT[C/T]GATGTTGCCGGCACTCAGGGCCTTGTTGCCCTTCTCTTTTAGCTCATTTACCTGAGGAGGAGGAGCCAATACAGTTTCTCTCCATAACGGGCTACTTCAGGCCCAACTTTTTAGTGACACCCATTTGTTTTGGCAGCTGTCGACAGACAGGTTACTCCATGGACCAGGAAAGAAAAACCACAGATTAACTAATT…	Gac/Aac	SIFT=tolerated(0.14)	EXON=3/15
Target-108	2	9046136	ENSSSCG00000028542	C	T	ACTCCTTCGCTTTCTCCTTTCTCAGGGTTACCGTAATTTCTACGATCGATACAGGGGAGACTATGATCGATTCTACGGGCGAGACTATGAGTACAACAGATACAGAGACTATTACAGACAATACAACCGGGATGTAAGTATCGTCTGGGGAGAGAGGGCCGCAGGGGGCAGGACAGGGGCACGACTGTCACGCCTCTCCA[C/T]CCTCAGCCCGCCGTGGCTCCAAGTGATGGGGTTTCCCCTTTCTTCTAGTGGCAGAATTACTACTACCACCCCCAGGACAGAGACCGATACTACAGGAACTACTACGGTTACCAAGGGTATCGGTGAAGCCCCTGCCATTGTCGCCTGTCAGCCATGAAGCTGAATCTCTGGGGGTGCCAAGCACCCCCCAAAAC…	aCc/aTc		EXON=12/12
Target-109	2	9593731	RAB3IL1	G	A	TCTAACCTTGATGGCTGTCTCGTCCCGGCCAGATCGACATGCTGCAGGCAGAGGTGACAGCCTTGAAGACACTGGTCATCACGTCCACACCAGCCTCTCCCAACCGCGAGCTCCACCCGCAGCTGCTCAGCTCCACCAAGGCTGGACCCCGCAAGGGTCACTTGCGCCATAAGAGCACCAGCAGCGCCCTCTGCCCCGCC[G/A]TGTGCCCGGCTGCAGGACACGCCCTCACCCCCGACAAGGAAGGCAAAGAGGTGAGGGACAGCGGGAACTATAAAAGGAGACAGTGCCACTGTCAGCCAGGCAGCAGTGCCCGCTGGGGACCCGGCTTGGCCCCCGCTGTGTGACCAGGAGCCTGTCCTACCCTCCCTGGGCCTCTGTGTCCTCTGGCTGTGACA…	Gtg/Atg	SIFT=tolerated(0.15)	EXON=5/11
Target-110	2	10082679	SDHAF2	C	T	GCGGGCTCTTTTGGTCTCTATGGATTCATCCGTTCGCTCCTGCCACGGAGGCAAAGGGATTTCAATCATGTCCGTTTGGGAATCTGTTGGGCTGTCACCTCGGTAGGAGCGTCTGAAGGATGTCACGCTGAACAAAGGAGACACAAGGTGGCGCCTTGACAGAGCAAGCCCCTGAAACAAATAAGCCACAGACATCTTTA[C/T]GACAGGGACGACCACCTTTGTCATTCACTCAGCACTTACTAGGTGAAAATGTGTCCGATCTCCTTTAGTTCTTAAGAAGTTACGCTGATTTATAATAAGTGGAGAATACTCTTTAAAAATTGTGAATCACTACATTGTACACCTGAAATTTATAAAATATTGTAAATCAACTATACCACAATTAAAAAAAAAAA…	Gta/Ata	SIFT=tolerated_low_confidence(0.3)	EXON=1/3
Target-113	2	10750830	CD6	C	T	CCACTCTCCCTCCTGGATGACATTTGTCTGGGTCTCCCCTCCCCTCTTGGACAATGACCTCCCACCAGTAAGGGACCATGTCTCCAGCCCTAACTGCAGGCGCCCAGCAGGCCCACAGGAAGAGTTGGAGAACCATGGTTCAGCATCCACCCATGTACCTGAGCACACCACGCCAGCATCCTCCTTGTGGCCACAGTAGC[C/T]GTTTCCTGGCAGTCCTGGGCAGTCCCACAGGTAGTTCTCCGACCCGGAGCAGTTGACTTGGTCTCGGTGGATGCGTCCTTGGCCAGGGGGGAAGTGCAAACCTGGTAGGGCTTGCACTGCCCAGCCGCAGCTCAGTTGCTGGCACACCACATGGGCATCCTCCAGGTCCCACGTGTCATCACACACAGAACCCC…	Ggc/Agc	SIFT=tolerated(0.6)	EXON=4/14
Target-114	2	10941221	MS4A10	T	C	CGCCCCTTGGAATTGGTCCTTAATCTGTCCAGGACAAGGGACCAGTGGGTGAATTCTGATGGTGCGTGGAGCCAGTGCCTCTTCACATCTGCTTCTGCTCCTGCCACCCGTTGCCTTTAGTCACATCGTCATAGGATGGTGGAGGTGTCATCGGAGACCCCCTGAGCTCCAACAGCATGTCAGGGCCAAGGGACAGGTCA[T/C]CCTTCTGCAAAAGAAGAGCCACCATCCCTGCTGCTCACATACACGGAGAGAGTGGTGGTTGACAAAGCCCTTCCCAGCGGCTCACTTGTTGGAGTGTTGAGTCCCCATGAAGGTGGGGGAACTGAGGCTCGAGAGAGGAGGGACTTCCAGGAGACCAGTGTGTGACTCCCTCCCCCTCCCTGATCCAGGGAGAG…	gAt/gGt	SIFT=tolerated(0.19)	EXON=7/7
Target-116	2	12226546	DTX4	A	T	CTCCCGGGGGACTAACAGAAGAGCCTGCAGTCGCCCCTGCTGGCGCGCTGGAGGCTTGTCGCCGGATCGCCTGCGATGGGACTGTCTTTGCCGGGCCTCGAATGATGCCTGTGCTGTCCAGGGGCTTGGCCCCAGGGCCTGATGGCGCGGGCACCTTGACCGCTCCGGACGGGGGCACGTTCTTGCGCGCCACCGGGGGC[A/T]GATGGGGTCCAGCGCTCCCGTTGGCTACCGCCGCCTTGACGCTCATCACCAGGACGCACTGTGGGCAGGAGCAGGGCGGGGCCGGGGGGGCCGCAGCCGTGCCTGGGCTGATTGGCCAGGACTGGGCCTTTGGTAAGGTGCCAGTGACCATGGGGTAGATGAGATCAAGCCGCCGGCGGATGCGGCGCTGGCGC…	cTg/cAg	SIFT=tolerated(0.32)	EXON=2/9
Target-117	2	12269541	FAM111B	T	C	TCAAACCACCTGATGGTTGAGGGGAAACATGTTGAAACAGGCCTGGAGGAAATCTATGTCCATTTTTGCTTAGTTTTAATATGGCATAATCTAGAGTTTCATCAGACACTGCAAAACATTTCTCAAGGGAAAACCAATCATTGTCTTTAGGGCAGAAACTTTTGTAAGAGAAAGTCACCTTTACACAGCTGCTTATTATA[T/C]CCAACTGCAAACTTGGATTTGTACTGTCTCTCAGGATGAGATCTAAAACATGTCGACAGGTGAAAATATAACCATTCTTTATGACAAAGCAAGTAGCACTGCCTGAGTTTCCATTAACGTCCCATTTCATAAACCCAACAGACTCGCTATGATGAATAAGACGTTCACAGGTTTCAACTGAAGTGGAATTTTCT…	gAt/gGt	SIFT=tolerated(0.21)	EXON=3/3
Target-118	2	12683550	ENSSSCG00000039851	C	T	ATTGGACTTACAGAAGTAGAGCCTGAATGTATTTCCAGTGTGGATGGAGGCATTCAAGAGGCTACAGAAGTAGGAACCTATACCCAGACGAGCACACACACTTGTCGTCATGGTGGTGGTGTAATAGAGGGGTCTGCACACAGCTGCATAGCGGTCATAGGCCATGGAGGCCAAGAGGTAACTTTCCACAGTGACAAATA[C/T]TGCAAAAAAGAACATCTGAGCAGCGCATGCATTGTAGGAGATGACACTGTCTCCTGTGAGGAGCCCAGCTATCACCTTGGGTGTGACAGCTGTGGAATAACAAAAGTCCGCCAGAGAGAGGTGACTAAGGAAAAAGTACATGGGAATGTGGAGACGAGAGTCCATGAGAATCAAAACCATCATCCCCAGGTTTC…	Gta/Ata	SIFT=deleterious_low_confidence(0.03)	EXON=1/1
Target-119	2	12697610	ENSSSCG00000031496	C	T	CTTGGGCTACTCCTCATCTGTCACTCCCAAAACCATGGCCGGGTTACTTTTAGGTGATAAGGTCATTTCCTACAATGCATGTGCTGCTCAGATGTTCTTTTTTGTAGCCTTTGCCACTGTGGAAAATTACCTCTTGGCCTCCATGGCCTATGATCGCTACGCAGCAGTATGCAAACCTCTACATTACACCACCACCATGA[C/T]GACAAGTGTGTGTGCACGTCTGGCCATAGGGTCCTATGTGTGTGGCTTCCTGAATGCCTCCTTCCATATTGGGAACATATTCAGTCTTTCTTTCCATAAATACAATGAGGTCCATCATTTCTTCTGTGATGTTCCAGCTGTTCTCATTCTTTCTTGCTCTGCTAAACATATTAGTGAGATTGTTCTTGTTTTTA…	aCg/aTg	SIFT=deleterious_low_confidence(0.01)	EXON=1/1
Target-121	2	13331974	SERPING1	G	T	GAGAGAGAGAAAAGATAGGGTGGAAACAGAGGTGGAAGGAGAAGAAAGGATGAATTAGTAAGGGTGTGCCCCAAACTGATGGTAGCAGAAAAGAAATCAAGACATGCAAGAGACTCTGAAGCAGAAGTGGGAAGAGCCAAGAACTTACCTTGGCCTTCAAAGTTGGGTCTGTGAAATGGGCCACAGGGTACTTCTTGCTA[G/T]TCAGCATGTGCACTTTTATCTCAGAGGATTTGCTGTAGAAGGCCTCCAAACTTGTTTTTTTGTGATTAAACATTACCTTCCACTTGGCTAGAGGGAAGAGTGGGGCAGGGTTACTCTAAAGCGGGTGGGGAGAGGATGGAGGGGCGTTCAAGGGTCTGTTAGCAAGGGCTGGGACAGGTACCGTGGGATCTGGT…	aCt/aAt	SIFT=tolerated(0.5)	EXON=6/8
Target-122	2	13492344	SLC43A3	G	A	CCCATTGATGGGTTTTGCCCAAGCCTGGAACAGCCAGAACAGCCAGAGAGCTTCCTGAACAGAGGGCCTGCCAAAGGGATTTTCCAAGTGCTGGAACGCCAGGCTTCGCAGCGCCTGTGGTCAGCCCAGGAGACCGCCCTTGGGATTTGAGGATCAGCTCCACCTGGAACCATGCAGGGAGCGAGCCTGCCCCTTCGGAT[G/A]GCCACTCTGCTGACGGGGCTGCTGGAATGCATCGGCTTTGCGGGTGTCCTCTTCGGCTGGGCATCCCTGGTGTTCATCTTCAAAACAGAACGTTACTTTGAGAGCCTGTGTGAACCGAATGCCACGCTCATGGGCAACGCCACAGGGCCAGCTGGTAAGGGAGCAAGGACGTCTCTGGGAAGTTGAGTCTGGTT…	atG/atA	SIFT=tolerated(0.28)	EXON=2/13
Target-123	2	13974372	ENSSSCG00000029871	G	A	CTCCACCTGCTCTTCACACTTGACATCTGTCTCCATCCTTTATGGGACCCTCTTCTTTATCTATGTACGGCCAAGTTCTAGTTTCTCCTTGGACATCAACAAAGTGGTTTCTGTGTTCTACACAGCTGTGATTCCCATGTTGAACCCACTCATCTATAGCCTGAGAAACAAGGAAGTCAAGAATTCGTTCAGAAGGGCAT[G/A]TCAAAGGAAGAAGTTTTCTTATGGGTAAATAAATTGGAATGCCATTTTACTACAGATGGGGAGCTAATATGTATGCAAGATGCAACTGCATGGTGTGGGTATAGGGAATCTTAATTTTATGTTGAGAATTCACTCTGTGTCATTGACAAGTCAAACAGTGCCTTTAGGTTACAATTTTCTCACTTTTTATTTTT…	tGt/tAt	SIFT=tolerated(0.08)	EXON=2/2
Target-126	2	15302775	MADD	C	G	ATCTAGAAGGCATCCCCGGGCTCTCACCGATTGCCATTGGCATGTTGGCTGAATCGGGGAGTATAACTTTCCCCCTGCTCATCATCATCTTCTTCAGGGGGAAAGCCACATTGGGGCTCGAAGTGTGGACTGTCATAGGTTCGGCGGCGCACTGACCCCTCTCCAATTTCCGCCTGATGCCGGTCCACGTTCAATTTGCC[C/G]ATGCTGGGAGGCATGGTGGCGAGGGGCTTAGAGATGCCTACTGCTGCTTTATTATCCATCTCCACTGAGTCGGCAGGCTCCTAAGGGACGTATTAAATAAAAAGTAGTCACCTGGTGCCTAGTGCTACCTTCCCATTTACTCAATTTGGCAGGGCCAAGCCAGGTCTGCCAGATTCCTAGCCTAAGGAGTGTGT…	atG/atC	SIFT=tolerated_low_confidence(1)	EXON=13/35
Target-127	2	15813707	F2	C	T	GGCTGTGTCCTCAGTCTCAGGCCCCCTGCCCTGCCCTCTCACCGCAGTAGTCCAGGTCGCAGTACTCAAAGTCGCCAGGCTGTCCCGCCACGTAACACCACGCGCCCTCCTGGTCCCCGTCTGGGTTGCGGCAGAAGTTCTCCACCAGTGGCACCGCCGGGTTGAAGTCCTGGTCCTTGCTCAGGGCCTTGGCCTGACTG[C/T]TGCCCCAGGCCAGGCAGGGGGACCCATGTGAGGTCACCGCCAGGCGCCCCTGGTACTGCCGGCCCCGCTCGGGGACGCACGTTTCCAGTGGAGGTGACACATTCACTGTGGAGCCTCCAGAGCGTGGGATCAGCTCCGCAGTGACTCGCCCCTGGCCTGGTGGGTGAGGAGACAGGGGAGCAGAGTGGGTGGGA…	aGc/aAc	SIFT=deleterious(0.02)	EXON=7/14
Target-128	2	25432602	PAMR1	T	G	TAGAGAATTCCCTTTGTGACCTGGGTGACTGAGCATGGACAAGCAGGTCTTCTCCCTCAAGGCCAGTGGTGCTTAAGGTACCAGATGGTTTCATTTTTCAACTGTGGTCTAAAGAAAGGATTGAGTTGGGCCAGAATTCCATTAGCCAAGAGACAACAGCAAACTGAACAGGTCACCAACCTGCTGATGATAACTCCCGA[T/G]CTGGGACCCTTAAGGATGAACCAGGGCACTAGGAAGCTGATGAAGCCCAAGAACACACGCATTACGATGAGAGGCACAGTGAGGCTGGTACACGCTGTGGTTGCCGCGGCCCCTGCCCCAGTGCCTCAGTTTGGTCCAGGATGATTCCAGGGTACCTTATGCATCAATGCAGTGTGTGCAGATTTTTCAAACAG…	agA/agC	SIFT=tolerated(0.17)	EXON=1/1
Target-129	2	25590721	PAMR1	G	T	CTTGGTAGATTTCTGCCATCATCCTGCATCCCAACTATGACCCCATCCTGCTGGATGCCGACATCGCCGTCCTGAAGCTCCTGGACAAGGCTCGCATCAGCAGCCGCGTCCAGCCCATCTGCCTGGCGGCCTCTCGGGACCTCAGCACCTCCTTCCAGGAGGCCCGCATCACCGTGGCCGGATGGAACATCCTGGCAGAC[G/T]CAAGGAGCCCCGGCTTCAAGAATGACACACTGCGCTCGGGGGTGGTCAGGGTGGCGGACTCGCTGCTGTGTGAGGAGCAGCACGAGGACCACGGCATCCCAGTGAGTGTCACGGACAACATGTTCTGTGCCAGCTGGGACCCCACCGCCCCTTCGAACATCTGCACAGCAGAGACGGGCGGCATCGCGGCTGTG…	Gca/Tca	SIFT=tolerated(0.72)	EXON=12/12
Target-131	2	39052119	HTATIP2	G	C	GGGTGCGGGCCCAGCTCGGTCCCCCTCACGGAGGGGTTACCTGGACCCGGCCCCCAGCCCTTCGTCCTCAGGCCGCAACAGGAGCAGGGCGGCCACTAGCACCGCCCCCGCCGCGGCCGCCCCCGCCGCGCTTAGGGCTACGGGCCGCGACATCCGGCCATGCCTCCTGCCTGCGCCTCCTCCTCGTTCTGTCCCAACTC[G/C]ATCGGGCCCCTCCCGGGTTGGCGCCTTCCCTACTTCGTCTTCCGGTGACATCGCGGATCGCCCCGCCCAGAGGGGCGGGACCTGAGGGATCGCGTGGTGAGTGGACCGGAGAGCCGACTGGGGCGCCGGCGAGATGGGCAAGGTGGGCCCAAGGCACGTGCGTAGGGCCCGGCTGGGTAGGAAAAGTGGAGACT…	Cga/Gga		EXON=1/6
Target-132	2	41007940	HPS5	T	C	AACCTCCATGTGCCACGGATGTGGCCCTTAAAAGAGAAGAAGGCAAAAAATAAAGTAAAATAATAACATAAAATAAGCTGTCCAAAATGATCTGACCTTTACGGAATACACCAATTTAAGTTTCGCGTCAGCCTTCTTTTTTTTCTGTGTTGGGTTTCTTTTCAGATGCTGGTTTCTTGGTCACTGCAACCTTTCTTTTT[T/C]CCCCCACCAAAGGCTTCTTACGGCCGACGGGCTTCAATCCTTTCTTTCCTACCAGAGGCTTCTTGCCTGGAACCCCCTTCTCATCTGATTTGGCCTCCAGTGCTGTGGCTGCCTTATCCATCAGGATTTTGTGGATCTTGGCCTGGTGCAGAATGGTGTTCTGGCATGTGGGCTTTGCATACAGGTTTAGCTTC…	gAa/gGa	SIFT=deleterious_low_confidence(0.02)	EXON=9/9
Target-133	2	41008691	HPS5	C	T	CTCATTATAGACGATGCAGGGGTCCCTGTGCTCCATACGGCATCAGTTTCTCATCTGGTCTCTGCCAGCTCTCATTCACTGAGAGGTGTAAAACTTTTTGATATCATTCCTGGCCTCCAGTTTCTTCAGACGCAAAACAGCCTCCTTGGTCTTCTTGTAGTCTTCAACTTTATCTTCCACCACCAAAGGAAGTTCAAGAA[C/T]TTCCTCAATACGATGAACTTCAGATATCGTAAGGCCAAGGCAGCCAAGGTAGAGCAGACGGCATATCTCTTCTGCATTGTGTTCACTCTGAGGTGCCAGTGTCGCCAGGTCTTGGTTGGCACAAACATGCGGCCCGCATGATACCTATTTCCAAAAGCACTCTGGCCAGCATGGTAATCCTGCCACCTCAAACC…	Gtt/Att	SIFT=tolerated(0.35)	EXON=6/9
Target-134	2	52699964	ENSSSCG00000032625	T	C	AAGGGGAAGGTCATGGTGATGGGTGTGAGCATAAAGCCATCCACCAGTCCTAGGAACCAGCAGCCGAACACCAATAGGAGACACCCCTTATGATTCATGAGAGTAGAATAATGGAGTGGATGGCAAATGGCCACATAGCGGTCATAGGCCATAGTTGCCAGAAGGAAAAATTCTGAACCTACTAGAGTCAAATAGAAAAA[T/C]ATCTGCATTCCACATTCAGGGACTGAGATCTTATTCATGCCCATGACCTGGTCCATGAGCATCTTGGGCACAGTGACAGAAATGTACATCACATCCATGAGAGACAATTGGCTGATGAAAAAGTACATGGGGGTGTGAAGATGGGCATTAGAATGAATCAGAAAAATCAGGATGCTGTTCCCAGATAAGGCCAT…	atA/atG	SIFT=tolerated(0.84)	EXON=1/1
Target-136	2	60395614	ANKLE1	C	A	TGATGCCCCTGCTGCTTGGCCAGGTCCACAGGCTGGAGTCCGTCCTGCAGCGGCACGGTCAGCAGGAGGCGCCCAAGGTTCTCTTCCCTCCCTTCCTCCCTCGCTCACTTGGGATAAGCCCTGCTACAACCAGCGCAGGGGCCCTCACCAGGTCCCGCAGTGTGGGGTCCGCTCCCTGGCTCAGCAGCAGCTCCAGACCA[C/A]GGCGACAGCCCCAGGCAGCGGCCACGTGCAGCGGCGTTAGCGCCTCGGCTGATCTGGGGCAAGAGTGGAAGAAGGGGTCAGTGGAGGCGGGAACTCGATCTCCCCTCCCAGGTCCCAGAGCCTTGGCTCTCAGCCCCCCATCTCCTAGACACTATCCTAGGAACCTTGATCCTGGATCCTCGGGCGGGGACCCA…	cGt/cTt	SIFT=tolerated(0.06)	EXON=3/11
Target-137	2	60460954	MYO9B	G	T	TGCTGGTCAGTGGGTCTGAGTTGTCTGGGCAGCGCAGGAGGCAGGGTGCGAAGATGATGGCCAGCGCACCGGGTGACATGCGGTTCACATCCTCGAGCAGGGCCACCCTGTGCAATAAGTGGCAGTCAGGGGGTGGCTGGGGAGCCCCAAGACAAGAATCCAGAGCCTGGGGAAGGTGCCAGCACAGCTGGGGGCCCCCT[G/T]GTGGACCCCCTCCCAATATGGGCTCATGTCCTGGCATGAAGCCACCAGAGAATGCCGGCCCTGGGGAACACTGTGGCCAGGCTCCTGCTGGGACCCCACCCCACGGAGAGCTGGTGGTAGGTAGGTGGACAGGCACTTGCTTGACCAGGTGAAAGATGAGCCGTTCCAGGGAGTTGTGGTTGGCTTCTGGCAGG…	cCa/cAa	SIFT=tolerated_low_confidence(0.1)	EXON=34/38
Target-139	2	65355845	YJU2B	T	G	CAACCTCATGATTCCTAGTCAGATTTGTTAACCACTGAGCCACGACGGGATCTCCCCTATTTTCATTCTTGAGACTCAAGCTGTGCCACCTCTCCAGGAAGTCTGCCTAGATTGCCAGCCGACCTTGGCTACCACCTTGAAACCCTCATCAAGTGGGGGTGGGGACTGTGTCTATGGTCACAGCATCAGCCCTGGCTGAT[T/G]AGATGTTGGGTGAGCTTGGTTGGGTGGGGAGTGGGGGGCACAGTCCCTGGGCCCATCTAGTAACCTGAGGCAGGGGCAAAGAAGCAGGGTTTTAATGCTGGGAGGTCGGGGGTCCCACAAGGCACAAACACCCTCTCCAGGACCAAATAAATAGACAACAGCATCACTTCGAGGTGAGGTCTGGGGAGGGGGCG…	Aat/Cat		EXON=11/11
Target-143	2	69649806	TIMM29	G	T	TGGGAAACTACCTCCGGAAATGTTGACGCTTGCGCAGAAGATATTCACCGGATCTTTTTGTTTCGCATACCAGGCGTTTCTTTTCGGAGTAGGGACGCCCAGCCGGAAGAGGATGGCGGCCGCTGCACTGAAGAGGTTGTGGTCCCGAAGCCGTGGGGAGGCGGGGGACGCTGCGGCTGCAAAGCCTGGCGTGTGGGCGC[G/T]GTTGGGTGAGTAGAGGCGCTAGGCGGTGGGGGTGGGGGGCCGCAGCGGCCCGACCGCCCTCATCGCGCTTCTCTCCTCTCAGGAGCTTGGGCCCGCGCGCTGCTCCAGGACTACGCAGAGGCCTGCAGAGACGCGGCGGCGGCAGCGCGAGCCCGGCCCGGGCGTGCAGCCGTGTACGTGGGGCTGCTGGGCGG…	cGg/cTg	SIFT=deleterious(0.02)	EXON=1/3
Target-145	2	74301715	PLIN5	G	A	CTGGCAGCTGTGGGCGGGGGGTGGGCAAGGGTGGAAGCCAAGAGAAGAGGAGGAAGTGACTGCATTAGTCCAGGCTAGCAATGTGGTGGCATGGTCCAGGGTGGTGACAGTAGAGATTCTGGGTATGTTTTCACCCAGCTGGGTATATAATAGCTTTATTTTGACTTATTAAGCACTTTCTGTCATTGCCTGAAGCCCAG[G/A]GAGCTGGGAACCCCATCTCTGTAGAATCCTCTTCCTGCTGCTGCTATTTGTGGTCTCAGCCAAGGGAGTCACCCCAGATCCCAACGCCTGCCTGGTATTCCACTCGAGTAATGGCAGCTCCATTTCCTGCCAACCACCTGCCAAATTCCCCCACTATCTCCCAGCTGACACCATTTACCTGGCCACAGAGTTCT…	gGg/gAg	SIFT=tolerated_low_confidence(0.45)	EXON=2/2
Target-146	2	77365582	ABCA7	C	T	GCACCTGAGTTAAGCAGACGAATTAGGTCACCAAATAGAGAACAGACACCCAGGGTTCCCCGTGTGCCCTCCCTGCTACCTGGTCCCCCTCACCTGGGCGAATAGGCCACGGCGGCTGCGGGAGGCAAGCAGAAAGCGCTTGAGAAGCAGGGCCCAGAGCTGCTGGCGGGTCAGTGCCCAGCCCTGCAAGCGGCCTGCGG[C/T]ATCTGGCCCAGAGCCCTGCAGAGCCTGTGTCTCGGGGGCAGACCCAGCTGTGGGGAATGGGAGGGTCAGTGCTCATGCCCTGGGGGCCAGGAGGGACCACAGAGCCACAGAGTCAGGTGGGGACAACTCACCCAGTGCCCCATCCTCAAGGGCTGCCTCCTCTGGCAGAACCTGGAACCGCGTGGTCATGTCCC…	Gcc/Acc	SIFT=tolerated(0.35)	EXON=27/47
Target-147	2	80453018	PDLIM7	A	G	CCCCCCACACCCTACCCAGGCCCCGCCCCATTAAGGGGACCAGGGAGAGCCTTGCCTTACAGCGCAAAGAGAGACCGGACTTCGTGATTGGGCGGTACGGAAGGATTCGGCGGGGCTTCCTACTGCCTGGGAGACTGCTCATGGGCTCAACTTTTGACGGAGGCGTGGCCACAGGCCACGCCCCCTCCAGCGGGCTCATA[A/G]CTGATGTCTGCGGCGGGGGCGGGGCCAGAACGCGGGCGGCGGATCCCAGCGCGGCTCTCTGGAGCCCGCTGCTGAGCAGCGCCCCGGAGGGGCCGAGCAGGTACAGGCGACTGTGCGGGGCGTTTCGGGCTGGGCCAGGCGGGGGGGCAGAGGCCTGTTAGGGGCCACAGCGGGCACTAGGGGTCGTGGCCAAA…	Act/Gct		EXON=1/13
Target-148	2	80486132	DBN1	C	T	GATGTGTGAAGAACAAACACTTTCTCAGTCCTTCTTCAAGGTCCTGGGGGATTCAGAGGCAAAGCTCACACCTGCCTGCTGCCTCTTTCACACCAACACAGAACTCTGGGTCTTCCAGATCTCTGGTGGTGCCTTGGGGGCCTGCGAGAGGAGTCTTTGCTTAGGGTTCCAGGCCCTTCATGGGGGAGGGGCTCAGGGGA[C/T]GGGGCCTGATACCCACCTGATTCCCCCAGATGGGGGCTTGCAGGAGCTCTCGGGCCACTTCGAGAACCAGAAGGTGATGTATGGCTTCTGCAGCGTCAAGGACTCCCAGGCTGCTCTGCCGAAATATGTGCTCATCAACTGGGTATGCAGCTGTGGGCTAGGGAATGGTTGTCCTCCACCCCATTCCACCCCCT…	aCg/aTg	SIFT=deleterious_low_confidence(0.02)	EXON=2/14
Target-149	2	81540468	SIMC1	T	C	TCTTGGTGTTCAGTGCCTAGAGGGACCTCAGGGGCTGCTCCAGGCCTTTGCGGAGGGCTCCGTGTCAGGGTTCAGGTCCGCAGCATAGAAAAGCAGGAGCTTCAACAAGTGCACTTTGTCTTGGAGCTGTGGGACGAGTGGCTCCCCCAGCATCTGGACCAGGCGGCCGCGGAAGGCCTCGATCTGCTTCTCCACGTCCA[T/C]CACTGTGATGTCATCTCCTTGCTGGGGCTTGGGCTTGATCCTTTTGATTATTAAGTCTTTTCGATCAATCACAGAACTCCGTAAGTGCTCTGCAAGAAGGAAAAAGTCAGCTGAACTGTTCTGAACTTTATTCCTTTCTGACTTGGGAAGATGAAGTCCAATTTTGGCAGGTAGGGTCTGGGCGGAGACTTGTT…	Atg/Gtg	SIFT=tolerated(1)	EXON=10/10
Target-150	2	82711746	ANKRA2	C	T	CTCCAGGTCAGAGTTAACTTGATCTTGAATGTTTTTACTATCCTCTTCATTTAAGGACTTCACAAACCGAGAACACACATTCATATCAAATCGGTTTGGCAGTATGAATTTCATTCCCATGGCAACACCCTGAGCTGGTCCTTCTTCTGCATTTGAGTCCAGCTGATGTTCTATTTTAATGTCTGGCATGCCAGTGAGAC[C/T]GTAACCGCTGGGGCACTCTTCCACTATCAGCTGGGCTCCAATATCCAGATTTGCCGATGAAGCCATAATTTCAACTGTAGTCTCAATAATTAAAACATTTCTTCATGATTTCCTCGGTTTTATGAGTGGTATCCAGTGTATTCTTCAAATTTGGACATTAAAACATCTGAAAGAAAAAGATTAAAAATATATCA…	Ggt/Agt	SIFT=tolerated_low_confidence(1)	EXON=2/9
Target-152	2	86079585	ENSSSCG00000014097	C	T	GCTGGAAGAAAGCAGTTTGGTTTCAAACAGCAGCACCCCTAGGTCCCTGACAGCCTTGTCGTTCTTGTCCACCCCTGTCTGCTGTCGCAGTGTCTCCATGATGGGGTGGTCAGGGTTGATCTCCAGGTGCTTTTTTGGCCATCATGTAGCCCATGGTTGCATTATCTCGAAGTGTCTCTGAGCTTTCACGATGAGCTCCA[C/T]GTTGGCTGTCCCCCCAGAGGTCCTAGTCACAAGGCAAGAGGGTGACGACACGAGTCTGTTGAAGATGGTCACCTCTCTACCTTCTGATCCAAGATTTCTTTCATGAGTTTGCAGAGCTTCTCAAACTTGGCCTTGCCCTCCTCCACCTTCCTCCTCTCCTCCTCATCCTCAGGCAGCTCCAGGCCCTCCTTGGT…	Gtg/Atg	SIFT=tolerated(1)	EXON=4/7
Target-153	2	91772562	VCAN	T	C	TTACCTGATGGCTCAAAGTTTAACAGAGGTACCTGATAGGCTGGAAGGACACAGTCCCCCAGATTCCACTGATCCTTCAGCAGTTTCAGCTTTTGCAAGGCTGTCCTCTCAGACACCACCATCCCCTCCATTCACTGTCTACTTAGGCAGCGGAGTCTCTGAATACTCAGAGGGTCCCCAGCCAGGTGTTCTGCCAAGTA[T/C]GGATGCCAGCACATCTCGAACACCTCCAGGAAGACTTGCGGGTATTGAAACGACTTCCCAACCCTCAAGTGAAGAGTACTTTCATATAACTGAGCTCCCATCCTTATCACCTGACTCAGAATTAGAGCCTTCAGAAGATGAAAGTAAACCTAAATCATTAGAGCAGCTGGAAGCTTCTGCCACAGAACTAATTC…	aTg/aCg	SIFT=tolerated(1)	EXON=9/16
Target-154	2	100937355	KIAA0825	T	G	GTTTCATGTTTCATAGCACATCTGAGGTTCACTCTGACTAGCATAAAAGTCTGACTCCATTACATGTGATTATTTCCTAAAATAAAGCTGTTGCTGTTTTCTGCAGATAACTCCTCCTCTGTGTTATCTGATGCAGAAGAGTTCTGGATGGTGCACATTTGTTTTAAATGTTCCAGCATTGTTTTTTCTTCTTCTTCTAG[T/G]CTTTCATCCTTCCTCATTTCCCACCTAAAAGAAAAATCACATTTTAGCATTTTTCTAACTTCCAAACTACAGTCAACACTCAGTTATTTGCAGCATAAATATGTGCAGTCACTGGTTTATTGAGTGTTTCTTGTTCTTCAATCTTTTACTCATTGCCGCTTGGGCAGTACAGTTCATAGGCACTGCTTCTGCAG…	agA/agC	SIFT=tolerated_low_confidence(0.92)	EXON=20/20
Target-155	2	128055962	ENSSSCG00000014242	T	C	TTCTACAGCCTCCTTAATAAGCTGGTGGTTTTCCATCTGCTTAGCTTTGAAGCTGTCGGCCTGAAGCTGCTGCTGGTGATTGGAGAGAAGCTGTGATTTACCTGTCTCCTCAGTTTTATTAGGCACTGACGGCCCTAGTTTAGAATGGTTTTTGTTAGGCTCCGGAGTAGAGGGAGCTTTTGAGATAGTGGCCGATGGCA[T/C]GTTTTTCTGTTTACTGTCCTCCTTGCCCAGCTCTTTCAAGGGGAGCTCATTTTTCCTTTCGCAGTCTCCTCTCCCAGTTTGGGCCATTTTCTGCTCTGCCAGCCTCTGGTCCTCATAGTACTTCTCGTACTGCTGTCTATAGGCAGGGCTGGTGGCCATCAGGGACTTCTGGTCCATATAGAGCCCATAGGCGT…	Atg/Gtg	SIFT=tolerated(0.71)	EXON=12/16
Target-156	2	134564474	P4HA2	A	G	GACTTGTGTCTCCTTGCCACAATGGCCACCATTCTGGTGCAGGGGAAAGAGTGGGGGTGGTACCTTTATCCAGGCAGGGTACCATGCTGGTCATGGTTGGCTCTGGCCCAGACTCTAGCCCTTCTTGGTCCTAGTTCCCAGGCATGGTGGGCTAATAAGCAGAGATTTCTGACCATCCGAATTCCTACCACAGGCCTGAA[A/G]GCAGGAGCTGGCCCAGTACCCCAGAGGAGAACAAGGCTCAGGCACACAGGATCCACATTGACCCCGAGGCCCAGGTATGTACAGATACCACTTGGCTTAGCCTGGCCTGGCTCAGAGCAAGCTCAGGGCAGAGGAGCTGGGCCTCATCCACAGCTTCAGTGGCATTTGACGTTCTCACTGTAGCTCTCAGATGC…	Agc/Ggc	SIFT=tolerated(0.54)	EXON=4/8
Target-157	2	135140157	SOWAHA	T	A	GCCCCTGACCACCTGCTGGAACAGCACCCCGGGGACACTAGCCCCGCCGTCGAAGATCACTTCCGTCTCACAGGTGGAAGCCGCTGCCTCGGGCACTCCATCCTTGGCCTCCGAGCAGAAGGCGGTGGAACCACCTAGAGACCCGGCTCCACCATCAGAGTCGCAGGACACCCTCGGGGCTCCGGCCTCCGAGCCCACTC[T/A]GCCAACCAGGGAGCTGCTGTTAAGCCCGGCCCTGCAGTCAGGGGGGCCCTCGGACCCGCAGATTCCAACTTTTGAGCTATCCCAACCCTCCGAGGGGCTCTCTGCAGACGTGGCTCCACCGTCTAGGGCACCTTCGGAGGCAACCTTGACCCACGCAGAGCCGCCAGACCTGGAACCTGGGCCTAGACAATCAA…	cTg/cAg	SIFT=tolerated(0.68)	EXON=1/1
Target-158	2	140682816	CTNNA1	C	T	CACTAGGGGCTTGGCAAGAAGAACCTCGAGGGTCAGGGGCAGAGAGCAAGAGGGCCTCTGGGGGGTCCGGGCCTGGCGGACCAGGCGCTCCGGGTCAGGGGCCACCCTGGCCAGCGGGGTGGCAGCGGGAGGCGCCGGGAAGAGCGCGCCGGAGGGAGGTGCCGGGAAGGGCGGGCGGGGCCCGGGACGCGGGGCGGGGG[C/T]GCCGGGCGGCCCATTTCCTCCCTGGAGCCGGACAGGGGCAGACAAAGCGGCGGCCGTTGGCTTCGGGCCTCGGGAATCTTCCTGCCTCGCCTCGCTCGCCGCAGGTAATTGCCTTCGCGCGGGTGTGGGCGCCCCTCGCTGGGCAGGGGGCTCCTCGGGCGGGCGGCCCGGGCGGTCCCCTTTGCGACCCCGCC…	gCg/gTg	SIFT=deleterious_low_confidence(0.01)	EXON=1/18
Target-159	2	141282451	PROB1	C	T	GCTGAAGGCGGGCGGGCCCGGGGACGGTGGCAGGGAGAGGCCAGGGACAGGCCCATAGGCCGGCGGGTAGAGGCCGGGCCCCAGAGCCACGGGGGTGTATATGCGACGAGATGGCACCGAGGGCGAAGGCGGCAGCAGCACCTCCACGTACTGCCCGCTCTCGGGGTCGAAGAGCAGCCTCAGCCTCGGCTGCCGCGGCG[C/T]CTCCACGAAGTAGTAGCGGCCGCTCTCGGGGTCCACCAGGACCTTCCCCGGGTGCGCGGCCCCGGGCAGCCGGCGCGCCCCCTGGGAGGGGCCCTCGGGGGCCCGGTCCATGGGAGGCGCCGAGGCGGCACGGGGCTGGGGCGGGGCCGCTCTGGGCGCCGACGCCTGGGGCTGCCGCGGGAGGGGCGCCTGGA…	Gcg/Acg	SIFT=deleterious(0.04)	EXON=1/1
Target-161	2	142131274	SLC4A9	T	A	GGGCCCCGCTCCCTTGGGCTGGGGGGCTCAGGGAGGGGCAGCGGTCAGGACTGTGAGGAAGGCACCCGCGCGAGTGTGTGCGTGGGGCTGGTAGGGAGTCAGAGCCCAGCGCTGCCCTACGAGAGGGAGCAGCCGCCGACGCTCCCTGGAACCTGGTTCCTTCCTCAGGTTTTTCTGCCTCCTTGTCGGTCCCCCGACCC[T/A]GGGAAGGAGCTATCACGAGATGGGCCGGGCGGTGGCTGTCCTCCTCAGCGACCCGGTGAGCTGGGCAGGTGTCGGCGTGCACGCGTGCGCACCCAGGCTTGTGGCAGTGAGTGCGTGCGCGGACTCGATACGTGTGACCGAGTGCGGCAACGAGGCCGAGATCACCGGCCCTTGGCTAGCGCCGCACCCCCTCC…	cTg/cAg	SIFT=tolerated(0.09)	EXON=6/22
Target-162	2	142131656	SLC4A9	C	T	CCGCACCCCCTCCGCCAGCGCAGCGCCGGGGCGCAGTAGGCACCCACGCTGCTCGATGCCCGCGTGCGACACGAATGCTTGAGGGACCCGCCTGCCTGTGTGACGTGTGTCTCGTTTTGAAACTGCAAGTGCCTGTAAGGGTGAAGCTTCGTATTTAGCGCCCCTCTGCGCCCTGTCCCCAGCAATTCCAGGGGTCAGCT[C/T]GTCGGGCCAGCAACCTTCAAGACCTCCTGGCAGCCCTGGATGCCTTCCTAGAGGAGGTGACAGTGCTCCCTCCAGGTCGGTGGGATCCAACAGTTCGGATTCCCCCGCCTAAATGTCTGCCCTCTCAGCACAAAAGGTATCTGGGGGTCATGGTCCCATAGAGACCCTTCCGCACTGGCCTTGGGTCCACTGTT…	Cgt/Tgt	SIFT=deleterious(0.03)	EXON=7/22
Target-163	2	142288077	ANKHD1	C	T	CTCTTCCGTCGTTGCTGCCAGTCAGCAACTGTGTGTGACTAATACCCGGACTCCCTCCTCAGTCAGAAAGCAGTTGTTTGCCTGTGTGCCCAAGACAAGTCCTCCGGCAACAGCGATTTCTTCTGTGACAAGCACTTGTAGTTCCCTGCCTTCTGTCTCCTCTGTGCCTGTCACCACTGGGCAAGGCCCCACCACCTTTC[C/T]GCCCGCGAGTACTCCTCAAGCACAGCTTTCTTCACAAAAGATGGAGTCTTTCTCTGCCATGCCGCCCCCCAAAGAGAAAGTGTCTGCACAGGACCAGTCCATGGCAACCCTCTGTACCCCTTCTTCAACTGCAAACAGCTGCAGTAGCTCTGCCAGCAACACCCCGGGAGCTCCAGAAACTCGCCCGTCGGGTA…	cCg/cTg		EXON=29/34
Target-165	2	142508758	ENSSSCG00000029442	A	G	GGAGAACGTGCCCAATGGGACGTTGGTGATGAAGCTCAACGCCTCAGATCTGGACGAAGGCTCGAATGGGGCTATTATTTATTCATTCTCTAGCGACCTATCTCCAGGCTTGAAATCTAAGTTCTCCATAGACCCCCTAAGCGGGGAAATTACGGTAACAGGACCCATCGATTTTGAAGAGAGGAACGCCTACAAAATTC[A/G]AGTAGAGGCGACGGATAAAGGCCTTCCACCCCTAGCTGGTCACTGTACAGTTTTTGTGGAAGTTGTGGACGCTAATGACAATGCTCCAGAGGTGACTATCACTTCTCTGTCGCTTCCTATCTCAGAGAATGCTCAGCCTGGCACAGTCATCACCTTGATTAACGTGTTTGATCAAGATTCTGGTGCCAATGGGC…	cAa/cGa	SIFT=tolerated_low_confidence(0.49)	EXON=1/6
Target-168	2	142870416	ENSSSCG00000040956	G	A	GAGAGCTGGCCGCCCGGAGCGCCCGAGTTGTTTTTAAAGGGAATCGGCAGCCTTTGCAGTTTGACTCACAGACCTATGATTTGCTGCTAAGTGATAAACTGGACCGGGAGGAGTTGTGTGGTTCCACTGAGCCCTGTGTGCTACCTTTCCAAGTGCTGCTGGAAAATCCCTTGCAGTTTTTCCAGGCTGCCTTGCTAATT[G/A]GAGATATAAATGACCACGCCCCAGAGTTCCCTGCTGGAGAAATGCTACTAAAAATATCAGAAATTACTATGCCAGGAAAGGCATTTCCTTTGAAAATGGCACAGGATTTAGACGCTGGGAGCAACAGCCTTCAGAGCTACATAATCAGCTCCAATCCCCACTTCCACGTTCTTACTCGCAACCGCAAGGATGGC…	Gga/Aga	SIFT=tolerated_low_confidence(1)	EXON=1/1
Target-169	2	142966188	PCDHGA4	C	G	AATCACAAAGCAAGAGAGCAATGGCGATTCGAGTGAAGGCGCTCGGCGGCAGCAGGCTGGTCCTGCTGTTCCTTTCTCTGGGGCTCTTGTTGGCAGCCCAGGCTGGGAAGATCCTCTACTCGGTACCCGAAGAGACAGACAAAGGTTTCTTCGTGGGCAACATTGCCAAAGACCTGGGGCTACAACCTCAGGAGCTGGCG[C/G]AGCGCGGAGTCCGCATCGTCTCCAGAGGTAGGACGCAGCTCTTTGCTCTGAACGCGCGAAGCGGCAGCCTGGTCACCGCGGGCCGCATAGACCGGGAGGAGCTCTGCGCCCAGAGCGCACGGTGTTCGGTGAATTTTAATGTCTTGGTGGAGGATAAAATGAAGCTTTTCCCTGTGGAAGTGGAAATAATTGAT…	Cag/Gag	SIFT=tolerated_low_confidence(1)	EXON=1/4
Target-173	2	143315067	ARAP3	G	A	AGCCTCAAGAGGAAGGTCCACGACCCCGCCATGGCCACCCTTCACCCCGTCCCCGGCCCTGCTCACTGATCTCCTGGAGCCGCCGCAGATGCACCATGTCTTCGGGGGCTGGGGGGCCGGGGCCTGGTGCTGGACACAGGAAGAGGTGGTCTCCACGCAGAAGTCCGAAGCCAGCCAGCCAGAGGCCAGGGGCCAGGGCG[G/A]TATGGGAAGGGGACCGCAGCCACAGACGGCCCAGCCGCAGCAGCCCAGGGCCCAACAGCTGGTGACAGCTCAGCGGCGAGAACCACTGCGAAGCAGGAGAGGGACGTGGGGAGAGAGGGGGGCGGGGAGAGAAGTAAGGGGGGGACCGGGAAAGGCACAGAAAGCCATGCCGAGCCAGCAGAGGGAACGGGGAG…	aCc/aTc	SIFT=tolerated(0.08)	EXON=16/31
Target-174	2	143551450	RNF14	A	C	GGCCCCCGGTTCTTGGATCCACAGGTCTCTGCTGCTGCTGCTGCTGCTGTTGGTCCTGGCCTCGGCTCCCTTCTTTCCAGCCGGCCCCCCGGGGACTTCGGAGCCCGAGGCCCCGCTGGTGGCCAGGTCCAGGCTGAGGGTCCTCCCGCAGACGGAGAGGCGCCGCAGCACCTCGGAGGCGGCCTCCACCGGCACGGCCG[A/C]GCGCTGCTCCAGCAGCATCTCCAGCAGCGAGCTCATCTCCGACAGGAAGGTGCTGGCCAGACGCGTGCCCGTCGGGCTCAGCTCGGGCCCCGGCGCCTTGCCGAACGTCTGGAAGGTCCTGGGCTCCTCCGAGGCTGCGGCATCCGGGGAGAAGACGTTGTCACGGTAGTTGCTGGCGAGGGGCAGAGACAGCC…	Tcg/Gcg	SIFT=tolerated(1)	EXON=4/4
Target-175	2	144685627	ARHGAP26	T	C	AGAGTGTTTCATGCCAGGTCCTAGAGATGTTACGCTCAAGTCCTAAGCAAATGGTGGGGATCTTTTTAGGTCTTTTTCTCGCGAATTCTTAGGCGCCACCCAGCTCTTCGGTCATCCTGCTGCAGGCCTGGGCCTCCTTCCCAGCTCAGAGTCACGCGTAACCTTTTTATGAAACTTAACTTTGCAGATTTTCAACACCG[T/C]GCCTGACGCGCCCCTCGCCAACACCCTGCACCTGTCTCGGAAGAAGAGCGGTGACTCCAAGCCCCCGTCCTGCAGCGAGAGGCCCCTGACGCTCTTCCACACCACGCAGTCCACAGACAGACGTGAGTCCCGCTGTTCAGGGCCCGCGTAGCGGCCTCCGGGTTCTGGGCTGAGTAACCGCGGCAGGTAGGGGA…	gTg/gCg	SIFT=tolerated(1)	EXON=19/22
Target-176	2	150248126	SH3TC2	T	A	GGGAGGGGAGGGACTGTGGTGAGGAGGCCAGAGAGCATCCCAAGATCCAAGGCTGCTGTTCTTGCTCCCTCCGTGGCCGGCTTGGCCCACGGGGAGGCCCCCCACCTCCCTTGGCTCTCGGGGTGGAGGCGGAGCTGTGCACGCAGCGTCTCCCCTCACCCCCAGCAGCCTGGATGAGCCAGCCCCCAGCCCTGCCTCCC[T/A]CAGTCGTGGGCAGAAGGAAGCTGGGAAGTTCCCGAGGGGGCCCAGCATCTTTCAGGTGAGAGGATGGAGGACCAGGAAGGTTGAGGTTACAAATACTTAGAAAAAGTGGGTCCCACCAGACCAAACTCTTCCGCTCTGGGTAAGGAGAGGGCAGAGGATGCTCTTGACAGGGTGACTAAATTTCAGAAAGCTTC…	Agg/Tgg		EXON=1/17
Target-178	2	150489187	AFAP1L1	T	C	TTGGGTGACGTGAGCAGCAGCCAGAGGCCCTGACGGTGTCAAGGTGAGCCTGACATGTGCCTTCTCTCCCCAGGCAAGCTGCTCGGAGGACATGGGCCGCTGGCTCGGGCTGCTGCTGGTGGAGACAGGCTCCAGGGTCACTCCGGAAGCGCTGCACTATGACTACGTGGACGTGGAGACACTGACCAGCATTGTCACCG[T/C]GGGGCGCAGCTCCTTCCTGTAAGGGCGCCCCGCGGCCCACCGTGCCCGCAGCCCGGCCCGGCCCGGCCCACTCTCACGGCAGACTCCAGCCCTGGGATGGGGAGGGCAGAGGACGGGCTGAGAAAGGCTGCCTCCTCGGGCTCAGACGGGGGCCTTCCTCTCCCAGCAGCAGGAGGCGACCCAGGCGCAGGGGA…	gTg/gCg	SIFT=tolerated(1)	EXON=13/20
Target-179	2	150912314	PPARGC1B	G	A	GAGGCCGCGCCGCGGGGGAAGCCGGGCTCCCGCAGGACCGAGTCCCAAGGAAGCCAGAGAAGCGCCCCTTGGCTCCTGGAGCTCGCATGCCCCGCCCGTGCCCTGGTCCCCGCCGAGTGTGAGAGCTTGTGCTTTGCTTGTCCACTGACAGATGTGAGAGCAGAGGGCCGTGTTCAGACGGAACGCCAGGCGGCCGGCAC[G/A]CCAGGAAGCGGCGGGAAAAGGCCATTGTAAGTGACCTGGGGTCCCGGAGCGAGCGAATGGGGGTGAGCAGGGGCGGCAGGAAATGCCAGGCCTTCGAGGGCCCAAGCCCGCTGAGGGTCTCCAGGCCTGCAGAGCACACTTCGATCTCGCGTTTAGCAGAGCACAGCGTCGCCAACAGGCAGCAGCAAAGGGCC…	Gcc/Acc	SIFT=tolerated(0.55)	EXON=9/12
Target-180	2	151017913	SLC26A2	C	T	CAGCTGCCCCGAGAGCGTTTCTGGAGAGAGACGCCGCCCGGGGAGCCGGCCAGAGGCGGCGGAGGGTCCAGGAGCGCTGGCGCCGTGGGGAGGCCTGGGCGCAGGGAGGCTCGGCTTTGGCCTGGTGGGTTGTGCTTGCTTCTCTTTGCCCTGATGAGGGCCAGTGGGGCTCAACCACTGGAGGTGACGGCAGGGTACCC[C/T]CCGTCCCCACGGGCCTCTAGCCCTCCCGAGTGGCAGGCGGGCCCGGTCCGTGTGCGCGCGGGGAGGGTGCGTGGCCACTTATCCGGGTATTTTCTCCGGGGCAGGAGGCGAAACCTCTCTCCAGAAATGCCTTTGAAAAGCGAAGAGCAGGACGGCCTTTCCGCCAAGGACTCGGTCGAAGGCGGCGTCCAGTC…	Ccc/Tcc	SIFT=deleterious(0.02)	EXON=1/5
Target-181	2	151118123	CSF1R	T	G	CGGCAAGGCTGAATGGGGACCCGAGTGTCCTGACTCCCGGCTGCAACGTCCTCCCTCTGGCTGTGGGGCTGCACGGGGCGCTCGCGGGTGATACCTGTACGTGTCCTTGCTGGTTTCAAAACTGAGCTCAGGCTGCTGGTCCGAGAAGGGTCCCTGGTAGGTCCAGTTGAAACTCTGCAGGCTCGGGTAGGCCTCCACCT[T/G]GACTTTGAGGTCGAGCTTCTCTCCCACTGCTACCTCCTGGCGGAGGCTCTGCTCGGAGGTCAAGGTCAGGTAGGCCCCCTCTGGAAAGCAGAACCCACACAGGCGGCGTGAGGGGGCGGCCGTCCCGCTTGCTCTGTTCATCCGGTGACCGGTCCATCGATCCAGCCTTTCGGCCGGACCCTCCCTGAGCACCA…	Aag/Cag	SIFT=tolerated(0.31)	EXON=6/21
Target-182	3	662140	C7orf50	A	G	GCTGTTGGCGCCTCTGACTCTCAGGGGGAGGGGTCTCCTGGGCCCACCCCGGGGGCCCCAACATCTGCTGAGAGGGTACCCAGCTGCACACCCAGCCCCTCCCGGGACAGCAGGGACCCACAGGGACAGCCGCCAGCCCCCTCACCCGCACAGGTAGTCCAGGGCCAGCTCGGCCCCCGAGGGCCTGGCTGGCGGGCTCC[A/G]GGCCGCAGGGATGCCGGCCTCGCGCAGCAGCCTGCGCGCCTCCTTCTTCCGCTCCTTCTTCAGCTTCCTGTCCAGGACCCTCTGCTCCTCTGGGGACACAGCTCCCTGGAAGGCAGGGGGGCGGCATCAGTGCCACAGGAAGAGGCTGCACCCGAACCCCGCGGCTCCTATGACCCGTGCTGGGCCCCGTCCCC…	Tgg/Cgg	SIFT=tolerated(0.21)	EXON=3/5
Target-183	3	715412	GPER1	C	G	CAGTCCCTCCGCCACGCCCACCCCCTGGCCGGCCACGTGGTCAACCTGGCGGCCTTCTCCAACAGCTGCCTGAACCCGCTGGTCTACAGCTTCCTCGGGGAGACCTTCCGCGACAAGCTGCGGCTGTACCTGCAGCAGACGGCCAGCGTGTCGGCCCTGAGCCGCTTCGGCCACGCGGCCCTGAAGGCGGTCGTCCCCGA[C/G]AGCACCGAAGCGTCCGACGGGAAGGTGGGCAGCGCCGTGTAGGGAGGCCGGACGCCCCGGGCGCCAGCCGACCGGGCGCTGTGCTGCTCGCACACGCGCGCAGCGCGGTCCCTGCACCGGGGACCCGGGTCCCAACCGGATCTGGCAGGAGACGCTGGCCGGGCGAAGCAAAGAGGAGGGGCGGCGCTGGGACA…	gaC/gaG	SIFT=tolerated(0.38)	EXON=2/2
Target-184	3	953493	MICALL2	G	A	CGCTGGTCCCTGGCCCTGCCGAGGTGGCGCAGGTGTGAGGCCTTGTCCACCCGCTGGCCCCCCAGCCCGTGCCTGGGGGGCGCCTTCCAGGAGGCCGTGCAGGCGGGGCTTCTCACTTGTACATCAACTCGGACTCCAGCCTCAGCAGCAGCTGCTTCTCATGGATGAGCCGGAACCAGTCCACCATGAGAGCATCCTCC[G/A]CGACGTCTGTGCAGAGGACCAAGGCGGGGCTGAGGGCAGGGACCGGGGGACCCACGCGGGGGGCCTGGCCGGGGCCCCAGGGCCAAGGGGGTCCCAGGGCCAAGCTGGCTTGAGGCCAGGTCAGGGCACTGAGGGGGAGGGGGAGGTCTGACCCAGGGATGGAGGGGGGCTGGCCTGGGGGCAGAGGGGGGCAT…	gCg/gTg	SIFT=deleterious(0.01)	EXON=13/17
Target-185	3	1861766	IQCE	C	G	TACGAGTCACGCATAAGGCGAGAATATTACTAAACACAAACGTGGAAGACCAGCGAGTCCACCACCTCCGACCACGGCCACCCGACGGTTCTCATTCCAACTCTGAGATGCGCATTCTTTCAAGGAGGCTCATTCTGCAGGAGCAGCTGCCAAAAGACCCGTGGGAACTCTGGAGGTCAGCACCTGGAGAAGTCGCCCGA[C/G]ACCCCTGGCTGGTTTGTGTGTCCACTCTCCCGTCCTCGGAATCTCTGAGCCACACGAGAGCAAACCCTGCTTCCAAAACCACAGGAGGGGTTTGACTTGGCCCACACGGGTTCTAATGGAACTGAAATTTTATCCTGATCTTATAGGTGTATAGGGCTTTCTGCAGAGGGTTCTTTGTTTCTTTCTTTCTTTTT…	Gtc/Ctc	SIFT=tolerated_low_confidence(0.25)	EXON=14/14
Target-186	3	1872044	IQCE	G	A	TGTGGGCAACAGAGGGGCCCCTGCTGCTGCACGTGTCTCCATCTGGCCACGTGGCGCGGGGACACCCACCTGGCGCTGGTACATCTTCCACCTGCTCTGCAGGACCCTGGCGGCTGCGTCTCTTCTCCTCTCGGAGCAGGTGGCGGGAGGCAGGGGGGAGCCCCCCGCACTGGTGCCCGGCTCAGCGTCTGGCTGGGAGC[G/A]GCTGGCAGTGGCATGGGGAGGGCCGGGCTCTTCCTGGGGCTGCGAGAAATTGAAGGTGTGACGGATGAGTCAGCGGGCCGAGGAGATGGGCATCAGGCGAGGCGGCAGGATATGCGGATATTACAGGCGGAGCTTATCAGACAGGACTTTTTAATTTAGAGGGAGAAGTCCTTGTCCACAGCTCTCTGCGTGCC…	Cgc/Tgc	SIFT=tolerated(0.1)	EXON=13/17
Target-187	3	3251276	SDK1	A	G	CACAGTCCCCGTCGGAGCCTCGCATATCCCTGGGAAACCAGGGACAGTCCCTGATCTTCTAAACCACGCGGCCACCTCTGGGGCGGCCATCGGCCCCCCGCTTGACCTCACGGGAGCCTTTCCGGGAAGAGCGGCCCCTGATCTGTCCTCTTCTGGTTGCAGAGCGGCCGGCGCCCCCCAGAGACCTGCTGGTGCCCCAG[A/G]CAGATGTGACTGCCCGCAGCCTACGGCTCCAGTGGGTGCCGGGCAGCGACGGGGCCTCGCCCATCCGGTACTTCACTGTGCAGCTGCGAGAGCTGCCCGGCGGCCAGTGGCAGACCTACTCTTCGTCCATCAGCCACGAGGCCACCGCCTGTGCCGTCGAAAGGTACTGAGAGGGCCGGGACCCCTCAGGGACC…	Aca/Gca	SIFT=tolerated(0.46)	EXON=29/43
Target-188	3	3711774	RADIL	C	G	CTTGGCCGCCAGCGCCTCCACGTCCGACCGCTTCCTCAGCTCAAACCTCCGGGACAAGCCTTCCCGGGGCTTCCACAACTCCTGGATCAGGAGGGGCTTCTCGTTGTCCCCGAACACGCGAACGCACGCGGCCTGCCACGGCCGCCCGGCGTCGCCGGCCTGGCCCACCACGTCGCACAGCACGTACTGGCCCGCGCGCT[C/G]GGGGCTCAGGGCGTAGCGCTCCAGGGCCTCCTTCACCAGCTCCCGCGCGCTGGACGTGCCGGTGGCCAGGACGCTCTTGTAGTGGGTGCCCGAGCACACGCTGTCTCCAAACACCTTCAGAACCCCGGGGGCCGAGAGCTGGGTCGAGAGCTCGGCGGGGTCGTCGCTGGCGCCCAGGCTGGAAAAGGTGGCGT…	Gag/Cag	SIFT=tolerated(0.48)	EXON=2/15
Target-189	3	3775195	ENSSSCG00000007578	A	G	AACCCGCCGCCCCCGCCCCGCGCCCGCGCGCCCCCGCCGCTCACCTCGCGTACTTCGTCTTCTGGAAATCCAGGAGCCGGGGAGCGAACATCGCGGCGGTTCCATCAGCCTCCAGCCGGGGGCTCAGACCGCGGCAACTTGCAAAAGGCCGCGGGGCGGGAGCAGCAGGTCGGCCCGCGCGGGGGCGGCCGGGGGCGCGC[A/G]GAGCGGAGCTGGAGCCGAGCCGGGAGCCGCCGACGCCAAATCCCGAGCAGATGGTGGCGGGCGGGGCGGGGGGGGGGGCTCCGGGCCAATCGCCTGAGTCCCCGCGGCCCCGGCCCCCTCCCCGCGCGGGGCGGACCCCTCCTGGCCTCGCTGGGGGGAGGGGAGACCCGGGGGGAGGGATGGGGGCTTGGGGG…	cTg/cCg	SIFT=deleterious_low_confidence(0)	EXON=1/7
Target-190	3	6274163	KPNA7	G	A	CACCAGGAAGGTCAGGTCACACTCGGGCCTGGAGACTGCCCAGGCTGTGAGAGGCGGGGCTCAGGCCGGGTCCTCTTGCCCAACCCAGGACCTGCAGATCCAGATGGACAAGGACGCCCGGCAGCACGAGGAGCTGCGGCAGCAGTACAACCTGCAGGAGCGGCGCCTGAGCCTGCTGCAGACGGAGCTGGAGGACGTGC[G/A]CTCGGCCCTGGAGGGCAGCGAGCGCTCGCGCAAGCTGCTGCAGCAGGAGGTGGTGGAGGTCACCGAGCGGCACAACGAGCTCAACGTCCAGGTACCGGGGCAGCTCCTGGCTGAGCCGTGTGGACTCCCACTCCGGGTGCTGCGGTGGGGCGGGGGCAGTGCCCAAGCCTCGTGGGCTCCCCTCAATACTCAGG…	cGc/cAc	SIFT=deleterious(0.01)	EXON=41/45
Target-191	3	6563154	ZSCAN25	A	G	GAGGAGGGAGTCTCTGACCTCTAGGGCGCGGAGCCTGAGAGCCTCTGTCACCTGACTCAAAGTTCCGCTCTTACCTAGGTGCCATCTGCCTTGTTCGAGAAACAACCTGCCTTTGCTGCCATTGGTTGCTCATTCCCCCAAACACTGGGGAGATCCAGGGGATCGCTCACCTGGAGAGTCTGGGAGGAGACCTGAGCTCC[A/G]TGCAGAAGGAGACACTGCTGAAGGGGGAGACCGCGATCTAGACCGGGAGAGCCTGGGCTCTGCCCTCCATCAGGCTGCGTGAGCGCGCGCGTCTCCGTGTAAGTGGCTCCCTGTCTCCGCTGAGCTTGGCCACGTTTGCCAAGGCGCTTGAGGGTCTCACCAAGCCGCCGCGTCCCCATCCTCACAGCCATTCT…	Atg/Gtg	SIFT=tolerated_low_confidence(0.99)	EXON=4/4
Target-194	3	7874489	ENSSSCG00000007642	T	C	CTTCAGGCCCTTGACACCCACGCTGTGTCCCTCCACAGCCCTCCCTCCGTGTCGATCACCCGCCACGTGGCCCCAGGACAGAACGGGACCCTCAAGTGCCTGGCCTATGACTTCTACCCAGGAAGAATCGGTCTGCGCTGGACTGGCGCTGGTGGAGCACAAGAGGCTGAGTCTGGGGGAGACGTTCTTCCCAGTGGAAA[T/C]GGCTCTTACCAGTCCTGGGTGGTGGTGGGGGTCCCCCTCAGGACAGAGCCCCTCACTCGTGCCACGTGGAGCACAGCAGCCTGGCCCAGCCCCTCACTGTCCCTTGGGCAGGGCTGCAAGAACTGAGGGTGGGAGGCAACATTGGGACTCCGGCCCAGTAGGTGCCCTTGCTGTGGGACAGGAGCCATGTGAAC…	aTg/aCg	SIFT=deleterious_low_confidence(0)	EXON=4/4
Target-195	3	8412077	NYAP1	T	C	CCAGGAGCACACCCCCCACCCCTGCCGGAGCGCCATGGCCCCACGCTCCCTCTCCTGCCACTCGGTGGGCAGCATGGACAGTGTGGGGGGCGGGCCTGGGGGCGGCGGTGGGGGCCTCACGGAGGACAGCCGAAGACCCCCGGCCAAGCCCCGGAGACACCCCAGCACCAAGCTCAGCATGGTGGGGTCGGGGGCAGAGA[T/C]GCCCCCCAGCAAGAAAGCAGGTGAGACACCCGTGTCCCTCCCCAGGGGGAGCTGGGAGGATCCATTCCAGGCCAAGGGAGGCCTGCCTGGAGGGTTCATTCAGGGAAGAACCAAGGAAGTGGAAGGTTCCATTCTCAGAGGGAGTGGGGGGTCCTTTTTGGAAGGGCCTGAGATGAACCATCCAAGGGCAGGGG…	aTg/aCg	SIFT=tolerated(0.84)	EXON=2/6
Target-196	3	8704041	SLC12A9	A	G	GGGGAAGCTTCTGGGTGTTTGATTCGAGGTGTTTTGTGGGGAGGCTCCACGGAGCTGCTTTCCACTCAGCGAACTCTTTGCAGGCCTCATAACCCACTGTTGGCTTCCTCTGCCTGCTCTCGGCCATGGCCAGTGAGAACTCTCCTCTGCTGGCCTACCGGCTCCTGGGGGAGGAGGGGGTTGCCTTCCCTGCCAATGGG[A/G]CCGGGGGTCCTGGAGGGGCATCTGCCCGGAAGCTCTCCACCTTCTTGGGTGTGGTGGTGCCCACCGTCCTGTCCATGTTCAGCATAGTTGTCTTCTTGAGGATTGGTGAGTAGGAGGGGTTCCTCGGGGGTGCAGGGGGGTGGGACTGCGATGAGTTGGGGAAGGGCTCTGGGAGAAGGTCGGTAGATGATGGG…	Acc/Gcc	SIFT=tolerated(1)	EXON=1/13
Target-197	3	9832999	ENSSSCG00000027890	A	G	CCTGGGCACTGGCTGGTTCCTCACCGCCCTGACAACGCAGAGTTTTGCTCTTCAGAGTGGGTTTAGAAGGACAGGGAGGACACACATGCTGTCCCTGGACCCGCCCACCTTCCCCCAGGGGCCCCCTCACCTGGGTGCCCAGCTTCACCTCACGGCACAGCAGCTGCACCAGGGGCTGGTAGCAGCCGGAGGGCAGCACC[A/G]TCTCATCCCGCAGCCGCACCTCCAGCTGCAAGGAGCCCAGGTTGCCCCTGGAATGGGCGGCCTGTGACCTCTCCACCATGGACCCAGGCCACCCGGGGCCGCGCCCCATTCCCACTGGCTCTGTCCTCCCTGTGGGTCTCTCCACGCACGCTCTCCCCTCGGTTTCCTGCACCGCCTCCCCTCCTGTCCTCTGC…	aTg/aCg	SIFT=tolerated(0.97)	EXON=9/22
Target-198	3	10358358	ENSSSCG00000035736	G	A	GAAGGGAGGGGACATCTTCTCTTAGAAAGGGGAGGGTATATAAGCACATGTTTTCTCCTAGCAGCCTGATCAAGGCCAGTGGGCAGCTGCAGTGCCCTGCAGGAAACAGGCTCCTTGCTCCAACCCTCTCCTCCTGCATCGCCGCTTTGAGCCCTGAGCTGCCTCTTCTGCTCTCCAGACATGGCAGGCCTGTGACTGTC[G/A]CAGCCAGCCTCCTGTTCCTGGGGCTGTGTGCCTACAGCTTTGCCCCTGCAGGTAAGACCTCCAACCCTGGGTCTCTTGGGCAGGACGGCTGTCCCAAGGGCACATCTGGGATGGCACAGTGGAGGGTGGAGGACCCACCAACCCAGGTCTGGAGGGGAATCATAAGAAGCGGGGCAGCCCAGCGGCTGGACGGG…	Gca/Aca	SIFT=tolerated(0.06)	EXON=2/4
Target-199	3	10950517	VPS37D	T	C	GTCTGGCCAGCCAGCCCCCACTGCTGCCGCGGATCCCCCCAAATCCCTCCCTGCTGCAGCTGTCCTGCCCACCGGGGCCTCCCGGGGGCCACCAGCAGTGCCCCGGAGCCTGCCCCCCTTGGACTCCCGCCCAGTGCCCCCGCTGAAGAGCTCCCCCGGGTGCCCCCTAGGCCCAGCCCCTCTGCTGAGCCCTCGGCCCT[T/C]GCAGCCAGAGCCCCCTCACCGGTAGGATCCAGGGTATGGCCCCCCATTGGGGGGCCCAGACAAACTTGATGCGTGGCTCCTCCTCCTCCCCCACTACCTGGGTGGGGGGAGGGGCAGGCCCCTCCCCCTGGCCCTAGGCAGGCCCTGGCCCTGGAGGCTGAGCTGGGGAGGAGGGTCACCTGGAAGATGCCCAG…	tTg/tCg	SIFT=tolerated(0.58)	EXON=4/4
Target-200	3	11650804	GTF2IRD1	A	G	CCGGCACTGACAGCAGCAGGTTGGCGATTGTCCGTTTTCATCCGGGTCTTGCCTGGCTGGTGTTCCAGCAGTGGTGGCAGCCTCTCATCTCATGAAGACACCTCATTTTCTCACGGCCACTTCATTCTCTCTTTTTCAGACCTTTTGCAGAAATCTGCAATGACGCCAAGGTGACAGGTAAGTCACAGGCTCAAAAGGTC[A/G]CCCTTCTGCCTCCCGGGGACCAGAATCTATGGACAGATCTGGCCCAGGTGGTACATAATAGGTGGCTGCCCACTCAGAGGAAAGTGTAGCCACCCCTGCTCAGTACCTTCCGGGGAGCCTGAGACCTCCATCGAGAGGCCCAGAAAGCCTGCAGGTGCCCTTCAGAGGGGGCCCTGCCAGAGGGCTGAGCATGT…	Acc/Gcc	SIFT=deleterious_low_confidence(0.04)	EXON=24/24
Target-201	3	11871729	ENSSSCG00000028635	C	T	GAATGTGGATTTTTCCAATGTCAGAGCCGGTCTGGACAGTCATGCTGATAAAATGATCTCTAATACTGCCCCCCCCCCCACTTCCAGGGTGGACTGTTCAGAGAATGAATCTCTAAAGTGAGCTTTACCGTAACAAAAGCAGAAATAGTCCTCCACGGCTTTTCTGAGTATTTCCGTTTCCCCTGAGTCGATCTGCATCC[C/T]GTTGACAGGATGGGGGGGTTTCACCTCGGGCAGCCCTTCGGCAACACCTGTCAACGAGTGAGCAGTGTAAAGTCAGCATCCAAGTAGCTGTACTGTATGTGTCTTTAATGTCCATGCTTCTGGTACAGGAAGGGAAAAGGCGGCGGCGGGGGGCGGGGGGAAATAGACTTAAAACAAGATTTTTTAATTAAAAA…	Ggg/Agg	SIFT=tolerated_low_confidence(0.43)	EXON=4/16
Target-202	3	11915886	RCC1L	T	C	CGGGCACTGGACGGCGGCCGGGCGCTCTCGGAGTCGGCGCGAGGCGGCCGAGGCCGAGGCGGAGGCGCCGGTGTTCCAGTACGTGGGCGAGCGTGCGGCCCGCGCCGACCGCATCTTCGTGTGGGGCTTCAGCTTCTCGGGGGCGCTGGGCGTGCCCACCTTCGTGCTGCCCAGCTCTGGGCCCCATCCTCACGCCGGCT[T/C]GCGGCCGCGCCGCAGGATCCAGTGTGTACCTTACCGCCTGGAGCTGGACCAAAAGGTGCGCTCTGCAGCTCCCTCCCTTCCTCCGTTTCCTCCTCGGGTCTCCGCCGCCGTCTCTCGAGGCACTTGGCGACGGGTGGACGGACTTCGGGGAGAAAGATCCTCGACCGGGCTGCGGGCGGGGGGAGGCCCTAGGG…	tTg/tCg	SIFT=tolerated(0.4)	EXON=1/11
Target-203	3	16839251	SUMF2	T	C	GGTGTGTGTGTTCATCTTCCAGGGTGGGTCTCTCTTGCTTCCTCCCTGCTCTCAGGTTTGATTCTCTACTGTGGCCGGGGGGGGGGGGTGTTTTCCCAAGTCCCATAGGATTCTCTGTCCAGGTCCCACTCCCGTCCCCTCGGCTGCAAGGCCGGGTTCGCTCACCTGCATTTGATGGGTTGCTTTGCTTCTAAGCTCAT[T/C]GGGCACAAGGTCCTCAAAGACAAAACTCCACCCAAACGCCTCAGCCTCTGTCCGGTACTTCTTCTCCCTGACAAAGTCCCTGAAGAGAGATATTCCATGTGGTTCAGCTAATAGGGTTCTGCACTCCAGCCTCCCCCTCTCCTGCTCCAGAAAACCTCACACAGCCTCAATCACTCATCACAGAGTTTTCATGA…	Aat/Gat	SIFT=tolerated(0.58)	EXON=3/9
Target-204	3	17149681	ITGAM	G	A	GGGCAGACCTCAGGTGTCTCCTGAGACAGAACCCAGAGACCTGGGTGTGGGAAGAGAGAGGGAGAAGGGCAGCTGGGTGGATGGTCCAGTTTGGGTGCCTGGACCCGTCTGTCCTGAGGACAGGGCTGGGGACCTCTAGCGGGGTGAGGGTCTGGGTCTCCCTGGAAGAGACTCACGCAGCTGGTCCTTGGAGCTTCTGT[G/A]GATGGTGAGACAGACTGTGGCATTCAGGGCAATGGGCAGCTGTTCCCAGTTCTGGGATGCCACCTCCGGAGGCAGGAATCTCATAGCCACGTCCACGGTTAGCACCGGCCGGCTCCTGGGGGTGCACACAGGGGCTGAGGACTGGCCTCTGGTCCCGGAAGGGGAACAGAGGAGGGGGCAGCTTGGTGAATCGG…	Cac/Tac	SIFT=tolerated(0.96)	EXON=16/30
Target-206	3	17840627	ITGAL	A	G	ACGCAGTTCGCCCGCAGTGCTTTGCTCTTGTTCGTCTATTGTTCTAAAGGTCTGACTGACACAGGATCAGACGGGGAAAGGCTCCGAGAAGCCCTAGGAGCCTGTTTCTCCCACACCTTCCGCTCAGGGACCTGGTCCCCACCTGTTTTCTCTGGTAAACGAATACCCGGCCTCCTCTCTGCTCCCCATAGAACAGGGGG[A/G]CTCCAATCAGTAGCAGCTCTGTCTCCCCATCTTGGTTCAGGTCGACACCACACAGCTCGCCTCCAAAATAAGAGCCAATCTGCAGGGAGAGGAAGACGTTTGAGGAAGAAGCCATGAGCAGGACCCCCCCCCCCCCATCAGCTGTGCCAAATACATCCTACTCCAAGCCCTCCAATGAAGGTTCAAGTCCTGGA…	gTc/gCc	SIFT=tolerated(1)	EXON=13/31
Target-207	3	18432258	NUPR1	C	T	CCTCCTCTCTGCCTGAGGTTGTCTCAGCCTCCTCTCTGTCCGAGATTGTCCCGGCCTCCTCCCTGCCCGAGATTGTCCTGCCCTCCTCTCTGCCTGAGGTTGTCTCAGCCTCCTCTCTGTCCGAGATTGTCCCAGCCTCCTCTCTGTCCGAGATTGTCCCGGCCTCCTCTCTGCCCGAGGTTTCCCCAGCCTCTTCTCTG[C/T]CCAAGGTTGCTCCGGCCTCCTCTCTGCTTGAGATTGTCCCAGGCTCCTCCCTGCCTGAGGTTCCCCCATCCTCAGATTCTGCCCCTGCCTCCTGTGTCCCCTGTGCCCTTGTGCTTTGGCCACCGCTCACCACAACCACCTCTTCTTCCCTTCCAGCCCCTCTGTCCCCAGGCCCCCGGACCTCCTCTGCAGCT…	gGc/gAc	SIFT=tolerated(0.2)	EXON=2/2
Target-208	3	19527393	IL4R	A	G	CCGAGTCTTTCGGAACTCTGCCAGCCTGGCTGCCTTCCGAGGGGAGGCATTTTGCAGGCAGAGGTAAGGTGCAGTCCTCACCTATAGACTTCAGCAGGAAGAGGGCACGCCCCTAGGAAGTGTCCATGCACGCAGGCCCTGGGGAGAGCATCGCTACTGCTGTGGGGGTCTGGCTGGAGCTCTGAACATTGCTGGGGGTG[A/G]TTTGCAAGCACGGGGGGATCTTACCCTCCCTTGAGACACCCAAGAGTGCCAGGGAGGCCGGAGAAAGGCTGGCTTCCAGTGGGACCCCACTGGATGGGGCGTCTGGGGCCCTCAGGGGGGTCACCATGGGTGGGGACCCGTCTTCACAACAGCAGCTACAGCAGGGGCTGGCCACCACGTGGACCTTGCCACCG…	aTc/aCc	SIFT=tolerated(0.34)	EXON=10/11
Target-209	3	19549447	IL4R	A	T	CCAGTCCACCCTCATTTTTCAGCATGCAAGACAGTCCTGAGACCAAAAAGTGTGCGAGCTGCTGCTCTAGTCCAGGATTCCATGACATTCACGTGCCACGCACACCCCAAGGTGCCCCCCCGCCCCCACCCCCGGGGCCAGGCAAACCCCTGGCCAAACTCCCCCAACTTCCGACCGAGTCCAGGCTTACTCAGTGTTGA[A/T]GAATTTAAGCTGATAGGACAGGCGGAACTCAGCGCTGCAGTTGACAGGCCCGGCCATCCTCCACTCACAGGTAGAGGTGCTGACATAGTCGGATAGGCAGATGGGCCACTCCAGGACCCTGACACCCCCTGGGGAGACACAGGTGACCCCTGAGCAGCGGAAGCCCAGTGATCAAGAAGGATGACGTCAGAAAC…	Ttc/Atc	SIFT=tolerated(0.41)	EXON=3/11
Target-210	3	20547475	HS3ST4	T	C	AATACCAACATTTTGTGATGCATGAAAATTACATGTGATTCAAATTTCAACGCTTATAAATAAACTTTCATTGGAACACCGTCACATTCCTTCCTTTTTGTCCTGTCCTGTGGTTGCTTTTGCATCTACAGCAGAGCTGAAGAGCTGCCAGAGACAGCATAAAGTTGAACACATAAAGTTGAACATATTTCCTATCTGGC[T/C]CTTTAAGACAAACCTTTGCTGACCCCTGACCTTGTCCAGAGGCATCTTTATGTGAAAGAGGAAACTGAAGCCCAGAGCTAGGGCATTAGTCAGGCTTTGTGACCTCTGTATGTTGAATCACCTTCCTAAGCCTTATTATCCTCCTGGGTAACATCCTAAAACTTACCTCAAGTTCTGCTGAGACAGCAAGGACA…	gAg/gGg		EXON=1/2
Target-211	3	23653428	OTOA	G	A	CCCTTTTAGAATAATCCTGAAAATTCTACACGTATATATGTACACACACACAGGTACCCACATACCCCGAAACACTTTACGGAGTCATGTACCTAAATTGATCTAACCCTACCCCATTCCCTAAGATGTGTGGAAACCAGGACAGATGGTTCCTCCCTTGGGACTTACCCTGCCGGGACTCTGAGGCTCTGTGACTTGCC[G/A]CTCCATGGCCCAGAAAAAGGAACAGCAGCAGTCGGTAAGTCTTAGATTCCCGAGACATTCTCCTGGAATTAATTCAAGCATGGAAGTGATTGGGGTTTGATTCGGGCTATATCTTTAAAGATATTTAAGAGCATCCAGAAGATAAAAAGGGAAATAAATAGACCCAGAATCCCTTAAGGGTTTGGGGATTTTTT…	gCg/gTg	SIFT=tolerated_low_confidence(1)	EXON=1/25
Target-212	3	24629411	ENSSSCG00000007848	G	A	TCCACAACCCCTCCAGAGCGGAATTTCAGGTCTTTCTCTCCAGCGAAGTGCACTTTGCTCAACACCAGTGCCAGCCACAGGGTCAAGATTTCAGCCTAGAGGCCAGCTGGTAATGGGTTTGATAAAACTCAGGAGGGTAGGGCTTCACCTGCAGGCAGAGAGGATTATTTCTCTTGTCTGGGGAGGGTTCCATTATATCT[G/A]CGGAGAGGCAGGGCTGCTTGTGGGAAGAACCTGACTCAAGTCTCAATCGTAGGCGTATACGCTGAAGATCAGACAGGGTCATGAGCATCACATCCCCCAGGCGACCCTGCTTGGTCTCCCTAAGGATCACACAGATGGCATCAAACGCCTGGGGCTCCCTCTCGGGAAGCAAGTTGAGGAAACTGAAACTGCCC…	gCa/gTa	SIFT=tolerated(0.27)	EXON=4/8
Target-214	3	26006907	IQCK	T	C	ATTACTCAGCCATAAAAAAGAATGAATTAATGCCATTTGTAGCAACATGGATGGGCCTAAAGATGATCACACTGAGTGAAGTAAGTCTGACAGAGAAAGACAAATATCCTATGATATTACTCCTATGTGAAATCTAATAAAAAATAATACAAGGCGGCAACCTGGCCAAATGCACCAAGATGGTCGGAATTGTGGGTAAA[T/C]ACGGGACCTATTATCGTGCTTCCCTCAGGAAAATGGTGAAGAAAATTGAAATCAGCTAGCACACCAAGTACACTTGCTCCTTCTGTGGCAAAACCAAGATGAAGAGATGAGCGATGGGCATCTGGCACGGTGGTTCCTGCATGAAAACAGTAGCTGGTGGTACCTGGACCCACAACACCACTTCTGCCGTCACA…	Tac/Cac	SIFT=deleterious(0.01)	EXON=1/2
Target-216	3	27293067	XYLT1	C	T	CCCCAGCTTGTGGCGGCAGTAGGTCTCCCCGATCTCCTGGCGGCAGTGCTTGGACTTGGCGCGGGACAGGGCAGAGATGGCCTCCTTGCCCGAGATGTCGCACTTGAGGGGCTGGTCAGACCTGAGCTCGGGGGAGCCGGCCCCGCCCTTCCGGGCGGGGGGTTGTCTGGGGGGGTCCTTCCCGCGGCTGCCGTTCACCA[C/T]GGCTCTCTCGCCGGGAGGCTGCACCTCGTTGGTACCTTTCCCCGGGGAGGGACGCCCCTTCCCCTTGTCCTCCTGCTCCAGCTTCCGCTTCAGAAGCTCCTTCTGTCCCTTGGGGGGCTTCTTCGCCAGCTCGGGCTGGTGCTTCTGCTTTTGAGACCTGGGTGCGAAGTTGCTGTTGTCCACGTTCTCAAAGT…	Gtg/Atg	SIFT=tolerated(0.23)	EXON=3/12
Target-217	3	28430401	ABCC1	T	C	GAATCCCGGGACTGGGGCCCAGGCATCGGCATTTGTTAAAGCTCCCCAGGCAATGATGCCAAGAGGCAGGCAAGGCTGAGACTCCCACTAAGACCCCAGTGGAAAGGCCTCAGGCAGCACCACCACACACACCCCCGCCCCCGCCGGAAGCCCCGTGGGGACACAGCCTACCTGGTAGGTCTTGGTCTTCATGGCCATCA[T/C]GGCGTTGAGCGGCACCATGAAGATCATCACCGCCACCCCGGCCAGGACGGAGGGGCCCAGGTTCTAAGGAAGGAACGAGAACAAAGGCCTGAGCACACAGTTTCCAGGACTGAGCCACCTGCTGCGTGCAGTGTGCGACGGGTACGTGATTTTCAGACGTATCCCCGAGCATCTCTCTCGGCGTCCCCAGACCC…	Atg/Gtg	SIFT=tolerated(1)	EXON=14/34
Target-219	3	31427945	TXNDC11	G	A	CCTCTGTGCCTTTGTCCTCCCAGGTCTTTCCCAGGGAGGTCATCAACTACACGGCGGAGAACGTCTACAAGTGGGCCCTCGAAAACCGAGAGACGCTCCTTCGGTGGCTGCGGCCACACGGCGGCAAGAGTCTCCTGCTGCAAAACGAGCTGAAGAAAGGACCAGCGCTTTTTTTATTTATACCTTTTAATCCCCTGGCC[G/A]AGAGTCATCCCCTGATAGATGAGGTAAGCGGCGTCCTGATAGAAGGCGTCTCGTGAAGCCTGGGAAAACCTCATGAACTTGAACGTTTCCCATTGCACCTTCGGAGCAGTGTCCCCCAGTAGCTGAGCGGCCGCCAGGAGCCACAGCTGCATTTCTGGGGCCTTACTCCCTTCCCTCCAAAGGGGCCCCGGGTA…	Gag/Aag	SIFT=tolerated(0.14)	EXON=7/12
Target-220	3	31669703	ENSSSCG00000007899	C	T	CTCCCCTACCCGTGTGCAGGGTCCCCAAAGGCCTGTCTGGTTCATGGTGGGATTTGCCCCAGGGACAAGCTCTGGTGGCTTTATGAATGAATGAAAATGACTTGCCTGGCACTTTGCTCCTGTCCCTCGTAGCTCTCGGCTGTATCTCATCACTCATGATGGTGCGAGGAACCTCAGTCACGTTCACAGCCCTTCCGAGG[C/T]CCGATCCTGTACCGACAAGGAAGGTAGGCAGCAGGGCCTCCGTGTCATTGTCCCAAGATGGGTGTCCCGGCGGCTGAGAGGCAAAGGTGCCAGTTCCAAATTCCAGCGTTACTCTTCTGCCCTAAAAGTATATATGCCCTTTAACTCAATGATTCTGCTTCTAGAACTCAACCTTGAGAAAATAAATCCAGGGA…	gCc/gTc	SIFT=tolerated(0.16)	EXON=19/64
Target-221	3	31704686	ENSSSCG00000007899	A	G	AGGTACCTGTTCCCAGGTTGGGCAAATGCTGGTTTGTGGCCTCCAGGCAGAGCTGGACTGTTGGCGAGAGTAAAGGGTATTGGCTGTTCCTTCCCAGCTGAGGTTCCCCCAGGCCCTGAGTTTGGATGCAGACGTTGTCCTCAGACGGAGTCCCCAGGGAGCATTTGACTGCCGTGTGGACGCCCAGGCTGCAGTGGACC[A/G]CAATGTCACATCCCAGGTCAGAAGGCTGAGTTCTGCCTCCTTGCGGAGGGAGGAGGGAATGTAATGTTAGCATGTAAATGTCCTGTATGGGACCCCTGAGGAGATAGCAAGATAGCCCTGGCAAGCTGACAACGCCGCCTTTGTTTTGTGTGTGTGCATGAGATGAATCACGACTCTTGTATAAAATTCTGCTT…	cAc/cGc	SIFT=tolerated(1)	EXON=34/64
Target-222	3	31708749	ENSSSCG00000007899	G	A	CCTACCCAGCTCCCACCGCCCCTTCCTGTCCCCACCCCACCTCCCCACTCCTGAGCCCTCTCCTGCCTCCCTGCAGGTGCAGGCGGCTGCTGGGCGCCCCAAAGAGCGCAGCCTCAATGGCTCCCTGTCTGTGCACGTGTCTGGCGAGGAGCTGGTTCTGCTGGAGGCCAACACCAGCCAGGATACCTGGAGAAGCAGCC[G/A]GGGCTGGGGTCTGAGCGTCCTTCTCCGCCAGGAGGTTCTCAGAGCCCCCAAGGCTGTTCAGCTGCAGCTGTCCGGCAAGGTCACCCCAGCCAGGTGACTGTCCCCAGGTGGCCTGCGAGAGGGGAGGGGGCCTCCTGGAAGATGGGAAATGATCCCTCAGAGGCGCCCTCTTATGTCACTCTGGAATCAGGCCT…	cGg/cAg	SIFT=tolerated(0.06)	EXON=36/64
Target-223	3	37786719	ENSSSCG00000007940	A	G	GGCCAAACTCCTCTTGAGTTTCTCTGAGCGAGTGACAGCTCCTTGGAGGCAGATCCTGTGTCCCCCCAGGCAGGGCGGGACATGGGGCTGGACGCTCAGCAGACGTGCTGAACAAATGGGCTCCGGTCTCCATCCAGGAAGGACACCAGTAGGTCCCTGGGACACGGCAGCTCCACAAGGGCTGGGAGTTAGCAGGAGGC[A/G]CTGCAGTTCCTGATGCTGGTACTCACACAGGTCTGCCCAGGACAGGGCGTCCTGCACTCCCGCCGCCCAGATGCTCCCAGGCCTCCCCACTGCAGCTGGGAAGCGGTGCCCCTCTGACAAGCTCTTCTCCATCCAAGTTGCCCTGCAGGCACAAGCCTGATGACCCTGTGTGACCTCAGGAGGGGGAGCGCTGC…	Tgc/Cgc		EXON=8/8
Target-224	3	51762550	IL18RAP	G	A	AGTGCACTCTGATGTGCTCAGGACTGGCAGAACACTTCCCATGTGATATCAGCCTGATCCATGCTGTGTGTTCTGGTCAAGGTCTCTACAGGCCAGGAATGGGGCAGGGGTTGGGGGGGAGGCTGGCAGGGTCGTCTCACCATCCCATGGGCTGGGAGCGCCTCCCAGTGGTTTCTCTTTTACTGACTCTTTTCCAGAGG[G/A]AAAAAACCCTGAGCTAATTCTGAGATGGTTCCACATGAATCCTTTCGAGCTTTTCACAGGCATGTGGTAGCGCAACTGGGTCCAGAACCTGGAGTTGGGAGGAAGTGATTTTGAGCCTTGCCATGTGACAGTGGGCAAAACCCTGAGAGCTTTTTTCACTAGATGAGGTAGAGACTCTGGCTCTTGGAAGGAAG…	Ccc/Tcc	SIFT=tolerated(0.98)	EXON=11/11
Target-225	3	56762477	ANKRD39	G	A	TGGCTCCCGGGCTCAGCCCCAGCTTCTTGATTGGTCTGCCCTGCGGGTCCTGTCGGCGCCGAGTGGTCAGACCCGACGGGTGGGCAGCGCTGCGTCCGCCTCGCCCGCCGAGGCCGCGCCTGCGCCTGTGCGGGTGGCTGTGCCCTCACCCGCCAGCGGGTGGGCGGGGGCCGAGGCCGGCATGGCGGCGCCGCGTTCCT[G/A]CGCGGAGGGCCCCTGCTGCTCCCACCCCAGCGCAGCGCCCAGCGTGCAGCAGACGCTGGACGAGATGGACTTCGAAAGGGGTGAGGAGGGCGCACGACCCTACTGGCCCGGGGCCTTCCGGCCTCACCAGGCCCGCGGGGCAAAGGAGGTGGCCGCGAACTCGGGCCACGGGTGAAAGGCAACTGGGGGACTGG…	tGc/tAc	SIFT=tolerated(0.14)	EXON=1/5
Target-226	3	57282501	ENSSSCG00000036224	T	C	TTCTATTCCATATTTTGACCCGTTTATCAATAAAGACACCAGATCGAGGTGTGTAGGTGGAGAGGAGCATCTGACAGGGCTGAGCTCAGTTAGCAGCTGCCTGGGGAGGTTTTTTGAGACCTGGAGCATTGTGGGAGGACTCTCCTGATTCTGCTGGAAGAAATAGTTTGCAGCATCATCAGCCTCCATGGGATGAATTG[T/C]GAGGGTGAAATGAGTCCCAGATTCACTGCCACTGAACCTGGCTGAGACTTCAGACTCTCAGCTGGATGCTGCCTAGACCAAGAGCTTAGGAGGTTGTCCTGGTTTCTACTGATACCGATTAACACAGCTAATAATGCCCCAAGTACCACAGACACTCTGCCTGGCCCTGCAGGAGATGGTGACCTGCTCCCCTG…	Aca/Gca	SIFT=deleterious(0)	EXON=3/4
Target-227	3	59371400	ELMOD3	G	A	TTGATTCAGAAAATATGTGTAAGGCCAGAGAGGGAGGAGGGTGAAGGGAATAAGGCCAACACCAGTGGCGCAACCATGCCCGGGGTCCCTGAACACAGGAACACTAGGGGTGCAGGAGCTAGGCCTCCCCAGAAGAGCGGGCACACCTTTGAGGACAAAGCCCGAGTCTGAGATGGTCTTGTGCTGCGTCCTCCAGATGT[G/A]CGCCAGGCGGAGGAAGGTGGCGGCGTAGAAGCTGTTCACCACTGGGATCACCTTCTGCTGCCGGTTACACTCCCTGCAGGACCAAGGGTGCAGTCTGCTCAGCAGGGGGCAGAGGCTGACTCCCGGGCCCTCCCGCCCTGTCCCCCAGGGGAGCCATTCCCCAGGCAGCCTTCACAGTTGAGGTCAGGGATGGG…	Cac/Tac	SIFT=tolerated(0.35)	EXON=12/13
Target-228	3	59409098	RETSAT	G	A	GCTTTGTTGGGGTTAATGAGAATGTTGGTGGGCTGCAGCCCACACATGGTGGGGAAAGCCAGGGAGCTCGTGTAGGGATGATGGGACAGGCTGGCAGTACTTCATGTTCCTGGGTCGATGTGGGAGAGGTCTGGGGGGCTGGGTTCTGGTGCTCCTGGAGCACAGAGAACTCCAGCCAAGCTCTTGTGCCTGCAGGTGTC[G/A]CCGTGAAGAATGGGCAAGAACTGGTGAACATCTTCTGCCCCGTTGTGATCTCTGATGCAGGACTCTTCAACACCTATGAGCATTTGTTGCCGGAGAAGGCCCGCTCGCTTCCAGGTACACCGCTGGGCTGCGTCACTCTCCTCCACGTGCCCCAGCCCTGCCCTTGCTCAGCCCAGCTCATGCTTCACCCATGA…	Gcc/Acc	SIFT=tolerated(0.41)	EXON=7/12
Target-229	3	60151404	SUCLG1	T	G	GGACAGGCACTGGCTAGGATGGGCTCTCAGGCCACAGTTCCTGTCACAGTGTTTTGCTGGCCTGGGTTCAGGTGTTTAGCTATGCTCACTGGGCCAGGATGTGACCTTCAGTGCTCCCTTGGGTGCCTTGTTCAGCATAGTCTAGTCAGAGAACGTAGCTGACATGTGTACACGCAGAATTCTCCTGGTTGGTCAGGGTG[T/G]ATTCTGGGCCTGTCTCTTTCCTAGAGGTAACTCCAAATTCAAAGTTGTTGGAAGCTGAGATCAGTATGGGAGTTAAAGATAATCAAGCATACTCAAAGGGCCAGAAGCAGATCAGTGATGGAACCTGAAATGTGAAGATTTAGGAGGCAAAAAGCATTGAGTGGATCCTGGACAAATTTGTGATGAGATGTTCT…	gTa/gGa	SIFT=deleterious_low_confidence(0.02)	EXON=1/9
Target-231	3	71026320	DYSF	T	C	GAGCCGCATCCCTCTCTGGGCCACGTGCACCTTGGGACCTCTGCCTGGCTATGCCGTGGGTGCCCTCTGTGCTGTGGCTACGCCTCCCAGCTCCCTTGGACATCAGGGTTCAGGAGCCAAGCACTAACCTTGGGTCCTCGAGCTTGGGGTTCATGTTGGGCTCATCCCGGCCCTGGCCGGCTGGCCGCTCCTCATGCTCG[T/C]TCTCTGAGACAATCTCCAAGGTCATTTCCAGCTTACCCTGCAGGGACAAGGGGGACCTGGTCAGGGGCACAAAGGCTCTGCCCCATGGCTTGGACAAATGTAAGGACCATTTGGTGACTATTTTTTAAAAAGACACAGGAGGAGTTCCCATTGTGGCTCAGCGGTAACAAAACCAATTAGTATCCATGAGGACT…	aAc/aGc	SIFT=tolerated(0.42)	EXON=53/55
Target-232	3	71103960	DYSF	G	C	TTTCAGCCAGACCAACCCCTCCCTGTCTGGCCCCCCTCCCCCACCAGGTCCTTTGTGCCTGGGACTTCGGGACCTGGATGTGAAGCAGCTCACCTTCTCTCTCTGGATGAGCTCAAAAGAGGCCAGCAGCTCACCCGCCGGCTGGCTGCCCCTAGTCAGAGGGAACCAGGCCAACCGGGGCATCCGTTCCAGACTCGGCT[G/C]ACAGATGCAGCGTCCCATGAACTCATCTGCGCCCTAGGCCGAGCATGGAGAAAGAAGAGTCAGTGTCCCCCAGCCCAGGGCTCTGGGGGCTCAAAGTAATGACCAGACCTACATCTGGCCTCCTGGACTCGGAAAGGTCCCAGGAGTCATAGCAGCTCCTGGTGCAGGATGGTGCACTCTGCCCCCTTAGACGG…	Cag/Gag	SIFT=tolerated(0.74)	EXON=34/55
Target-233	3	73692245	PROKR1	G	A	TCTCGGCAGCAAACCACGAGTTCTTGGTTGATAGTGTGCCGGGAAGCACAATGGTCAGTGCCCCCATAGGTCCTGTTCCGTGTTTAAACGCTGAACGTCGAAGGGGTTATTTCAGTCTGATGCAGTCCACCTCCTCGGTGGCGGGGACTCCCGTGGTTTTGACATCGAGGTCGGCGCTGGACTTACTCCCATTATAAGAA[G/A]ACTTCCAGTGGAGCAGCATGATCTTCTTGAAGTACTTGATCGTGTTGTTCTTGACGCTCACGAAGCACACTGTGTTGATCATGCTGTTGCTCATGGCGATGCACTCGACGACATAGAAGGCTGTGAGGTAGTGCTTCTCCTTGACGAACACGGTGGGGAAGAAATCGCGCACGATGGTGAAGCCGTAGAAGGGA…	tCt/tTt	SIFT=deleterious_low_confidence(0.03)	EXON=2/2
Target-234	3	76882885	CEP68	C	T	CTGGCTGCTCACCAGACTGCCCTCCCCCGCAGAGCCCCTTGGGCGGACAAAGGAGCGCAGCAAACAGTGGTTCTGGCCCTCAGGGTTCCCAGACCCTCTGAGGGCAGCCCCAGAGGGAAGCTGGCTTTGGCTGGAGTCCGACGGGAGGGAAGCTGGTCCATCACTGTCCGATACATCCAGGGAGCTCTGCCCTTCGGTGG[C/T]GTCAATGGGCAGATGCACCAAGGTGGGAATGGAACCCAGGTAGGAGACCAAGCTAGAAACCTGTGTCAGCCGAGTGGGCAGGGCCAGATACTCATCATCACTTTCCACCTCCTCTTCTGGTTTACATCCAGACTCTGTGCAGGCGAGGCGCCCTATGCCCTGGCTGGCCCCCTTCTCTCTTTCTAGCCTGGGTG…	Gcc/Acc	SIFT=tolerated(0.11)	EXON=2/5
Target-235	3	77390479	AFTPH	C	T	TGCAAATTCCTCAGCAGGACTAGGTGCAGAGTCTAAATTAAACTCAGTACTATGAGTGCTAAGAGGCTTTCGTCCTTTTGAATCAGCTACATTGTCCAGATCATCTGTTCCCTGAGGATTTACAGTTTCCAATACTGCAAACCCATTTGTTAGAATCTCCAAACAAGGAGGCTTTTCACCATTGCAGCTCTCTAACTGCT[C/T]GTTTTGATGAACAACATTCATATCAGTTCTAAAATCTCCTGGGGAGAAACTTTCAGGTGTTCCAACATTCTGTCTCTGTTCCACCACTTTATTTAAATCTCTTGGATTTTCTATGCCATCAATGGAAGTGTCTAAAGTTTTAGATGAAATTATTTCTTTGCTGGTGGTAGAAAGTAAAACATCAGACTGTCCTT…	Gag/Aag	SIFT=tolerated(1)	EXON=2/8
Target-236	3	91607344	FSHR	T	G	TCACTGCTGGCACACAGGACTTTTGTTACTTGTCTGGAAGTAACTGAAAAAAAAAAAAAAAAAAAAAAAAAGCATCCCTTGGTGGGTCATGTGATCCTAGTAGCTCTTCCCATAAGGGCTCAGTGTGGAGCCTCTGAAATCTGTGCAGGTTTTTCTCTGCAGAGGCAGAAAGAAAGCAGGTGAATGGATAAATAATCATG[T/G]CCTTGCTCCTGGTGTCCTTGCTGGCATTCCTGACCTTGGGCTCAGGATGTCATCATCGGATCTGTCACTGCTCTAACGGGGTTTTCCTCTGCCAGGAGAGCAAGGTGACAGAGATTCCTCCCGACCTCCCCAGGAACGCGGTTGAACTGTGAGTATCAGAGTTGGTGGGAACAACAGTGTGGCTGGTATTTGCG…	Tcc/Gcc	SIFT=tolerated_low_confidence(1)	EXON=1/10
Target-237	3	91964504	ENSSSCG00000008421	G	A	ATGGAGACTCGGCAGTGAGAGCGCCGTCGGGGGTGGGGATGGAGTGGGGGCCGGGAGGGGCGGGCTTAGGAGAAGCGGGAGGGCAGGCCAGGGGGTGGGGAGAGGGGGACGGGCAGCACTCCGGGCTGCCGCGGCACCTACCCAGCGGCGGGAGCCAGCGCTCAGGCTCCCGGCCATGAGACGGCGGTCCCTGGCGCTGC[G/A]GCTGCTGCTGGCGCTGCTGCTATTGCCACCGCCACTGCCGCAGACGCTGCTCGGGGCGCCCTGCCCGGAGCCCTGCAGCTGCCGGCCCGACGGCGCCCTGCGCTGCCCCGGCCCGCGGGCCGGCCTCAGCCGACTGTGAGTACGCGGCGCCCCAGCCCGGCACCCTCGCTTGCTCCAGCCGCCTTGCCTCCCTG…	cGg/cAg	SIFT=tolerated(0.39)	EXON=1/12
Target-238	3	96598660	ABCG8	C	T	TGGCTGAGCTTCCTGTTCTCGGGTCATCCTGGTTCCCTGGGAAGGGACTCCTTGGGAGGAAGAACATGCAGTTTGAAGGCCCTGCTTGGGTCCGCCACCGGGTCGGCAGGAGTCTGGGCTTGAATCACCAGTCTTGAGTAGATTTTGTTTGATGAATCTTAAGGATATATAGTACAGGACCATGAAGCCACCACTGATGC[C/T]GATGACAATCAAGTAGATGGCGTAGAGCGGGTAGGAGTTCAGGCCCATGGCATTGAGGATCTGGGGACACAGACAACAGTGAGCTCCTTAAGAAGAGGCTCATATGGCTGCCGTCTATCTAGCATCCAAGACCTCAGCTACTTACTGCGTCTCCTGGGATAGGGATGGTGAGGTTGCCAGCTGCCATGTGGTAA…	Ggc/Agc	SIFT=tolerated(0.2)	EXON=13/13
Target-239	3	102561035	CDC42EP3	G	C	CCCGGCTTAGCTGTGAGCCAGTCGTGGAAGAGAAGGCTCCAGAGAAAAGCAGTCTGTTGGAGAATGGGACGGTCCACCAGGGGGATGTCTCATGGGGCTCCAGTGGGTCTGCATCCCAGTCCAGCCAGGGCAGGGACAGCCACTCCTCCAGCCTCTCTGAACAGTACGCCGACTGGGCGGCTGAAGATATGTTTGACCAT[G/C]CCGCCCCATGCGAGCTCCTCAAGGAAAAGACTAAATCAGAGGAGTCCCTCTCTGATCTCACAGGTTCCCTCCTCTCCCTGCAACTTGATCTTGGGCCCTCATTTCTGGATGAGGTGCTGAATGTCATGGATAAAAATAAGTAACAGGACTCTGCAGGCTCTTTTCCATTGGAATAAAATGTATCAAAAAACCGA…	Gcc/Ccc	SIFT=tolerated(0.63)	EXON=2/2
Target-240	3	106420317	LTBP1	C	G	CTGTGATTCTAGAAGCCAGGAGGAGCTTGGATGGCTTGGTGTCCTGCCCAGATCAGCGGAGGATAACTGGTACCAGGCCAGGGGCTTCCCCACCATGGCTTTTGGACCTGGCCCTGCATTTCATGGTCACGTGTGCTCAGCACTTAGAAGTGGTACAGTCTCCCCATCCTCTTAGCAGACTCACCCTCACAATGGCCTCC[C/G]TGGGTCATGCGGTACCCGCTGTCACAGTATTCACACCGGAAGGCCCCCACAGTATTAACGCAGTGCCCTTCCCCACAGACGTCTGGCCTCAGACACTCATCAACATCTAGACAAAGCAGAAAACATTGTCGAGTTTTATTTCCCAACACATAATTTCAAGCCTCTCTCATCTCCCAGGTTACTTCAAATTTATT…	caG/caC	SIFT=deleterious(0.04)	EXON=18/33
Target-241	3	109666936	ENSSSCG00000008533	T	C	CCAAAATCAAGAAGAAGAAGAAAAAAGATGCTGGAAAGTCAGCCAAGAAAGACAAAGACCCAGTGAACAAATCTGGGGGCAAGGCCCAAAAGAAGAAGTGGTCCAAAGGCAAAGTTTGGGACAAGCTCAATAACCTAGTCTCGTTTGACAAAGCGACGTATGACAAACTCTATAAGAAGTTCCCAACTATAAGCTTATAA[T/C]CCCAGCTATTATCTCTGAGAGACTGAAGATTCGTGGTTCTCTGGCCAGGGCAGCCCTTCAGAAACTCCTGAGCAAAGGACTTATTAAACTGGTTTCAAAGCACAGAGCTCAAGTAATTTACACCTGAAACACCAAGGGTAGAGATGCCCCAGCTGCTGGAGAACATGCATAAACAGTTCCCACCAACTGTACAC…	aTc/aCc	SIFT=tolerated(1)	EXON=2/2
Target-243	3	110649622	PLB1	T	C	GGTGTTCAAAGCCTCTGCTACCTGAGGCAGTTCGGTTCACTCCCAAAAAAGACTCCCCCTCATGCACCGGACAGACCAAGTGGCTGCAAACAAGCCCTTGCCAGGCTCTCAGATCCAGGGTGTCAGGGCGGGGGTGGTTTGGGGGAAAGGATAATGCAGAGGAGGACTGGGACCTGGAGCTGACACAGCCACCCCCACCC[T/C]GCCTGGGGCCCAGAGTCCTTACGGTCAGAGAATCCCCCAGAGCAGCCACAACCTGGATGTCTGCAGGTCTCAGGGCGTGCACTGGAAAGACAAAGGGACACCTTGAGTCCGTGGGAAGGATGCTACAGTCAGAGTTTGGTGCTTCTTGCTTTAAGCAAGACCAGAAACCCGACCTGCGTGTGTGTTTGCACCGT…	cAg/cGg	SIFT=tolerated(0.35)	EXON=22/45
Target-244	3	111566726	GPN1	C	G	AGCTAACAAAGAGAGAGAAGAGGTTTAAAGAAAAGGCAATAGTAGAAATGATGAAGCTGGACAAGCAAATCAAAGAAACTCAAATCCGGCTAGAACCTATAATGGGGGATACTAGGCAGCTGCTTGCAGAAAAGGCACATGTCAAGAAGGAAAACCAGTTCTTTCTGGAATACCTGACCAAGCAAACAGAGGAGTGTAAA[C/G]AGCGAATTGAGAAGCTGTGGAACGACTATTTACACCAAAGTGGGGAGATTGAACAAAAGAGACAAGAATTAGCCTCTAAATATGCAAAGAAAAAATCAGAGCTTAAAACAGAGCTCCTGCAGAAGGAAAAGATCCTGTCCAACTTGAATCAGCAGTTGGAGGCAATGAGGGACATTTCCATAGTAAAGGAGAAC…	Cag/Gag	SIFT=tolerated(0.13)	EXON=2/2
Target-245	3	113665459	ENSSSCG00000021155	T	C	CTGCTCCTTGGGCAGCTCCTGTCCTCAAAAACCCTTGAGCTCCAGAGGTAGTGTATTGTTAATGTTGGCTCGCAGTCCTTCCTGATCAGTGGCCAACATTGTTCTGCTCCTTGCAGGGGTCCCACTAATCTTGTTTGCCTCTGCAGAGCCTCAGCCTGCCTGGAAGATGCCGAGATTGTGCAGCAGTCGCTCGGGGGCCC[T/C]GCTGCTGGCCTTGCTGCTTCAGGCCTCCATGGAAGTGCGTGGCTGGTGCCTGGAAAGCAGCCAGTGTCAGGACCTCTCCACGGAAAGTAACTTGCTGGTATGTGGGCCATGGCTGCCATCTTGGTTTGGGTATCAGATGGGACTGGGACTGGGGCTGGGGCTGGGACAGCACAAAGAAAGGTGAATGGGGAGTT…	cTg/cCg	SIFT=deleterious_low_confidence(0)	EXON=4/5
Target-246	3	113841788	DNAJC27	T	C	TTTACAAAAATCACGAAATCTACATTTTGTGCATCTGTTTTTTTATGTAAAGGTTCGTAACGAGTTTTACAAGGACACACAGGGTGTGATTCTGGTCTATGATGTTGGACAGAAAGATTCCTTTGATGCCCTTGATGCATGGTTGGCAGAAATGAAGCAAGATCTTGGGCCTCATGGAAACATGGAAAACATTGTGTTTG[T/C]GGTGTGTGCCAACAAGGTAAGTGCTGTGGAGGTGGTACGCTCAACAGTCCAGGTCCATTGCAGGAGGAGCGCAGCTCAGGTTTGGGGCAGCAAATAAAAAGGAAAAAAATCTATAATCTGTCACATAGAAATCAATGGCTTTTCAAAACATACGTCCCTAAAACAAAAACAATTGAAAAACAACACCTGGCCTA…	gTg/gCg	SIFT=tolerated(0.34)	EXON=4/8
Target-247	3	113842745	DNAJC27	G	A	AGCTTGGGAACGTCCGTATACCACAAGTACGGCCATTAAAAAAAAGGATAGTTTTTGCCTGAGCAAAGGATTGACAGAAACCTCCCTGGGCCTATTCTGGTGGGACAAGGTCTCTCTCTCTCACCCCAACTTTCAATTTCAGATCGACTGTGCCAAGCACCGCTGTGTTGATGAAAGCGAGGGACGTCTTTGGGCTGAAA[G/A]TAAAGGGTTCCTGTACTTTGAAACTTCAGCTCAAACTGGAGAAGGAATCAATGAGATGTTCCAGGTAACCTAGCTTGTTATTGTTTTAGAATTTGTGTCAGGGCTGACCGTAGCAAGTTTTAATTTGAATTATGCACAGTGGGAGTGTCTTTGTGGCTCTGTGGGTTAAGGACCTGGCGTCATCACTGCAGCAG…	aGt/aAt	SIFT=tolerated(0.12)	EXON=5/8
Target-248	3	114523267	ENSSSCG00000008582	C	G	AGAAATAAAGAGTGACAGACAATGGGATATGTGATGAAAGAATATATTTGCCAACTTGACATTCTTAATTCTGTAAGAATATCCTTTAAGGAAGAAAATAAAATCTGGAAGAGGCTACATGCTGTTGGGATTCCAAACATGTGACATTCTGTAAAAGGCAAAACTATGAAACAGTAAAAAGTCAGTTCACCTGCATTTAC[C/G]ACGAGTTTTGCTTCCCACAGGTCTTGCAGAGGCTTTGGGCCTTGCCTTTGGAACCATGCTGCAGAGAGTAAAAGTGATCTGGGGCAATCTGGCATACCGCCTGGCCTTCTCTAATTCTTTAAATTCTTCAAAGGTACACTGTTTTCCTACAGGAAGATAAAAATCTAAATCAACACTCTAGGAGTTCCCGTCAT…	Ggt/Cgt	SIFT=tolerated(0.41)	EXON=6/8
Target-249	3	114642013	WDCP	C	G	AGTTGGGAAAAGGAAAACTTCTCAGGACTGGACTGAATGCACTGTATCAAGCAGTACACCCAATTCATGGCCTTGCCTGGACTGATGGGAATCAGATAGTTCTGACCGACTTATACCTTCACAGAGGAGAGGCCATGTTTGGGGACTCAACGGTCATTGGACAACTTGACCATGTGTGTGGGGTGTCCTGGGCCCCACCT[C/G]GTACAGCCGACACACTGGCTCTGCTCGCTGTCCAGCACAACAAGCATGTCACTGTGTGGCAGCTGTGTCCTAGAACTTCAGAGACAAGCAAATGGTTCATGTCTCAGACCTGTGAGATTAAACAGTCATTCCCTGTCCTTCCCCAGGGCTGTGTATGGCACCCAAAAAGTGCTGTCCTGACTGTGTTGACTGCA…	Cgt/Ggt	SIFT=tolerated(0.47)	EXON=1/4
Target-250	3	117638124	HS1BP3	A	G	CAGGACTGGGCTGCCTCCTTGGCAGCATCTCACGACCCCCTTGTCAGGGCCCAGGAAGGGTCCTTCCCGACACAAGCTCAAGCCTGCCCCACACCCGTGTGGTTCTGGCCAGGCTGCCCGAGCCCACCGGCAGGCCTCTTGCAAGAAGTCCTAACTTGAGTTCTGTCTGTGATTCTGCAGCTCCAAGAAGCCCAGGAAAC[A/G]CCCTGAGGTGGCCGTGAAGCCCAGACCCTCGCCCCGGCTCACCATCTTTGATGAGGAGGTAGACCCCGACGAGGGGCTCTTTGGCCCCGGCCGGAAGCCTCGCCCCGAGGGCCCCACGGAGGGCGGACCCTCCAGGGACCGTAAGTAGAGCCCCAGGGTGTTCCCTTCGCTCTCAGTGCCTCCTGGGTGACCCA…	cAc/cGc	SIFT=tolerated(0.47)	EXON=5/7
Target-252	3	120194435	VSNL1	T	A	GTGGCTCAGTGGGTTACGAAGCTGACAAAGTGTAGGTGAGGATGTGGGTTCCATCCCTGGCCTTGCTCTGTGGTTAAGGATCCGGTGTTGCTGCAAGCCGTAGTGTAGGTCGCAGATGTGGCTCGGATCCTGTGTGGCTGTGGCTGTGGTGTAGGCTGGCAGCTGCAGCTCCAATTCCACCTTCAGCCTGGGAACTTCCA[T/A]ATGCCACAGGTGTGGCCATAAAAAGAAAAAGAAAGAAAGGAAGAAAGAAAGAGCCTAAAAACACCGTGTTGGCCTCCCTCACTCCAGGCCTCTGCACCATCTTGCTGCCATCCCATCCTCCTAGAAGTTGTACTAAGTTCAGAGAAAACGTTATAACATTTCCCTCAATTTGATGGAGGATCCAGATCCCGTAG…	aTa/aAa	SIFT=deleterious_low_confidence(0)	EXON=5/7
Target-253	3	121882833	NBAS	T	A	AGGGTACCTCCTAGTCATAAAAGGGTTAAGCCCATCTTTCCTTCCCACCTCCAATTAACTCCACCCCTTTCCCCGTGAATTAAAAGCTGCGCGGCCAGGGCCTTTTGGTCGCCGCGGCTCGCCGTAGTGCTCCTCCCTCACCAGCTTGGCCCCGGCCAAACATGGCGGCCTCCGAGTCAGCGCCGGCTGTGAATCAAGGC[T/A]CAGCGGAGGGCGAGGAGGAGACGATCCTCTATGACTTGTTGGTCAACACCGAGTGGCCCCCGGAGACAGAAGTACAGGTGAACCAGGCTCGTCGAGGGCTGCAGCCAGCCTGGCGTGGACGCTGCACCGGCAGAGCCACGTAGCAAGAGCCACGTAGGAGAGTGGCGCCGGGTGGGCGGGGGAGCAGGGCTTGG…	Tca/Aca	SIFT=tolerated(1)	EXON=1/51
Target-254	3	125119066	GREB1	C	T	GTCCATGTGGCTGGGCCGGGGCACCGTCCACTGGCGGTAGTACAGCGACTGCTCCGTGGACGTCATGGTCTTGCTGAGCAGGGGCCGGAACGAGCTGGCCCACATGACCGCGGGCGAGGGCAGCAGCGAGGCGGCCTTGGGCAGGCCGCTGCTGTCGGTGGACGTGACCACGTCGTACACCAGCTTGGGCAGGAAGACCA[C/T]GGGCGGCTGCCGGCAGGCCCGGGTCACGGAGCACTGGGCGGCCTGCAGCATGAGCGGGCCGGCGGGGGCCGCCGTGGACGACGAGGACGAGCCCGAGGACGAGAGCTGGGAGGACGACGAGGGCACCGAGCCCTGGATGCTCCGCTGGCAGCTCTTGAGGCCGGGGTCCGGCTGGGGGGCCAGAGCGGGGCTGT…	Gtg/Atg	SIFT=tolerated(0.13)	EXON=21/32
Target-255	3	125153440	GREB1	G	A	TCGGGTCTGGTCAGCATGACAGACACCAAGGACGTGAACCAGAAACGCCTGCCCACAAACCCTAAAGCCCCCAAGATCCCAGGAAAGCATCACGGACACGAAAACCCACTCCTGGCACCTCGAGCGCTGTCCCATCGCCTCACCTGCTTGCAGTGCTCCCAGCGGGATGCTCGGGTTCACCCCAGGACCGGGGTCGCTGG[G/A]AAAGGGAGCCGGCAGCCCCGCGCTCTCCAGCGGCAGGAACAGAGAGCTGGAGCCCGCACCGGCGGGCATCTGTCGGCTTCTGAACTCTGCGGGGAAGATGCACACGTGAAAACCAGCTCCCTGCTCCTCCCTACAGTAGGAGGTGACTTCCTGGACCGACCTATCCTGCAGGAGGGCCAGGTGCAGAGATAACC…	Ccc/Tcc	SIFT=tolerated(0.82)	EXON=5/32
Target-256	3	132209511	MYT1L	G	A	GGACGCCCGACCGGAACTACTCCGACATGGTGAACCTGATGCGGCTGGAGGAGCAGCTGAGCCCCAGGGCCAGAACGTTCTCCAGCTGCGCCAAGGAGGACGGCTGCCAGGAGCGAGACGAGGACACCGCCTCGGTGGCCTCGGACCGGTCGGAGGAGGTCTTCGACATGACCAAGGGCAACCTGACCCTCCTGGAGAAG[G/A]CCATCGCCCTGGAGACGGAGCGGGCCAAGGCCATGAGGGAGAAGATGGCCCTGGAGGCGGGACGGCGGGACAGTCTGAGGTCCTACGAGGACCCGTCGCCAAGGCCGCTCCCCGGGGAGGAGAGGAAGGCTAAGTCCGGCGACAGCCATGTCAAAAAGCCATACTATGGTAAAGGTAATGTTTCTACCTACCGT…	Gcc/Acc	SIFT=deleterious(0)	EXON=2/17
Target-257	3	132209649	MYT1L	G	A	CCTCGGACCGGTCGGAGGAGGTCTTCGACATGACCAAGGGCAACCTGACCCTCCTGGAGAAGGCCATCGCCCTGGAGACGGAGCGGGCCAAGGCCATGAGGGAGAAGATGGCCCTGGAGGCGGGACGGCGGGACAGTCTGAGGTCCTACGAGGACCCGTCGCCAAGGCCGCTCCCCGGGGAGGAGAGGAAGGCTAAGTCC[G/A]GCGACAGCCATGTCAAAAAGCCATACTATGGTAAAGGTAATGTTTCTACCTACCGTAAGTTGCCTCCCGAGAGCCCCAGCTAGAGCGAGGGCCGGGCCCCTGGGCTGCAGGGCGAGGCCGCCTGGAGGTGACCCCGCAGAGCGTGTCTGGAGCCGATTCCAGACGGCCGTGTGCGGTTGGGACCCTCGAGAGCA…	Ggc/Agc	SIFT=tolerated(0.52)	EXON=2/17
Target-259	4	424556	FBXL6	A	G	CGGGCGTGCCCACGGGATGGCCCAGCCCCGGAAACCCCGTATCGGAAGTCGGCTCCGGGCCCAGACCCCGCCCCCTGCAGGACGGACCTCGCCTGCGCGCAATGGTCCCCGCTCTTCCACGGCAAGGCCCGCCCCTTCCGCCTCGCTGGGCGGAGCTTGGAGCGTCCGGAGTGGAGATGGCGCCCGCGGGGGCCCGGAGG[A/G]CCCGGCGCGCGGTCCGGTTCGCGCCGCCGGCTGAGAACTGGTGGTGGGATCGGCTGGCGCCGAGCGGCTCCGGATACCATTTGCTGCAATCGGACAGCATGCTGCTGGTGATTCCAGGCCCGGGGCCCGCCCGTCCTCGCGGGCAGAGGCGCGCTGCCCGCCGCGCTAAGCGGCTGCGACCCCCAGGGTCCCGC…	Acc/Gcc	SIFT=tolerated_low_confidence(0.22)	EXON=1/9
Target-260	4	502948	SCX	G	A	GGGAGGCGCGGGTCTCGGGCTCCGGCTCCGGCGGTGGCTCCCGCAGTGGCGGCTGCGGCGGCGCAGCGCGCACGTGTGCGTCCCGGGCTGGAGCGGGGCCGCGGGCCGGGCCTTTATAGCGGCGGCGGCCCCTCCCCCGCGCCGGCCCGCCCTCTCCCCGCCTCCCAGCCCCCGGAGGCGGCTTGGAGCAGGGGCCCTCC[G/A]TCCCTCTGCCTTCGCGCGCCGCTGCGAAGGGGCCTGGATGGAGCATCTTGCTGTCTCCGGGGGACGTGGGCAAGGGGGAGCCCCCTGCTAGGTGCTGCCGGGGCGGTGGGGCCTCCTCTCTCCCCTCTTAGCTGGGGCCAGGAGGATCAAGCAGGACCCATGACCCAGGCCTTCCTTGGCATGACCAAGCTCAC…	aCg/aTg		EXON=1/2
Target-261	4	752454	PLEC	C	T	CACGCCCGGCCGCGTGCCCCTGGACGAGGCCCTGCAGCGCGGCACGGTCGACGCCCGCACCGCCCAGAAGCTGCGCGACGTCTCCGCCTACTCCAAGTACCTCACCTGCCCCAAGACCAAGCTCAAGATCTCCTACAAGGACGCGCTGGACCGCAGCATGGTGGAGGAGGGCACGGGCCTGCGGCTGCTGGAGGCTGCCG[C/T]CCAGTCCAGCAAGGGTTACTACAGCCCCTACAGCGTCAGCGGCTCCGGCTCCACGGCCGGCTCGCGCTCCGGCTCGCGCACCGGCTCCCGGGCCGGTTCCCGCCGAGGCAGCTTTGACGCCACCGGCTCCGGCTTCTCCATGACCTTCTCTTCCTCGTCCTACTCCTCCTCGGGCTACGGCCGCCGCTATGCCT…	gCc/gTc		EXON=32/32
Target-262	4	1270113	LY6H	G	C	CGCTTGGAGGGATGAGCTGGGGGTGGGGCCTTGGGAGCTCCCGGAGGACCCCCGCCCCAGGTTCTGGAGAGGTGGTTGCGTTAGGATCCTGGAAAAGGGGAGGGTCCTTCGAGCTGGACTGGGACTGGGTCTCCTGATCGAGGCTTCTCCCTGCCAGGCCTGCGCCCCAGACGACCCCCGACCACAGCCCCCGCGCTTTC[G/C]CAAGGCCTGTCTGGAGCATGTTGCCTGCAGCCATGAAGGGCCTCGGCCTGGTGCTGCTGGCCGCCCTGCTGTGCTCTGCGCCGGGTGAGTCTGGGGGCAGCCCATTGTGGGGGGGGAAGGTCGCCTGTAAGCGGGTGGGAGGCAGCTCCCGAGAGAACCGGGTGTGGGGGTGCGGCCCTCCTCCCATGGAGCCT…	Gca/Cca	SIFT=tolerated_low_confidence(0.24)	EXON=2/4
Target-263	4	2570997	DENND3	T	C	AGTGTCCCGGTGGAGACTCCAGACAGGTCCTTCTGGGAGTCCTCAGTCTGGGTCTTCTAGAACGTTTCTCAAAGGCCAGGGAGAAGAGGACCGGCCTGCTGGGCCCAGGATCTGGCCGGCCCTGGGCGGGCGGGCGGGCTTGTGCGCACCTGGGAAGCACAGCTGCGGCAGGGCCAGCAGGTCCACACCGTCGGGGATGC[T/C]CGCGTCCTCGGGCTCCGCGCCCCGGGGGCCCCTCCCGGGCTCGGCTCTGGGCCGATCTCGCTTCCTCCGGAAGGAGCGCCGCTTGGCCTTGCCCAGAGTCCCGCTGCTTGCGCCGGCCGCCGCCGCCGCGCTGTCCTCCTTGCTGACAAACGGAGGCACGAAGACGGACAGGACCTCCGGGGCGAGAGAGGGCG…	Agc/Ggc	SIFT=deleterious(0.03)	EXON=2/23
Target-264	4	3219711	TRAPPC9	C	G	GCCATCTGGCTTGCTGCCAGTGGAACAGAGATGAGGGCTGCTCTGGTGGTAAGACCGTGGATGGTGGCAGAGCTGGACAGATGGGCGAGAAACGCCTTCGGGGAGGGCCTTCAGGGTTCAGGCCTCCCGGGCCTCTCACGTTGAGCCATGGCCACAGCTCTCAGGCCGCCCCGGTTTCTGAGCCTCTGCAGCCTGCTGGG[C/G]CCTCAGGGAGAAACCGGATCTTACCAAGTACTTGCTGGCCCTTGGGTTGACCAGATGGCCCTGTTCTGTTTCTGGCCGGTCTGCGATTTTGTGATGTATTCCGACCGGCTCTGTGACTTGAGGCCAGCGGCCGTGTCAGCCTCCCCGAGGGGTTTGCTCCAGAGATTCGCTGTCATTGCTGACACACCCCAGGC…	Ccc/Gcc		EXON=16/16
Target-265	4	3219857	TRAPPC9	C	T	CATGGCCACAGCTCTCAGGCCGCCCCGGTTTCTGAGCCTCTGCAGCCTGCTGGGCCCTCAGGGAGAAACCGGATCTTACCAAGTACTTGCTGGCCCTTGGGTTGACCAGATGGCCCTGTTCTGTTTCTGGCCGGTCTGCGATTTTGTGATGTATTCCGACCGGCTCTGTGACTTGAGGCCAGCGGCCGTGTCAGCCTCCC[C/T]GAGGGGTTTGCTCCAGAGATTCGCTGTCATTGCTGACACACCCCAGGCCTGGGTTTTCCACCGTCTACTCCGGATAAAGTCACTCTTCTCGTGGGGCTGTGTTCAAGCCGGCCCACCTGCCCAGGTAGAGCCTGCATGCTGTGCAGGTGGGAGGAGCTACGAGACCCTCCCTCACCTGGCAAAGAGGCCCCCGT…	cCg/cTg	SIFT=deleterious_low_confidence(0)	EXON=16/16
Target-267	4	8110536	CCN4	A	C	TTCAGGTGGGAAGGAGGGCGTGAAAGTCCTGTTTGTTTTGTTTGCTCACCCTCGCCCCTCAGTGGGCCCCCCCGGCCCCCCCCACCCGCCCGAGACATTCCAGCCTTTCTCATCCTGCCCCCCCACCGCAGCAGGACTGATGGAGAAGGGAGCTGGGTCCCCTCTCTGTGCAAGACTCACCGTGGCCAGGGCGCTGCCTG[A/C]TGCTGCTGCTGCTGCTGCTGCTGTCACTGCCGCCAGCGTCCAGGGCAGGAACCACCTCATGCCTGGAAGTCAGGGGCAACGGCATCTAAGGAGCAGCCCGAGGATCCGGCCACCTCTCAGGGGAGCTGGGCGAGACTGACCTGTCCCATCAGGGGCGCCAGATACGCCTCTTCCCGCAGCCCTTGGGGGGTTTT…	Tca/Gca	SIFT=tolerated_low_confidence(0.75)	EXON=1/4
Target-268	4	8266064	TG	C	T	AGAGTGCTCAATGCCCCCTTAGCTAATACACCCCCTCCACGCGTGGCTCAAACTTGAATGCATTGCTCTGCTACCAAGTCTCACTTTGATGGCTTAGAACGGGAGAGAACGTCTCTGGGCCTCCCCCAAATGTCCTCCACTGGACCCTTACCGTGGCTTGGTGGCATCCCAGGTCCCTGTCCAGTTCAAGGGCTCCGGGG[C/T]CCGGAAGCGGCTCTCTGCCAGCGGAGGGGCGGCATACGGAACTCCCAGGAACTGGTCCACTTGCTTCCACGAAGCGCCCAGCTGGATGGCCTGGGACGTGCCCAGCAGCTGGCCGTGGGTGGCAATGGTCACAGTAGGTGCGGATGAACCCAAGCCGGGCAGAGGGATGTCTGTAGAGGGGGCAGCGGAGGGGA…	Gcc/Acc	SIFT=tolerated(0.06)	EXON=37/50
Target-269	4	8364136	TG	G	A	CCGCTTCTCTATAGCTCATGATCTTCATTAGCAGCTCTGCAGGCGTCAGCTCCTGGCCACTCCTGCTCTGAGCCCCCCATCGTTCATACCACTCAAAGGCCTGCTCAGGGGGCCCGTCGCATTGCACGCGTCTCCACTGCCCACTGGCGCTGCACTGAGGAATGTAGATGCTGGAGAGCACAGGGGGCTCGCTGGGGTTC[G/A]AGATCAGGCCCCTCACTGTCCCAAGGAAGGCTTGCTCAGCCTGCAGCTGACAGGGTGTGGGGCCTGGATGGGGGGACAAAGCACAGGTGTGTTGGGTGAAGAAGTTAAAATAAGCCCAAAGGACCAAGACGGAAGCCCTTACTGTCCAAACTCCATCTGAAACCTTGTACGGCCACAGAAACGCCATCAACCTT…	tCg/tTg	SIFT=deleterious(0.03)	EXON=10/50
Target-270	4	9038418	ENSSSCG00000005954	G	A	GCATGAGTGCGGGACAGAGGGAGGCCCGTGGCTCCCAGGCTGGGTCCCCACAACAGAAAGGAGCAGGGGAGAAAGCTGCAAGAGAAGCAGCCTTTCCGGGGCAGAAGGAAGTGCATTTTAGGGTTTGCATCACTCCTTGGGATTCCTGATGAGGTCTTCCCGTCTGCTCTGCCCTTGTTCGGTGCCCAGAGTCCGGGGAC[G/A]CGTGTGAGCGCCTGCTGTGTTCCTGCGACAAGGCTGCCATAGAGTGTCTGGCTCGGTCCACCATCAACACTTCCCTGAACCTTCTGGACACTTCCCTGTGTCTGGCTCAGCCTCCAGGTAGGAAGATCCAGGCTGGGCATCAGCGATGGGGTGGCCAGTCTGGGGCCAGAGCTGGTCTGGGACCAGTGGTTGCT…	Gcg/Acg	SIFT=tolerated(0.25)	EXON=5/9
Target-271	4	15668516	FAM91A1	T	C	ATAGCAAGAAAGTTATTTTTTTTTAAAAAAAGGAGTTCCCGTGTGGTGTAACGGGTTAGGGATCCAGCATTGTCACTGTAGTGGCTGGGGTGGCTGCTGTGGCGTGGGTTTGATCCCTGGCCTGGGAACTTTCACATGCCTCAGGTGCAGCCAGAGTAAAAAAAAAAGACAAGGAAAGCCTGGCCATAAACACATGCTAA[T/C]ACAAATAAAGGTCAGGACACTAATTTGAGCATGATAACCTGCTACAAGGGAGTATTTTTGTAGAAAGCCCTAGCATCACTAATTTGTTAACAGTAAGGTCTCTGGAGTTGTTTGACACTTCCCATTAAATTACAGAAATATTAAATACCTTAGAATACTAAAAGAAACCACAAACAAGAGCAACAGCTAAAAGA…	aTa/aCa	SIFT=deleterious_low_confidence(0.01)	EXON=1/4
Target-272	4	16145309	ENSSSCG00000021744	G	A	TGTTCGTTTTTTCTCCTTAGGAAAATAAGGCAACTAATACAGACCATTTAACCACTGTGCTCTACCTCCAGTTTGCTATTTGTTCAAGTTTGCAGAACTTGGAGAAAACAATTTTCTGCCTACAGAAACTGATTTCTTTGCATCCCTTTAATCCTTGGAACTGGGGGAAGTTGGCAGAGGCTTATTTGAATCGGGGGCTG[G/A]CGCTTTCAGCATCCTTTGCATCATCTCAGGAACAGAACACCTTGAGTGACAAAACTCTCAAATCCTGCTTTCCCCACTTGAGAAAAGACTGTCTTCTGTGTTTCCCTGAAATGAGCTCTGTGTTTTCTGTGGAAGCGAGCAGCGGTGACAACCAGAAGAATGAGAAAGCTCTTAAAAATATTCAAAACCGTGTG…	Gcg/Acg	SIFT=tolerated(0.24)	EXON=4/6
Target-273	4	18692943	COL14A1	C	T	TCCCGGGGATAACCTCTATATCAATTTGCACTTTATAGACGATGCCTCTGGACAATTTAAGGTAGTCAGCAGTTCAAGCTGTGCTTCCTGCCCGTAGCAGGTCTATTTTTCATAGCCCCCGCACCATGACAGCACTAAGCATAGTAAAACGTTGCTCAAAGCCCACCATAAGGCTGACACTTACCTCCCACGCCGTAGGC[C/T]GAACATGAAGAGGGGTCGCAGTATCCAGGCTGGCCAGAAGGACCTTGTGGTCCAGGCACTCCCAAGTGACCCGGTGGACCCCTTGGTCCAGGAGAGCCAGGGGGTCCAGGGCTTCCTGGCCGACTCTCCCCAGAAGGTCCTAAGAAGTACCCACAAATGAAAACAATCGGTCTTTTACCACTACTGGGTGAGTT…	Ggc/Agc		EXON=47/48
Target-274	4	18768156	COL14A1	G	A	TTGACCTCTCTGTCCTTCAGGTTACTCATGGGATTATGTGAGCAAGTGTGGTGGGCACATATTATTCAGGCAACAAGTGATAGCTATAAATATTATTAAAGAACATTTAAGCCCAAACTAGGCAAGACTTACTGGTGGGCCTGCTGGTCCCAAAGCTCCTTTATTGATTTCAGAACAGGAGCAGGAATGTGGAAGCTCTG[G/A]ACAGGTCTCCTCATCTCTCTGAGAAGAAAAAGAAATAGCATAACTGTTAATAAGATGGTCTATACACTTGGCTCAGCGGGTTAAGAATCCAGTGTTATCTCTACTGTGGCTCGGGTCACTGATGTGGCATGGGAATTTCCCTGGCCTGGGAATTCTGCAGGCCAAAAAAAACCATAACAAAAAACCAAAAAAAA…	Cca/Tca	SIFT=deleterious(0.01)	EXON=35/47
Target-275	4	18859919	COL14A1	T	C	AGTATTGCATCCTGCACCCATTCTTTGCACAACTAGGCCGCCTGGGCAATGCAATGCAGAATCAGAAGTGGGTAGAATTCAATACACACGTGTGGTTTCGGTTCCCCTCAGGCCTTCACTGGCAGTGTGGGCATATATCGCGAAGACAGCTATCTGATATTCAGTTAAAGACATCAAGTTTTTCAACACAGTGGAAGATA[T/C]GCTTCCGTCCACCACCACCTGTTTAAAGAAAAGTTCAAGGAAGGAGAAGATGGAATATCTCACATGCAGAATTGAAATCCTAAAGCAAAAAATATCTCTAGCAAGAACCTCTCATGAGGAGTTTCTACTGTAACTCAGCAGATGCGGCTGGATCCCATGTTGCTGTGGCTATGGTGTAGGCCAGCAGCTCTAGC…	Ata/Gta	SIFT=tolerated(0.27)	EXON=11/47
Target-278	4	32812292	DPYS	C	A	AAATATTTTTCTTTGTGTCCCCAGCACTTTTTTTTTTAAAGTCATTCAAGCTGTTGGTTCAGAGTGACAAAGTGTGGACATGAGCAGAATCTGATGACTTAAGCAGTGCATTAGGTAGCTGTTGAAAGCCCCATGCTGGCAGAGTTTGAAACATGGTGGATGACGCGGACCAGCACCAAACTACCAGCGCTGTAGAAGAG[C/A]CCCTGGATCTCATCAGGCTGAGCCTGGATGAGTGAATCTATGTGAAAATGAGAAATGACAGAGCTTCGAGGAAAGTTACATACTTATGATCAGCACTTAAATATGATATTGGAAGATGTGGAAGAAACTGTGACAACTATAGAAACTGATGAAACACATGAAGAGATACATAAATCAACAAAACGGAATATTCC…	Ccc/Acc	SIFT=deleterious(0)	EXON=1/2
Target-279	4	41871111	INTS8	C	A	CAGAATTGGTGGTAAAACACTCTCTTTAACATTAAAAACATGCACAATTTAGAATATTACCAAACTATGTTCTACCCAAAATGTCACTGCATCTAGACCTTGCCAATTTTTATATACCTAAGACTAAAAGAAGAAACCAAACATGCCCTAAATATGCCCAGAAAGGCTGGAGTGTAACTGATGCCAATACTCACCACTTT[C/A]AAAATATTTTCTGTTAGCTCTTTTTCCTGTTGCATCTGATTCATACTAAAAGAGAAAGGATTGAAGAGTATCAATCTTTCATTACTTGAAAGACTGCAAATTCAAAACTTAAAGATCATTTTTCAAAGTGAGGTTGAAGTTAAACAAAAATAATTTGGAGTTCCCTGGTGGCCTAGTGAGTTAAGGATCTGGTG…	ttG/ttT	SIFT=deleterious(0.01)	EXON=5/26
Target-281	4	59550593	ZFHX4	C	T	AACCGTGTCGCACTTGGGACACTCGATGCCACTGCCTGGTGAGCCGTCTCCTCCCGGCCCCGGCGTGCCGGGGGCACTCGGGGTGAAGCCATGCTGGTGAGGGGTGGCCGAGCTGTCCTCGTCCCCCCGGGCCGGCTCACTCGAGTGAGCAGCTGTGGCACCGTCTTTACTGGCACTCGCTTCTGCAAAGTCCTTGCCAC[C/T]GATGCCGTAGCTGTTGGCAACCCCGCCACTGGCCCTAACAGCGGCCGTCGGTTTTTTCTTTTCCGCGTCATCGGTGACGGACGCCGAGGAGGATGAGGGGCCCTTTTCGATGAATTTTAGCACACTGGATGATAAAGGAGAAATGCTTTGGTTTAAGAGAGGGAAATCTTTGTTACCAATACTATCGGTGAGTT…	Ggt/Agt		EXON=2/11
Target-282	4	65274054	PRDM14	T	C	ATTGAACTGGGAAGTGTATCCAATTCCCTTCAACCCGGGGCTGCCTCGGATGGTGGAAGTGTGGCAAGAGGGGATGTCCGCAGCGCCCGGCACCCCTCACTCGGCTGCGCTTGCTTTTCCCGCAGGCGGACCGCTCGCGGTGGCCCAGGATGGCTCTGCGGCTGCCAGGTGAGACCGGTCCCCAGGACAAGGAGTGCTAC[T/C]CGCCCGACAGGCTTCAGAGCAGCCCCCAACACCTGGCCGCCTACTACACCCCTTTCCCGCACTATGGCCATTACGGGAACACCCTCACCACGGCGGAGGAGGGTTTCCAACCTTTCCGGCAGCTGGAGGCCCTGTCGGCGTCCCCGGCTCTGCCCCCCTTCGCCTTCCGGACAGCGCCTCCCTTGCTGAGCCCC…	Tcg/Ccg	SIFT=tolerated_low_confidence(1)	EXON=1/8
Target-283	4	72582026	CHD7	G	C	CCTGCTGTAGATGAAAGGAGCTGGCTTTCGGAAACTGGGAACAAGAAGCTTAAGGAAGTATGTGTCAGTGGCTGCTAAGCGGGGCTGAGGGAACAGGGGCCTCTCTTACATTTAGGTAGGACCAGGGACCTCGAGCTTCCAAACCGAGTTAGGAGAGCTCATCTTTAAGCTGCACTTGCCACCCGCTCTGACTGACCTTG[G/C]ACATCTGAGGGGAGGCAGTGAGGTCCTCGCTCCCGCTGATGCTCGCCTGGCCAACCATGGAGAGCTCGGCCAGGCTCCTCTTCTGCAGGGGACTGTCGGCGGTGGGGGGCGCGTAGCCTGGGAGGAGGCCCTGGAAATCAAACATCTGGCGCCTATTTACCGGCCATTTGCCTTTCAACACTGCTTCACAGATG…	tCc/tGc		EXON=32/37
Target-285	4	77237645	ATP6V1H	C	T	TGAGATGCAGAGAGACTGTTCCATTAGCGTGAGAAGGACCGTCAGTTATTTGTTCTTTCTTGCTGTCCTACTAAGTGTATTCCCAATGCGTGCTTCTTTTCAGCATCATGGGGGTTCTGAGCAACAAGTGTGGCTTTCAGCTCCAGTATCAGATGATCTTTTCCATATGGCTCCTGGCCTTCAGTCCTCAGATGTGTGAA[C/T]ACCTGCGACGCTACAACATCATTCCCGTACTGTCCGACATTCTGCAAGAATCCGTCAAAGAGAAAGTGACGAGAATCATTCTCGCAGCATTCCGGGTAAGCATTTGTGCTGTCTTTCTGTGGGGGTGTGTGTGAGTGGGTGTGAGTGAGTGTGTGTGGGTGTATGAGTATGTAGCATTTTTACTGTTGAGGTCC…	Cac/Tac	SIFT=tolerated(1)	EXON=9/14
Target-286	4	83874018	STYXL2	T	C	ACTCTCCGAGGTGCTGCTCTCACTCAGCGTGTGCTTCCGTCTTCTCCTCACGAAGGAGCCGGTGTCACTCTCCTCCTCCTCTGCCTCCTCCTCCCTGTCCCACCTCCGGTGCCCTTCTGCCTGGTACCTCTCATTTCGGCTTTGCCATTCCCGGATGATTCGCTCCACATCCTCATCCTCGGCCTCCTCCTCTCCCCTGC[T/C]GTCCCTGCCCTGGGGAACCTTGCCTGTGGGGAGGCCCCGCCCTTTCTTCCACGCCTCATAGAGTTTCTCCTCTTCCTCTTCGTCAATGAGGGTGGGGGGCTTGGAGGCCCGGCTGGCCTTCCCCAAGGAGGAGCCACTCAGGTGACTGGTGACATCATCCTCCTCCTCCACGGTGAGGGCGTACACTCTGGCCC…	Agc/Ggc	SIFT=tolerated(0.88)	EXON=6/6
Target-287	4	89234890	TOMM40L	C	T	AGCTGTGACATCCTCTTTTCTGCTCCCATCACTGGACACCCAGCATTTCCCTCCCCTTCTCTGCCTCTTCAACCTGAGGCGTCCAAATGCCAAGTTCTCACCTTTGCATAGCCGGTGCAACTCATCGAAGCTCCCAGGGTTGGGGAGAGGTTCCTCTCGACGGGGGCTCCGGCGGGGCAAAGCGCCCATCGGTGCCAGGC[C/T]CAATGTGTTCCCCATTTCAGTCCAGAGGAGAGGGGAGGGGAGCCGGGGTTCGCCTGGGAAAGGACGCTATTGCTCCCGCTACCCACCACGGGCCCCACCCCCCATTATCTGGCTCCCTAATCCCAGAAACTTCCACATGGTCCGACGCTAGACCTGGAACAAGAAGAGTAGGTGGGAGAAGGCACTGGTGGGGA…	Ggc/Agc	SIFT=tolerated_low_confidence(0.2)	EXON=2/10
Target-288	4	89392306	ARHGAP30	G	A	GGAGGGCAAGGAGGCTGAGCCTGGAAGCAGATGGGACATCAGGGAGGAGGCTGAGAGGAGACCAAAGACCGAGGTGGAGGGTGAAGAGGCCAGTGAGGAAGGAGTGGAGCCTGAGGGAAGCCAAAAGGTGATTGACAGTTTGAGGGAAGGAGGTGGAGAAGAGACAGAGGACACAGAGGCCAAGGAAGAAGAGTCCAAAG[G/A]TCAGGAGGAGGATGAGAGTAAGGAGGAAGTTAAAGGTGTGGAGGAAACAGGAGTAGAGCAGGGTAAGGACAAGGAGAAGGAAAGAAATACTGAGAGAGAGGACGAAGCTGAGGAAGGAGATGAAGCTCAAGTAGAAGCCAGAAGGGAGCCAGAGCATGGCGCCCAGGAAAAGCAAATTGCTGGGGAGAGCTGGG…	gGt/gAt	SIFT=deleterious_low_confidence(0.04)	EXON=12/12
Target-289	4	90398453	KCNJ9	C	T	TTTAGTGAAAGAGGTTGCAGATAGAAAAGTCACAGAAGTTGACAGCTCCCAGCCCTCCTCACTCCAGCTGTTCTCTCCAGTTCTTCCAGATCTGCTGCAGGTGTCTGCTACCCCCCCAGGGCCCCGAGGCCGCCAGGCCCCGGTTTCACCCCCTCGCCTGACGGTGCACGAGGGGCAGGAGCTGGCCCTGGGCTGCCTGG[C/T]GCGGACGAGCACGCAGAAGCACACACACCTGGCTGTGTCCTTTGGGCGAGTGGTGCCCGAGGTGCCGGTGGGGCGAGCGACCCTGCAGGAAGTGGTGGGACTCCGGCCTGACCTGGCTGTGGAGGCTGGAGCTCCCTATGCCGAGCGGCTGGCGGCAGGGGAGCTGCGGCTGGGAAAGGAGGGGACTGAGCGGT…	gCg/gTg	SIFT=tolerated(0.08)	EXON=3/7
Target-290	4	90410089	KCNJ9	T	C	GACCGCGGCGCCGCGGAGGCTCCTCCGGCCCCGGCGAGAAGGCGGCGTTCTCCTGCGCCATGGCGGTGGCCGCGGCGGGGAGGTCACGGCCCGGGCGGCGGCGGCGCGGGGCCTGGAGGGGCTGAGAGGAGGGCCCAGTTAGCCGATCGGTGGGAGAGGCCGAGACCGTGGCCTGCGCTGAGGGTCGGGTGGCTTTCAAC[T/C]TCAACTTCCGCATCAGTAGGATGGGATGGATATACACAACCGACCCTAGCTGCCCCCACCCCCAGTTCCCAGCATCGGGAGTATCACAGGGGATCGTGTATATGAACTGGATCGCACTCTGCGAGACTCTTTATTTTCAGGGGAACGGGGACCAGAGATCTTGGTCCCCTGCCTCTAACTGGGCTGTGCAGCAC…	aAg/aGg	SIFT=tolerated_low_confidence(0.14)	EXON=1/2
Target-291	4	90537454	SLAMF9	G	A	AACAGACCCGACTCCCGATGACTTAGAGTGTCTTTGCATTCCTTCTTCATCTAGGACGGCTCTCAGAGCCTCACCTGACTGTGAAATTTGAGATCTCTGGGGAAGAAGGTACCTGCACCATGTCCCTGGCATGCTCCATAGAGAAAGCAGGCCTGGACGTGACCTACAGCTGGATATCCTGGGAGGATGGCACTGCCACG[G/A]CCCATGAAGGCTCTGTCCTCAGCACATCCTGGAGGCCCGGGGACAAGACCCTCTTGTATACCTGCAGGGCCAGCAACCCCGTCAGCAATGCCAGTTCCCGTCCCATCCCTGCTGGGCCCTTCTGTGCAGGTACCAGGGCCCCAGGGGAGAACACAGACTCTAGAACCTAACCCCTCCATGCCATGGAGACATCA…	Gcc/Acc	SIFT=tolerated(0.38)	EXON=3/4
Target-292	4	91224438	ACKR1	C	T	CAGGAGCAGGGGTGTAGCCACACAGTGCAGAATGGCCAGGGCTTCCGCCAGGTCCAGCAGCTGGTCCAGGGCCTGCTGGGCCACACATGATGACAACAGCAAGGCCCTGGACCTCACGAGGGAGTCTAGTCCCAGCATTATGCCCTGAGGCCACCAGAAAATGAACCAGACCCACAGGATATTAACCCAGGGACAGGGCC[C/T]CCCACCCAGCACCTTCTTCAGCCCCTTGGCTCCCAACAAGCCCAGGGGCAACAAGACAAAGATGGCAAGACAAGCAGCAGCGTGGATATACCGCAAAATTTCCCAACTTCCACTAAATGTCGGGGTGCAGAACCCATGGGATGTGTCACTGGCCAGGGTGATTGGCAGTGACAGTAGGGCAGCCCCTCCCCAAA…	Ggg/Agg	SIFT=deleterious(0.04)	EXON=2/2
Target-293	4	91861335	ENSSSCG00000025644	T	C	ACTCCCATTCCCAGCTTGGCCCCAGTTCTTTCTCACCCCAGTAAAGGATGATGTCCTGGCCTCCTAGGCTGCTGTGCTTCACTCGGCAACTCAAGCCAGATGCCTCCCCAGCCGCCACATCCAGGGTTACTCGAAGATACCACGTCCCATCCGCATTGGGCAGGATGTCACCTTGCTGAGTGCCAGGCTGCTCCTGCTCA[T/C]CCCGCATCCACATCACCCAAATAGGTTTTGGGTAGAAGCCAGAGACGTGACAAACCAGCATCAGATGGCCAGGACTGGGATTGGGGCCAGAGGACAGCCAGGCCTCAGGTCTTACTGTGAGAACAGGAAAGATAGCCAGGGAGGACTCTAAAGCAGACTTAGAGGTTCAGATCTTCAAGTCAGTTTAGAGGGAC…	gAt/gGt	SIFT=tolerated(1)	EXON=4/7
Target-296	4	93432720	BCAN	G	C	CCAGGGTAGGGGTGAGAGGGCCTAAGGCAGGGCTGGGGTTGCCCAGGTATTTCCCAGAAGCTCCTCCAGGCAATATCACCTGGACTTCAGCTCCACACCTCTCATGTTGTCACTCCCTGTGGTGGGAAGAGCATGGGGTCGAGGGAGGGTTGGGGACAGAGGGCAGTGCCTTGCCCCTTAGGGACCTGAAGCAGGATTGG[G/C]AGGGGGGGTTGACCGTGTCTTCCAGTGCCCCAGTAGCCTCCTCTGACGTCCCTCTGGGGCCTTTACTGGGTGCAGAGCTCGAGCCTGGGAAAAACACATACACACTCACCCTCCCCTCTTGGGCACCTCCCCTTTCTCTCTTCTCAGAACCCACCCTCTTGCCCTCTCAGGTTCTCATTCCTTGACCCCTGACC…	Ccc/Gcc	SIFT=tolerated_low_confidence(0.74)	EXON=15/15
Target-297	4	93531208	IQGAP3	C	G	TAATATATTGAACACGTAGTAAGCACTTTCAAGTATTGAGTATGATTGATTAATAGTGAATGGATTAGGCCATGGGCCTTATGAGATAGAGACTCTGGGATGTGAGAGTGTCTCGGGGGTAGGATGGCGGGTGGGGCCCCCAGGCCCTTCATCAGCCTTCCCTCTGTTGTAGGAGCTTGGCCAAGAGGAGCTTTTCGTGG[C/G]CGTGGAGATGCTCTCAGCCGTGGTCCTGATTAACCGGGCTCTGGAGGCCAGGGATGCCAGTGGCTTCTGGAGCAGTCTGGTGAACCCCGCCACAGGCCTGGCCGAGGTGGAAGGAGAGAATTCTCAGCGGTGAGAAAGTTTTAGCCGCATGTTGAGAGCGGGGATGGGTGATGGAGCGAAATGTAGCCAAGACT…	gCc/gGc	SIFT=deleterious(0.02)	EXON=13/38
Target-298	4	94245932	ENSSSCG00000006510	G	A	CAGCACTTTGTTTGGGGCCATTTAAAGTCTTTGGAGCCGGCAACCTGTTGGTTGACCGGCTGAGCATCATGGCAGAGCTGCTCTCCTTGGTCGGTCCCTAAGACAAAAGAGGTCAGGAGACCCTTGACCCAGAAGGCCATCCCTGCAGGTCTGCGACAGCAAATCCTACAAGAGCAAGGAGCCCCATGAGTCGGTGGGCA[G/A]CAGCCCCCACCGAGAGGCCAGTCCCATGCCTGGTGCTAAGGAAGCTGGGCAGGGCAAGGACGCGATGGAGGAGGAAGCCCCAGAGGAGCGAGAAAGCATTGAGGCGTCCCAGAGCAGGACTGGCAGGAGTACCAGAAGGGGAGAGATGCCTGTTCCAGGTGAGTGATTCGATTGACAACCCAGCCTTTCTCCCT…	aGc/aAc	SIFT=tolerated(0.08)	EXON=29/32
Target-299	4	94572191	SCAMP3	G	C	TCATCACCCCTCACATCACAGTCCTCTGATATAAATGCAAGAACTAGCTTTCTAACAACGGGGGGCGGGGGGAGCTGCTGCCTTAGGTAATGAGTTCTAGGTCTAGAGATATTCAAGCAGACTCTAGATTCCTGTGTTATGAGGGACTAGATGATTGCTAAGGTCTTTTCCAAACTCAACAGCCACCACCAAGCTATGAG[G/C]CTCCTGCCCCTGTTCCAGTTGCACCACCCTCAGCCGCCCCCTTGCAGTCCTCGAGAAAGCTCAGCCCCACAGAACCCAAGAACTATGGTTCCTACAGCACCCAGGTAAAGGGGCTGTGTGGGTAAGGGTTGGGGAGAGGGGCCAGCCCTGGGGTTCAGGATTCATATCCCCCTCTGCTCCTGCTGGGCAGGCTT…	Gct/Cct	SIFT=tolerated(0.42)	EXON=3/9
Target-300	4	96270019	PGLYRP3	A	G	TGGGTCTGGACCAGCTTGGAGTTTCTTGCTGACAGTCCTGTGCTCCATGTCATCCTCTTTCAGGCAGCAGTCCCAGCCCTGCTGCCTTAGCAGCTGCAGAAGACCTGATCTTCTACGCCATGAAGGAGGGCCACCTGTCCCCCAGGTATATTCAGCCACTGCTTTTGAAAGAAGAGAGCTGCCTGGTCCCTCAACAGCCA[A/G]TGATGCCCGGGAAAGGTAAAGCCCCTCAGGCCTGCCTTACCCTCCTCCCAGTCACCTCCCAACCATACCAGGGAATGCTTTTCCTTACTGGGGTTCATTGGCTTCTTGGGTCAAGAACACCTTGCACCGAGATCGGGAAAATTATGACAAGGCACCTTCTTGGCCGCCTTTCCCTTCCACTAGAATGATATGGT…	Atg/Gtg	SIFT=tolerated(0.51)	EXON=6/9
Target-301	4	96277376	PGLYRP3	T	C	GCAAACATTTATGTGACTTTGTTGGCTGTGGTGGTGGTGGTGGTGAGGGGGACAGAGGGAGACTGGGCTAGGTGCTTGTTCCTGCCCAAAGCAGGTAACCTTGAGACCCTAGTGATTGATGGGCTAAATGTGTTTTGCAGAAAAGCCACCGAATGCTGCAGCGCTGGAGGCAGCTCAGAACCTGATCCAGTGCTCCGTGG[T/C]CAGGGGGTACCTGGATCCCAACTACCTGCTGGTGGGGCACAGTGATGTGGCCAACATCCTGTCTCCTGGGCGGGCTTTGTACAACATCATTAAGACTTGGCCTCATTTCAGACACTGAGGGAGCCCCTGCTTCTTCTGAGACCACTCCCTCTCCCCAAGCCTGGCTGCGGGGACTCCCCTTCCTTACCCTCCAT…	gTc/gCc	SIFT=tolerated(0.84)	EXON=9/9
Target-303	4	96751887	ENSSSCG00000006598	C	T	TGGGGCTTCATATTGCACATGGGAACCCTCAGACTGGCATGGAGCCTGGTACTGAACACAGGAAATTTGAGACTGGCTTGGAGCCTGGCACTTGACCTGGGTGGTCTTAGACTTGCAAGGAGCTTGGCACTTCACCTGCGTGGTCTTAGACTGGCAGTTATCTTGGCACTTCACCTGCGTGGTCTGGGACTGACATGGAG[C/T]CTGGCATTTTACCTGGGAAACTTGAACTGGGCATGGTGCAGGGCACTCCACAATTTGCATCTCACAAGGAACTTGGACCACCACCTGGCTCCCGGCATAGGGGGACTGGGAAGGGTAGAAGGAGGAACCTGTCACACAGCACTGTGGGAGCGGCAGGCAACACTGAATCTGCTGCTGGTCACACATGGTTCTGA…	Gct/Act	SIFT=deleterious(0.05)	EXON=1/1
Target-307	4	97129926	ENSSSCG00000006605	G	A	GGGACTCCCACTACGGTCAGTCTGAGAGACAAGACAGGGACTCCCACTACGGTCAGTCTGGGAGACAAGACAGGGACTCCCACTATGGTCAGTCTGGGAGACAAGATAGGGACTCTTGCTATGGTCAGTCTCAGACACAAGGTCAGGACTCCAGCTCTGATAAAAAACTGAGCCATACATTTGGCAGTGGCAAGCCTAAA[G/A]GACAAGGATATGTCTTTGCCTTAAATCAGTGTGAGAAACAACTTCAGGATTCTCATTATGGCCAATCTGATAAGCTTGGGCAACAGTCAAGCTGTGGCCAGTCTGGAAGACTGGGAGAGGACTCCTCCAGCCACACAAACCAACAGGAATCAGGCTCTTATTATGAGCAATCTGAGAGGCTGGGTCAGGAATCA…	Gga/Aga	SIFT=tolerated(0.88)	EXON=3/4
Target-309	4	98251505	CERS2	G	A	TCCGTCGCCGGGCCGCAGGCCCACGCCCAGTCTCCCGGCTCCTGTGTTGCTCGCGGCCTTTCTTTCCCGGGCTGGCTGGCTGGGCTCGCACTCAGCTCGGCTGGGCTCGGCGGGCGGCGGGCGGAGGAGGAAGGAGGGAGGGAGCGAGCGGGCAGGCGGGCGGGCGGAAGGGGGAGGAGAGGAGCGAGCGGAGCCAGTTC[G/A]GAGGGGGCCCGGAGCTCGGACGAGAAGAGAGACGGAGCAGCGGCTCCCGGCCGGGCCAGCTCCGCGACGCCGCCGCCGCCGCCGCCGAGTGAGTCGGGACCCCAGCCCGGGAGCCCGAGGCGCCGCGCGCAGGGGTGGGGCGGGACGAGGCCCGGAAAAGTTGCGAGAACTGGGGGCCGCGCGGACGCGGCTCG…	Gga/Aga	SIFT=deleterious_low_confidence(0.02)	EXON=1/11
Target-310	4	99455073	ANKRD35	A	G	CCTGCTGGCTAAGGGCATTCAAGAGCTAAGGAAGCAGCAGCAGGCAGCAGCCACAGCAGCAGCAAACCCAGTATTAGCTTCCAAGAAGGCTAAGGATTCAGCCCCAGGGGAGATCCCATATGCAGCCCATGGAAGGTCCCAACCAGAAGAACAGGGGACACCCCAGAGCCCAAAGTCTGATGCCACTGGGGAAGCCAAAG[A/G]ACAGCAACTGGCTACCAGTGGTGGGCAGGACCTTGGCCCTGATCATACCCGCCAGCTGTGTGCTGGCCAGGAGGAGAGACGCCAGGCCCCAGGGGCTGAACCAGCAGGCACAGCAGCCATGAACCAGCTCCTGCTACAGCTGAGGGAGGAGCTGGCTGCGGTGTGGCGAGAAAAGGATGCAGCCCGGGGGGCTC…	gAa/gGa	SIFT=tolerated(1)	EXON=11/15
Target-312	4	100681887	PDE4DIP	G	A	CTCAAGGGTACCAGCAGCCTTCAGCTTCCGGGGTCTCTCCAGACTAGATGAATAATCGCTTGTAACTGAGAGGGACCGGACCCGGCTCTTCAGGTTTTGAATGACCTTGTTGGCATTCTGCAGCTGGGCCTTCAGGTCTTTGATGTCCTTACGTAGGACACATATGTCTTCTGACTTTCCATATGCCTGGAACTCCTCCG[G/A]CTTCCCCTGCTGGTTCTCCAAAGGCTTCTTGCCAGGGGGGCTGGCCAGTGTGGAGCCCAGGTGTCCTTGCTCAGAACACAGCCCCTCCATTAGGACTGTTTTCCTGAGGCTGTCATGCTCCTCACACTCTGAGAAAAAACAAAGACATCCTCCTGAAAAGTCTGGCATGCTGCTGTAGCCACTCCCTTCAAGGG…	Ccg/Tcg	SIFT=tolerated(0.63)	EXON=30/47
Target-313	4	100721143	PDE4DIP	A	G	TCATCTGTATAGATTTTAGCATCAAGACTACTCCAAAATACCCATTCAGATGACACTATGATTTTTCTGTTAGTCTGACAATATCCATTTCTATAAATTACAGAATTCTTTCTACTTTGATGGGAAAAAAATGTTTCCTCATAGGTCCTTGATGGCCAAACATTTTACCTCGCTTTCCCTGCTTTTCAGAGTTTCCTTGA[A/G]GCTTTGAATTGTACTATCTTGCTTCTGAGATGACTGCTGAGCAGACTTTAGTTCACAGCTCATTTCATTCAGTTTTTCTTGAAGAATCTGAATTCAGCAAAGAAAAGCAATTTCTTAGGTCAATGATTTCGTTTAACCTCCAATACAACTAATTCTCAAGTCCTTCTTCAATCCCAGGTTTAAAGGATTTCTCA…	Ttc/Ctc	SIFT=tolerated(1)	EXON=10/47
Target-314	4	100862937	PDE4DIP	G	C	AACTGTCGCAGCAGCGGGCGCTGCCACTCCCTGCGCAGTCTGCAGCCTCCCGGGCTCCCGCAGTGCGCTCACCTCATCCAGGGTGCGGCTGCGGCAGCTGCCTCTTCCTCCTCAGCCGCTGCTGCCCAGCTCCCTGCCGGTTCGGGATGCCACCGTTCCCGGCCGGGAGACTGTCGCGAGGACTGTGGGGTTCGTGCCAA[G/C]TCCCTGGACCAGTAAGGCGCGTGGTGCGCCCGGCGGGACGCACGACAGCAGCAGCCGCAGTCGCAGCAGCGGCGCCGGCAGCAGGACCCCTTGTCAGTCCTCTTCATGGATACCCGGGGCTGAGCCAGCGCAGTCCTAGTTACCCTTCCTGCTTGATTTTCCTAAGGTCCTCCCGCACTGCCACGGAGCATCCT…	gaC/gaG	SIFT=tolerated_low_confidence(0.15)	EXON=1/45
Target-315	4	101732185	HAO2	G	A	TGCTCTTAAACATACAATAACACTTGAGAAATGGGAATTCTTTAAAGATTGATATAACTACGTGAAGAGAACTGTGAACTAGGGTGATTAAATGTCATGTTTTCTGGTCAAGGGCATATGTACTTTGAAGCCTGACCTTGTGGAGTGTACCACGGTAACCAACACCTGGTAGTGAAGCCAACTCCAACTGTGGAATGCAA[G/A]GTCCAGAGCAGGATAGGTGACAGCTCTGCAGCATACAACCCCCGACTCTGTCCGGAAAGAAGCAATGCTCTGATCAGGCACCAGTTTCAAATACCTCTCTGGGAGGGCTCAAGGTACCTAAGAACAAATGATAACAATAATAATTAAAAGCAAATCCATGAGTTCCCACTGTGGCTCAGCAGAAACGAATCTGA…	cCt/cTt		EXON=3/11
Target-318	4	104624194	MAB21L3	A	G	GGTCTTGCATTCCTGTGGAGCATTTGCTGTGTCTTGGGGAACAGCCTGAAATCCTTTCTGAATCAAGGTTGGTGGGGCGGGAGGAGTGGGGAGTGGTGCACGGGAGAGACCAGTTATCTGTCCTTACCTTATTCAGTAGGCAATCGTCCAAGTTTCCTTCGGTTGGGGATTTCATGGCTTCTTGGTCAATCCTGAGCGGA[A/G]CGGCAATGTTCTCGGCTTGTCTCTCGGTGCAGACTGCACTTGTGAGCAATGTCGCCAATGATGTTCGTCTCTGGGGCCTGAATTTCTCTGGGAATGTGTACATGCACCGGAGACTTGCCTTCTCAACGCCTCACTCAAGCTCGTATTTCCAAATTGTGAGCATCCGTCTCTTATCTTTTGGGAAATTAAAAAAA…	gTt/gCt	SIFT=tolerated_low_confidence(0.62)	EXON=2/7
Target-319	4	105024620	VANGL1	C	A	GAAGACCCGCGGCACGTCGGCTCTCTGCTTGCGGAAAAACAGCGCCCAGGTGCCGATGAGCAGAATGAGGAGCTTGAAGGCCACGGAAATGAAGAGTCCCTCGCAGATGGTGCCGCAAGGCTCCAGCTCGTCCCGCCACAGGATGGGGGGCAGCAGGATGAAGGCGATGGGGGTGAGGAAGACCAGGAGTCCGAGCACCG[C/A]GGCCACCGTGAGGCCCAGGTAGCGCCTGCAGTCCAGCCCCACGCTGTCCTCCATGTCCTTGCTGATGCGGGCGATGTCCTCCTGCGAGATGCTGTGCTCCGATGTGCCCGTGATGGCCGTGGTGGTCTCGCCCCAGTTGTCATCCTGGCGGGGAGAGAACAGTGAGGACAGAGAGCCAGGGGGAGGCACGGGGG…	Gcg/Tcg	SIFT=tolerated(0.41)	EXON=4/8
Target-320	4	106732718	PTPN22	G	A	TAAGGCATTTCCAATAGTTGGGGAGCCTCTTCAGAAGCATCAGAGTTTGGACTTGAGCTCCATTTTGTTTGGAGCATGTCCTAACTCTAAACCCGTTAATGCAGCTGGAAGATATTCTAATTTAAAGGAACCAATAATGCGGACCAAATCAACTCCCTTTGAATTGATACAAGAGAGAGACACCAGAAAATTCAACATCA[G/A]GGAAAATTTCTATTTGGAATCTCAAGCACACAATTCTTGTGTTGAGCAGGCTCAAAAAATGAAGCATGTTTCTTCAGCGGAACTGAATTATTCACTGCCGTACGACTCCAAGCATCAAGTGTGTAATGTCTCTGAGGCCAAGCAGTGTGACTCTGGTGCATTGAATGTACATTCTTACATGTCTTTAGCAGAAG…	aGg/aAg	SIFT=tolerated(1)	EXON=13/21
Target-322	4	111116353	GPSM2	C	G	GCAAATGAAACAAAACCTGTTTTAAACTGTACAAATACCAGCATTTCAGCTATACCTGGATTCAGGTTCATTTACTGTACCTCCTATGATGAGAAGTAAATTCCCAGAAACAAATCACAAGAATATCAAAGGGAATGTTAAAATGTGCGAAAGGCACAGATAACTTACTTTTTAGCATCATTCTGGGGGGAGTGGAAGAA[C/G]CTGCTGTAGAAGCTGATCCAGAGTTCTTTTCTTGTAAGCAGCACCTCTGATCATCCATCCGATTGCTTTGAAATCGGCTTAACAGGTCAAAGAACCCTTCATCTCCAATAGTATCTGCACTGATCTAAAATATTGAGATGAAAATCTAAATATTCCAGCATTATCCTTAGATTATCAAACAGTATCATATATAC…	gGt/gCt	SIFT=tolerated(1)	EXON=13/15
Target-323	4	111196169	ENSSSCG00000006842	C	T	ACTCCAGAAACAGCAGGATGAAAAATCAAGTTCTGACAACAGGTGTAAATATGGCCAAGGTCAAGTTCATTGCTGGTTCTCTGATTTCTCTGCAGTGGCTCCCAAAGTAAAAATTTCTAAAAATAACATAATCGATAAGCCACTTACAACAGATAAACAAGCCAGTTTTTCTCCTAAATTGAGAGATGAGTCAGCTATTG[C/T]GCAAGATATTTCAGAAAGTTTGTCTAGATCAAAATATGCTGAAAAGCAAGAGCAGAAGTGGAAAACTACTGAACCTTCTCAACAGACAGAGGTAAGTGAAAGTAGTCTTCAGGAAACACATTATCAGGGCCCCCACTCATGGATATCAGTGTGGGTCTTTGGAAGGTGCATAGAATTGAGTGGTAGGTCTGAGT…	gCg/gTg	SIFT=tolerated(1)	EXON=1/10
Target-325	4	111367684	HENMT1	G	A	GGAGTCATTAAAGCCAGATACTCACTTAAAAGACTTGAGAGGTTTAAATGAGGTTTAATCTTAGGACCTGAGGTGGTTTATGGGCTTACGTTCTAAGATGTGGTTGGGGGAAGTAAAGCTTTTTTTCTTAATTCCTGAAGGCATGCATGATTAGAACACCTCCCTTTTATTGTTTGTTTATAAACTTTCAGTGCCATAGC[G/A]TGGTTGAAGAGGTTCCCAGCAAAAGGATAATTAAGTTTAATCCTCCGTTATACAAACAACGTTACCAGTTTGTTAAAAATTTAGTGGAGCAACATCAGCCTCAAAAGGTAGGTATTTCTTTCCAAACCTTTAATTTTTAAGAATGCCTTATAATGCTTTATCAAATAAAATCTTAATAAGGAATTAGTAAGCAA…	Gtg/Atg	SIFT=tolerated(0.31)	EXON=3/8
Target-327	4	111909451	VAV3	G	T	CCTTCTGGGTGGGACGGAGGGTAGGTGGCCTTCGGAATGATTCACTGCGTACTGACGGCTGTTTCCTGTTCCTCAGTTTCTCTGCTTGAAGAACATAAGGACGTTCCTCACGGCCTGTTGCGAGACATTTGGAATGAGAAAGAGTGAACTGTTCGAGGCCTTTGACCTGTTTGATGTCCGTGACTTCGGAAAGGTAATTG[G/T]TTTTTCTTTTTTTTGTTTTTATTTTTATTGGAGACCGTTTCCTCAAATACTCTTGTTTCTTATCTTGAAATAGGACACGTGGCTGCATGATCTCAGTATCACTTTTACGCATAGGTGGTTTAGCCAAAAACCCCATAGCAGCAACAACTGACCAAATGAGATGAGGGTGGGTAATTTTTCTGTTAAAAAGAGTA…	gGt/gTt	SIFT=deleterious(0.01)	EXON=2/2
Target-328	4	118382675	PALMD	T	C	TAATTAAAAAAAACCTGTTAGCATGTATTAGTCTGTGAGGTGGTCAAAAAGAGCTGAAAGCAAGAGGGTTTGGCAACAACACAAAGAGAAGATTGTCACATGACTAAACAGCATGGCAAGCCTTGTCACTCTTGTTACCTGTTAAGGACGGATCCTCAGTCCCATCTCCTGCAATCTGAATGTCAAGCGGAGACTGGTGA[T/C]GGGGCTGCCTAAGCTTTCTTCTTGTTCTTTCAGGGATATGGAATTTTTGTGGGGAGACTTGTGGTTTGTGTTTTCATGGGGGTTAACCTCTGCTCTCTTTCTCGGAAGCGGCGTCGGTTTGGCAGGCTGGAAAACCTGGCTGTGGGGAGCTATGGGATGGTACGATGGTTTCTCAGCTTCTCCTTCACCCTCCT…	Atc/Gtc	SIFT=tolerated_low_confidence(1)	EXON=8/9
Target-329	4	118383180	PALMD	C	A	ATCGTCACAGGTTCGGTATCCTCCACGTCAGAAGGCAGGGAATGAACAATATTGTATCTGACGTCTTCCTCATCCTCCTGGCAGGTTGGTGAAGAACCCTGGCGTTCTGACTTCCCAACTGGTGCTTCTCCAGGACTCAGTTGTGACTTTGCAGAGGGAGCACACTTGTCCTGTGTCACATCTGATTCTTCCCAAGGAGT[C/A]ATCTGCCTCTTTTGTGGGCTGTGGGGCCTCTCCTCTGCTTGTTGAGTCATTGATCGGGGGTGGGGTATGGGCCGAATGGGACTGATGTGATTGACGCTGCTGCCCCTCTCCTCTGAAAGCCCATTGTTCATAGTGTGTATGGATCCATTCATATCCTTACCCAGTCCACGAGCTTTCATCTTTATCCTTTCTTG…	atG/atT	SIFT=tolerated(0.59)	EXON=7/9
Target-330	4	120342699	DPYD	G	A	GTGCTGTTGTTGAAGTGATTTCTGAGAAAGAGTGTTTGGAAAAATCAGATGTGATTTTTGGTTTTTCGCAGGCCCAATATGGAGCTTCAGTTTCTGCCAAGCCCGAACTGCCCCTGTTTTATACGCCTGTTGACCTGGTGGACATCAGTGTGGAAATGGCTGGATTAAAGTTTATAAATCCTTTTGGTCTTGCCAGTGCA[G/A]CTCCAACTACCAGTTCATCGATGATTCGAAGAGCTTTTGAAGCTGGATGGGGTTTTGCCCTGACCAAAACTTTCTCTCTTGATAAGGTAAGCAATTATTTTTGAAGTTGCATTTAAATATCCATTATGTATTTTAATTAGGTAATACACATTATAATGCAAAGAGTTTTCTAAGACATTACCGTTATTAAACTA…	Gct/Act	SIFT=tolerated(0.21)	EXON=13/23
Target-331	4	123663841	BCAR3	G	A	CAGACAGTGTTCAGGTTTTTCCAGAGGCCGCTGTTCCATATTTAGCTGCAGAATCAGTGTGTCTGCAGAAGGAGGTGAGCCCAGGATCCTCCTACGTTGCCTTCTTCAGCTGGAACTCTGCCCTCAATTTGAAAACAGAATTCGAGGTGAAGCACTTGACCCCTTGTTTTTCAGAGTCTACGTGTGTTCCCCCGAACAGT[G/A]TATCAGTCCCACTGCTGATGCCCCTCGTTACCTTAATGGAGCGTGAGGCTGTCACTTTTGAAGGAACTGACATGTGGGAAAAAAACGACGAAAGCTGTGAGATTCTGCTGAACCACTTGGCAACGGCCCGACTCATGGCCGAAGCTGCCGACAGTTACCGGACCAACGCCGAGAGGAACTTGGCAGGTGAGAGC…	Gta/Ata	SIFT=tolerated(0.45)	EXON=11/12
Target-332	4	125596746	HFM1	G	A	TAGTACAGTTTTTCATAGAAGTGTTGAGTGGATGAACCAATTTTTTTTTTCCATTTTTATGAATAAGTAATTTTCAAAGTCAGTTTAACTCGATATTTTCTTTAACATTTTTATGGGTTTATTTATATTTATAAAGGTCAGAATGTTTAAACATACCTAAATTGCCTGTAATGGAGCAGAGGGGTCAGCACGAGCTCTAT[G/A]CAGAAGGTCAACAACAAGAACCACCGGGATATCAGGACAAAGGTAAGGTCCTGTTGATACGCACTTGAGAGAGACTCTGATGTATCACGGCTTTGGAGTGACAAACAATGTTACTGAAAAACCAGTATCAAAAATCATTATGATTATTAACTTGGTGACATTTTTCTCTTCGGTTATTGAACTAATTTCAAATT…	Gca/Aca	SIFT=tolerated(0.28)	EXON=34/39
Target-333	4	125605286	HFM1	G	A	AAGAAACAGAGCCTCAATTTTGGGGCGATAAATATGATAAACTTTAATCATAGTTTCAAAGAGACACTGTTGATCTAAATTGGATTGGTTTGTTTCTCTTATTTGCCATCTTTTATAAACAACTCCTTTTGATTTTTAGTTTTGTTTCATCACATGAGAAGCCAGATATTTATTTACCAAATTCTGCTCTGTCCAGGATC[G/A]GTGCATCCTCCATGACAAAAATACCTCAACCAGCTGGAAATGCAAGTATTCTAAGAAGAAGCATTTTGTTTTTCTTTTAAACACTGCCTGAATTGTTAAACTTTCGATGATTGCTAATTTTTTTAACCTCAAAATTTAGGTCCCTTTCCAAGAAGTAAAACAACAGAATCTGTCACCAGAGATTGAAAAGCTAT…	Ggt/Agt	SIFT=tolerated_low_confidence(0.97)	EXON=37/39
Target-334	4	125831606	ZNF644	A	G	CATACAAACCTAAATTTCTCTTTCCGTTTTCTAGACTAGATGTGTTAAATGGGCTTGCCAACAATATGGATGACTTGAAGACAGACACCGGTGTTCCTGGTGCTAAGGACGAACTCCTAGGTGACGACGGTGTCCTCTCCGACGGGGAGAGTGGAGCTCATGCACCGAGAGACTGCCAGGCGTCATTTCAGAAGAGCATC[A/G]CGCGCCCTCTGCCTGAAGAGCTCTCCAAGGGCAAATCTGAAAAGGCCTCAGGTGGGGGCCCGTCTACTCGATTTATACACGCTGGTGCTCCTACTGTTGCGAGTGAAAACTGTGTCTTGCCTAAAGGAGCTGCCGTGAATGGACCCGTTTCCCATGCCTCCTTAACTAAGACTGCTCATGTGAATAAAGGCAGT…	Acg/Gcg	SIFT=tolerated(0.32)	EXON=4/7
Target-335	4	127190259	ENSSSCG00000030801	A	G	CTGGAAAACCATACAAGTGAAGAGTCGGGAGGAAAATGAAGGTGAGGACTGTTGAAGGAGGAAGGGGTGTTTGTGTGTGCGTGTGCGTGTGGCTTTAGAAATGTAGTTTCAGAATCCTGGATCTCACTGACGGAAAAGTTGCTATTTATCCCTTAAATTTCATGGCTTCTTCAGGGCTGGGGACTCTGGTGGTGGCATAC[A/G]TGGATGCCATCAATACCGGAGACGTTCCTTGTCTGGAGAACGCAGTGACAACCCTGGCCCAGCTGGAGAACTCAGCGGCCGTGCAGAAGGCGGCCGACCTCTACAGCGAGCAGATGGCCCAGCGACTGAGCCTCCCCACAGACACGCTCCTGGAGCTGCTGGAGGTGCATGCGGCCTGTGAGAGCAAGGCCATT…	Atg/Gtg	SIFT=tolerated(1)	EXON=6/10
Target-336	5	266726	SBF1	C	G	AGGTCAGGAGGTCATGGGGGCTGAGTGCCTAAGCTGGGGGTTGCCAGAGGGGCAGGGGCTGGCACACTGGCGTGGGTTCTGGCTGGGGATGTTGCCGCAGCGGAGGGACCCAGGAGTCAGGGAGCGGGAGCAGGGAGTGCTCTCCACCCTGGGCTGGCACGTCTGTGCTCTTGGTGTCCAGCCCCACAGCAGGGGCTTCT[C/G]TCTGTGCCCTCTGGTGGCCTCGGGAGCCGGGGCTGGTCTGGTGCCCGCAGAGGGCCAGGGACCTGCCGTGTCTCCACACGGTCCTTGGGGTTCCCAACCTGCCGCCCGGGAGGTGGGAGGTGGCTGGTGCTCTGAGTGGCTTCTGTCTTCAGGGAGTGGGGAAGGCCAGGGCCAGATCCTGCAGCGCTTCCCGG…	tCt/tGt		EXON=1/40
Target-337	5	405421	ENSSSCG00000035733	G	A	CGGCTGTGACGGTGACAGCCGAGAATGGCCACACCATCGCCTTCCTGGGGACCTCAGATGGCCGCATCCTCAAGGTGAGGCCTAGGGCTGGGGCAGGGCGGCTTCTGGAGGGGCCCTCAGTGCAGGAGGCGCCCCCCACCGTGCACCTGGCCTCATGCCCACAGGTGTACCTCGCTCCAGATGGCAGCTCCGCGGAGTAC[G/A]GCTCTGTCCTCGTGGAAATCAACAAGAGAATCAAGCGCGACCTGGTGCTGGCCGCAGACAAGACCAGTCTGTACGCCATGACCCAGGACAAGGTAGGCCTGTGGAGGTCCCAGGGAGTGGCCTTGGGGGTCCGGGGCTTTGTGCCAGGCCTGGAGAGGGGCAGAGCAAGGCGCGAGGGGGGCTGGCCCCTTCCC…	Ggc/Agc	SIFT=tolerated(0.62)	EXON=5/37
Target-338	5	464977	TUBGCP6	T	A	TGGGGGAGAACGTGTGTGACGTGGTCCCCTCCCGGCCACGGTGGAACATCCACGGACACGTGTCAGATGCCAGCATCAAGGTGGGGGAGAACGTGTGTGACGTAGTTCCCTCCCGGCCACGGTGGAACGTCCATGGACACGTATCTCAGTCCCAGGTGACTCTGGGGGTGCTCTCAGGGGAAGCCGAGCCCATTGTGCCC[T/A]GGCCCCACCAGACCCCCCCTGACCATGGGTCCCAGTCAGGCCTCAGCCTAGGAGCCCAGAGCCCTGCCCAGGAGGGGGAGCCGCAGCCAGCTGCAGAGACAGCCGTGGAAGGGGCAGAGAGCGGCCCCCAGGCCTCGCCCACTGCTGGAGCTGCGCCCGGTGTCCTGGGAGGCGGCAGCCCTGAGGAGCCAGGT…	Tgg/Agg	SIFT=tolerated(0.58)	EXON=17/26
Target-339	5	608780	ENSSSCG00000000982	C	T	CCGTGGCTTCCGTGTGGCCGCAGCGTGGCGGGCGAGAAACCGCAGCGCTTCTCTCCTCAGCGCCCGTGCCCTCACTCCCCGCGTGTCCCCCTGTCCAAAGATGGGAGCCTGGGGGCCGGTGTGGGCAAAGCCTTGTTCGTGCCAGTCCAGGTTGGTGAGGAATGAAGTGCCCTACTTCCTCTGGACCATCCGAAGGGACG[C/T]CGTTGACCACCACAGCCTGCGCTGCGAGCAGACGCTCAATCACTACGGCAAGACGGCGTCCTTCACCACCAAGGTGAACGGCGGGGCTCGCCGGGCGGGGGACCGGGGAGCCCGTGGACTGGGCACCGTGGGCTCCAGAACCGGAGCCTCCTGCTGGCCTGGCCGGGGGCCACCACGCGGCACCAGGGTCCAGA…	gCc/gTc	SIFT=tolerated(1)	EXON=5/14
Target-340	5	737412	ZBED4	C	T	TCGGTGGGGGTGCCGAACAGCTTCTCGGCGGGGACGGCGCTCGGCGGGCAGGCCAGGAAGCGGACGGCCAAGGCTGCGAGGCCTGGCCAGGCCGCCCTCTTCAGGCTCCAGTAGGCGAGCGGGTCGCAGCCGTGCTCCAGCACCTCCTCCTCCAGGTACGCGAGCACCGCGTCCTCCGGGAGCCCGGGCTGCCCCCGGGG[C/T]TCGGCCTTCTGCACGGTGGCCATGAGCGACCACAGGCTCTCCTCCCCGGCCCCGGCCCCGGCCCGCGGCGGGGACGCGGGTCGCCGGCGCCGTTGGCGACGGGCGCAGGCCCGGAGGAGGAGTCCAGCGTCTCGAGTTCCCTGATGAGATCCTGCTTGTACTGCTCGGCCTCCTCCTGGGAGAAGAGGGAGGCC…	aGc/aAc		EXON=1/1
Target-341	5	737578	ZBED4	C	T	CCGCGTCCTCCGGGAGCCCGGGCTGCCCCCGGGGCTCGGCCTTCTGCACGGTGGCCATGAGCGACCACAGGCTCTCCTCCCCGGCCCCGGCCCCGGCCCGCGGCGGGGACGCGGGTCGCCGGCGCCGTTGGCGACGGGCGCAGGCCCGGAGGAGGAGTCCAGCGTCTCGAGTTCCCTGATGAGATCCTGCTTGTACTGCT[C/T]GGCCTCCTCCTGGGAGAAGAGGGAGGCCTTGTACCGCGGGTCCAGCAGCGTGGCCAGCGCGTACCGGGGGTCGTGCAGCGGGGCCGACAGGCGGCTCACCATGGCCTCCCGCAGCGACGTGAGCATCGTGTCGACGCCCGTGGTCTCCCCGAAGAGCATCTCCACGCGCCTGTGCAGGATGTGGATCATGGGGA…	Gag/Aag	SIFT=deleterious(0.01)	EXON=1/1
Target-342	5	804449	BRD1	A	G	TGGGTCCGTCCGTCCGTCCATCCGTGGGGAGCGTGCCTGGGCCGCGGGTGCGGGTGCGTCGGCCGGTTAGAGAGGACGCGTGCGCGGAGCTGCCCGCTGCGGAGCTGAGCGCAGGGCCCCGTGCCTCTGTTGCAGGTCTCACCAATGGCTTTGGGGGAGCGAGGAGCGAGCAGGAGCTGGGCGCCCCGGGGAGGAAGGCC[A/G]CGCCCCGCCGCCGCTGCGCCTCCGAGTCCAGCATCTCCTCCAGCAGCAGCCCGCTCTGCGATGCCAGGTGGGCCCGCAGCCCGCGCCCGAGCCGCCACCCCGGCCCCTCGCTGGCCTGGGCCGGCATGTTCTGCCCTTGGCGGGCGGCTTCCCGTGTCCCTGGTGATCTGCCTCGTAGAACTTAATCCGAGGCG…	Acg/Gcg	SIFT=tolerated(0.66)	EXON=8/12
Target-343	5	4114348	UPK3A	A	G	CTGTCTCGGCAGCTGGCCCTCGAGGGAGGGAGGGTGGGGGACCAAGCCTCGGGTTAAATGATTCGAAGGTGCACTTTCCTTCTCACCCATCAGCCCGCCTGTGTCTGGGGAGACTTTCCCGAGTGACAGCACAGCCTGCTTTCCCAGGTTCCCCGGAGGACCACCCCCAGCCCACCCCCACCACTTACGCTGGTTGGTGC[A/G]GACGGGGTCTGACCACAGGGTCTGGTCCTGTACCAAGCCCGTGGATATATTGACCAGGACGTACTTGAACCTGGAAGGAGGTGGAGCGGGAATGACGTCTATGCTTCCTGTGAGCCTCAGCCACAGGGACGGGGAGGGTCTGGGGGGGTCAGGGCCGAGCTGGGACTTCTAGGTGGCCGTGGTGGCCGGGGTGG…	Tgc/Cgc	SIFT=tolerated(0.79)	EXON=4/6
Target-344	5	5993935	ARFGAP3	C	T	TCAGCTTTAGCTTACGGGAAAAAAAAAAAAAAAAAAAAAAAGCAACTAGAGAACCCAGCATCTGGACTCCCGGATGCCGCAGGAAGGCCCTTGCCTCTCGGTTCCTCCTTTGCCACTTGGAGGAGCAGGTTCTGCCACCCTCACAGGGAGGAGGCCAGAAGACCCGGCGAAGAAAGCAGTCGGTCAGCCGACGTGGTGGT[C/T]CCCACTGAGGTGCTGGTGGGCGCAGACCTCCGCGGGGCCCGGCTTCCACACCCACAGCCCGGCGCGAACGGCGAGCGAGACTCCTGCGCACGCGCGTGCAGCGCCGGGGGCGGGGCCTGAGGGGCGGAGCCGGCGGCCCCCCCGAGCCTGGGCCCTAGGGGAGAGCGGCGCGTGCGCTCTGGGCGGTGGGCGGG…	tCc/tTc		EXON=1/17
Target-345	5	6700411	TNFRSF13C	C	T	CTGTGGGCTGGAGCCTGAGTGGCTCAGCCATGCGGGCTGCGGGCTGGAGCCTGCGCGCGGCCGTGGCCCCTCCTGCTCCCCCCCCCCCACCGGCTGTCCCTCCCCTCCCGTCCCAGCCTCTCCTCCCTCCGACCTTCCCCTACCCTCTCTTCCCTCCCCTCTGCCCCTGACCTCCCTCTCCGTCCCCTCCAGCAGGCGGC[C/T]CGAGCAGCCTGGCTCCCGGGACGGCGCTGCAGCCGCAGGAGTCGGTGGGGCCCGGGGCCGCCGAGGCCGAGGCCGCGCTGCCACTCCCGGCGCTGCTCCTGGGCGCCCCCGCGCTGCTGGGCCTGGCGCTGGCCCTGGTCCTGCTGGGCCTGGTGAGCTGGAGGCGCCGCAGGCAACGGCCCCGCGCCTCGGCT…	Ccg/Tcg	SIFT=tolerated(0.37)	EXON=2/3
Target-346	5	7622770	SLC25A17	A	C	GGGGCGTCCTCAGGCCCGCCTTCCCTTCCCTCCAGCCTCTGGCCGGGAGACTGGGCGCCCTGTGACCCGGAAGGAGTTGTTTTGGAGGAGGCGGGCTTGAGAGGGTGGAGTTTCTGACGCTACCTCTCGGGGCTCCAGTGCTTCTTTCCTCTCTCGACTGGCTGTGGCTCCTGCTGGAGAACTGTGACCAGGTCTGCGGG[A/C]ACCGCACCTATGGCTTCCGTGCTGTCCTACGAAAACCTGGTCCACGCCGTGGCAGGAGCCGTGGTGAGGCGGGGTCTTCACGTCCGGGCCATTGCGGGTGTGGGGCTTCTCTGGGGCCGGACCGGGATGTGACTGGGGGATGGGGATGAGAAGGAGTTCGTGTGGAGTCTCTTGGCCTGACTGGGGCGAAGAGG…	gAa/gCa		EXON=1/7
Target-347	5	8033759	ADSL	C	T	CTTGCTAAGGTCCTTCTGCTCCCAGGCCTGCTTTGGGATCTCCCCACAACGTGATGTGATGTCCCCACTGCACTGACCGGTTGGCACTGTCATCCAGTGTGCGTTCAAACCACTGCACAGACGCCGTCTGCAGTGGGTCCATGACAAGGGTCATCAGGTGACGGGCGAGGCTGCAGCACCGCTCTGAGCGCATCGGGTTC[C/T]GCTTGTACGGCATTGCGCTTGAGCCTGCCCACATAAAGGAGGAGCAAAGCAGGGAGACATCGGGGGACAGTGAGCACCGGGGCTGCTGGGGGAACCGTTTACACCCGCCTGTGATCCGCCCAGCATCTCTGCAGTGTTTCCAGGTCTTCACACAACACTCACCAATCTGCTGTTTTTCGAAGGGCTCCTCTATC…	cGg/cAg	SIFT=deleterious(0.04)	EXON=9/13
Target-348	5	8636119	CACNA1I	T	C	CCGGGGAAGATCTAGGTTCTGGAAACCTCTGCTTGTGCTGGGGAGATGGGACACTTTTGCACACAGCATGCTTTCTGAGACCTCAGTTGGAGGCATCCAAGGCCAGCGTGGAGCACCTCGGAGGCCAGGGGAGGGAGGGCCACTTACTGTAGTGCCTAGGCTCCTTGGCGTGGGGCCCGGGCTTGGCAGAGCCGGGTGCC[T/C]CCTGGCCCGGGGCCTGGCGCCGGCTCTGCAGAGCCTGATAGAGGCCCAGGGCCCGGCGCTTGGCCTTGCGCAGGATGTGGCAGACGTACTGGAAGATCTCCTCGTAGCAGTCGCCGGGCTCGGCGTAGCTGGCCACCGTGCTGGAGGACAGGTAACGCTGCCGCTGCTCCAGCATCAGCCGGTGCTCCCGCTGC…	gAg/gGg	SIFT=tolerated(0.49)	EXON=8/36
Target-349	5	9223053	NPTXR	A	G	GCCTTGCTCCCCCGACTCAGGGTCCTCGGCCTACAGCCCCCCGGACGCCTTCAAGATCAGCATCCCCATCCGCAACAACTACATGTACGCGCGTGTGCGGAAGGCGTTGCCCGAGCTCTATGCCTTCACCGTCTGCATGTGGCTGCGGTCCAGGTCGGGTGGCACCGGCCAGGGTACCCCCTTCTCCTACTCGGTGCCCG[A/G]GCAGGCCAACGAGATTGTGCTGCTGGAGGCAGGCCATGACCCCATGGAGCTGCTGATCAATGACAAGGTGAGCAGGCCGGGGTCAGGCGGGGGCGGGGGTACCCTTCCAGGAGCCCCTGCCTTGCACCAGGTCCCCAAATGGGTGGGGGCTCTCAGTGCTCCTGCTCAGCAGAATCAGCACACATGGAATGTCG…	gAg/gGg	SIFT=tolerated(1)	EXON=3/5
Target-350	5	9741224	PLA2G6	G	A	TTGGAACCAGCCGGCTGGAGCAGGGTGCAGAGGCTCTCGGGCTGGTCACCGACCTCCCTGCCTTTGCACTTGACATTCTCAGTGCCCCGCCCGCCCACCTCATGCCATGCCCCTCCCTCCCTGCCCCCCACAGCTGCGCCAACAGCACGGAGAATGAAGAGGGCTGCACCCCCCTGCACCTGGCCTGCCGCAAGGGCGAC[G/A]GCGAGATCCTGGTGGAGCTGGTGCAGTACTGCCACGCCCAGATGGACGTCACCGACAACAACGGAGAGACGCCCTTCCATTATGCTGTCCAGAGTGACAATTCCCAGGTGCTGCAGGTGAGCAGGGGTGGGGGCAGGGCCACAGGTGCTGGCCACACCTTACCGTGCCCAGCAGCTGTCTTTGGGCTCTTGGGC…	Ggc/Agc	SIFT=tolerated(0.46)	EXON=3/16
Target-351	5	9922745	SOX10	G	C	CCGTGACCCCCCCCGACCCTGACCCTTCCTCCCCCAGGAGGAGACGCTCTCCCGTTACACTGCAGCCCAACTTCCAGCCAGAGGGTCTTGCCTGCCAGGCAGCCGGCCTCGGCCATCTACCTGCCACCCATCCTGGCAGCCCGGTCCCACCTCCGGCCTGCCAGCCTGTGCCAAGCCAACGGGGCCTACAGCCGGGAGCA[G/C]TTCAGGCCTCAAGCCACCCGTAAGTGAGGGGCCTCGGCTGGAGCCCCTCTTGTACCTCCCTCCAAGGGGCAGGGGGCGGGGAGAGAGGCAGCCCCCAGGACGCTGAGCAGGAGGCTCATCGAATTCTCCCGCTATTGATACTACAGCCCTGGCACCTGTTAGCTTGGGGCATCCAGGATGCATGGGAAGCCAGT…	caG/caC	SIFT=tolerated(0.07)	EXON=4/7
Target-352	5	9959790	SOX10	T	G	GCCTGCCCCCTCCTGCCCTGTCCCTGCAGAAAAGCAACTCTAAGAACAGAGGTTTCCAGGTGTTCTCATTAAATCAGGGACTTGGGCTCAGGAGCCTGATGCCAGCACCCACCTTGCCCCTCAAAGCCCACCAGGAGGGATTGTATTCCCATCCTCACCAGCCTCAGGGGCTCCCTTTGGGTCCCTGAAACAGCTTCAGA[T/G]CTGACCCTGATCCCATTGCCGTAATAATAGCTTACCCGGTCCAACCTCAGCGCCCCAGTTAGCCGCTTGTGGGGTTCATAAACTCATTGTCTGAGTCAACTCACCACAATAGGAAAGAAGGACCTGCATGACCACAGCTGTGTGACCGCAGGCCAGACAATGCATCACTATGAGCCCCAATTTCTTACCCCATA…	Tct/Gct	SIFT=tolerated_low_confidence(0.16)	EXON=4/4
Target-353	5	10633362	ENSSSCG00000029668	G	A	CATCCTGCCTCCGCTGTACTCACAGGCCCCTCCAAACCCCAGGAAGACACTGTCTTCTCCCTGCCCTGCCTCGACCTGCCTGGGGGTCCTTGCAGGCTCTGGGGCTCAGTTTTGTCCTCTCTGAAATGGATCCACTAACCCCTTCTCTGCCAATCCCGCCAGGATTGCCTAACACCTCATCTGGTAGGTGCAAGAGTGGC[G/A]CGCAATCCCCAGAGGGCCACTGGCACCCTGCAGCCAGCCACACCCACCCCATCTTGCCAGCAGCCGCTTCCAAGCTCACGTGCTTCTACAACTCAAGAGCCAACATCTCCTGCGTCTGGAGCTGGGATGGGGGTCTGCAGGCCATGCCTTGCCGCATCCACGCCCAGCCCGATAAAAGGTATGTGTGGGATCCA…	Gcg/Acg	SIFT=tolerated_low_confidence(0.3)	EXON=3/10
Target-354	5	10678352	TMPRSS6	T	C	AGGTAGTAAGTGCTCACTGGGGCCCAGACGCCACACTCCCTCCCTAGCCCCTCTCCATTCTGCCCACCTCAGGGAGGGACCGCTCACCTGCTTCTTCTGGTTCATCCTCCAAATCCCTGAGCACCGCCGGCCGATGCTGAGCCCCGACGTGGTGCGGGCCCTGCTGGTGGAGGCGCTGCTGTCCACGGCCAACAGCTCGG[T/C]CCCTGCCGCCGCTGCCGCCTACAGGGCCGAGTATGAGGTGGACCCTGAGGGCCTGGTGATCCTGGGTCAGTACCGGGGCGGGGGAGGCCTGGGAAGGCTGCCGCCAGGGCTGGGGCGCTTTCAGGGATGGGCCCCCACCCAGGTGGCCAAGAGCCAGGACCGAGGGGCGGCCCCCAGGGAGGACGGGCGGTCAG…	gTc/gCc	SIFT=tolerated(0.76)	EXON=5/17
Target-355	5	10771083	TEX33	G	A	GGTTGAAGGCTGCAGGCTAAGGGTAGGGAGGAGGTGGTGAGTGCAGGCTCAGTGGGAGAAGTTAGATGGAAGCTGGCTCGTCTCTGCTCCTCGTCGCTCCCCCCTGCCTCCCTCCTCAGGTTCAAAGGGCCCTTGGTGAAGCCCGGGAGGGCCCAAAGAGGGCAAGCTCCTGGCCCAGCCGGATCCAGAGTCCTGCCGAC[G/A]TCACCTCCATCTTTTCCGACTACTATGATCTGGGCTACCACATGCGGTCAAACTTCTTTCAAGGTCAGGCTGAAGGGCAAGGGTGGGTGCTATGAACATGGATAGCCCCCCAATGCATTAGGCAAGGGGAGCTTTGGGTGTCCACCGCTTACTGGACCCCAAATGGAATCTTAAGACCCCAGGATACATCCCCA…	Gtc/Atc	SIFT=tolerated(1)	EXON=3/6
Target-356	5	10825193	CSF2RB	C	T	TGTGGTATTATTGCTTCTCGAGAACTTCCAGAAGATATTAGGAATTGTTTTTGTTCAATTTGCTCCCTGGACTGTTTCATTGAAATTGACAAACATGAAGACTGGACCATGAGGAACCCTAAGTTTATACGGGTTACAAATGAAAGCGTGCTCTCACAAGAAAAACTCACTGTTATCGGAGCTCTTTATAAGTTTCTCTT[C/T]CTCCTTTGGTCGAACAGAGATGATGTACTGACTGTGGTTCTTGGGGTCTGGCACAGGAATCTGACATCGGTGCCGGATGTAGGGGCTGCTGGTGTCCTCCTTCTGCACTGGGGAACATTCTTTCTCCCTGAGGGGCACAGCAGAGGTCAGGGCAGGGGAAGCAGGGCCACATGAGGCCTGAGACCATGGGGTGA…	Gaa/Aaa	SIFT=tolerated(0.07)	EXON=8/14
Target-358	5	16009160	GPD1	G	A	CTGCCACCGTTCCTCCCTCATGCCCCCATTCCTCCGCTTTCTGTGCTCCCCTTCCTGCCAGGGGCTCAGCCATCGCCAAGATCGTGGGTGGCAATGCAGGCCGGCTGGCACACTTTGACCCACGGGTGACGATGTGGGTGTTTGAGGAAGACGTGGGGGGCAGAAAGCTGACAGAGATCATCAACACACAGCATGAGAAC[G/A]TCAAATACCTGCCAGGGCACAAGCTGCCCCCCAACGTGGTGAGCCTCAACAGCCCCAAGGAGGGGAGAGGGGAATGGAGGGGGTGCTTCCTGCTGGGAGGTGGCCATGTCACATGCCACCTGGCCTTTGGAAGCATCTCAGAGGGCTACTCCAGGCACAGGACATCCCTGTGCACAGCCCCAAACTGTTCCCCG…	Gtc/Atc	SIFT=tolerated(0.06)	EXON=2/7
Target-359	5	16842929	SLC4A8	G	A	GCTGCGGCGAAGCCTCGCGGGCCGGTGGCTATGGAGGCGGCGGCGGTTGATGGTTGACCGTTGGCTCCAGGGTAGGGGTCGCCGCTTGGGCGATCCGCTCAAACCAGACCAGAGCGCGTGGGCTGCTAACGCTCGGCCTGGAGCCGGCGGGCGAGACCTAGTTGGGCTCCGCCATGCCGGCTGGGAGTAACGAGCCGGAC[G/A]GCGTCCTCAGCTATCAGGTAGGGCCCCGCCTCCCGCCCCTCCCCGGGGCTCAGCCTCCTCATCCTCTGCCCACCCGCTTTCCTCTGCCCCCGAGCCGGGGCTCCGCAGGCCACTCCCTGAGGGCAAGGGGAGGCCAGCCCGAGACACCAGGGGGCGCTCGGGGCGATCGGGGATCGGGCCCGGGCTGCGAGAGG…	Ggc/Agc	SIFT=tolerated_low_confidence(0.59)	EXON=1/23
Target-361	5	17586781	ENSSSCG00000020838	C	A	CCTGCAGGATGCTGGAATTAGGGCTGACTGGATGGCTGTTCCTCTGGCGGCAGGTGCGCTTCCTGGAGCAGCAGAACAAGCTGCTGGAGACCAAGCTGCAGTTCTTCCAGAACCGCAAGTGCTGTGAGAGCAACCTGGAGCCACTGTTCAATGGCTACATTGAGACGCTGAGGCGGGAGGCCGAGCGCGTGGAGGCCGAC[C/A]GTGGGAGGCTGGCCTCCGAACTCAACCACGTGCACGAGGTGCTGGAGGGCTACAAGAAGAAGTGAGTTGGCGGGGAAGGTCCACTTCTCTCAGAAGTGTGGTGTGACATGACAACTGGGGAGCCACTGAGCATGCTGACCATAGAAACTTCTCTCTTCATTAAGCCACTTTGTGCTTTTAGCAGCTTTAATGGC…	Cgt/Agt	SIFT=tolerated(1)	EXON=2/9
Target-362	5	17624157	ENSSSCG00000025597	C	G	TCGCATCTGGCCCCCAATCAAACGCATTGAGGAAGGCACCACAGCAGTTAAACAACCGAAGCCCATAAATATGTCTAATTGCTCCTAACCCGGGGATACGTCACGCTCCCCACATGTATAAAAGGCCGACTGGTGTCGAAGAAGTAAACACCTCCACTGTGCACTCCATTAGGCCGACGCCTCCCTCCTCAGAGCCTCCC[C/G]TGCCCAAAACGAGCACCATGACTTGTGGATCTTACTGTGCTGGCCGTACCTTCAGCTGCACCTCTGCCTGCGGCCCGGCCGGCCGCTGCTGCATCACGGCCGCCCCCTACCGGGGCATCTCCTGCTACCGCGGCCTCACCGGGGGCTTTGGCAGCCGCAGCGTCGGCGGAGGCTTCCGCGCTGGCTCCTATGGC…	Ctg/Gtg	SIFT=tolerated_low_confidence(0.3)	EXON=1/10
Target-364	5	17660635	ENSSSCG00000024474	T	C	ATGGCCTCTCTGCAGCGGGGGTAGCTTTGGCTACCGGGCAGGGGGCCTTGGTGGCCCCAGCCCGCCCTGCATCACCACTGTGTCCATCATTGAGGGCCTCCTCACACCCCTCAACCTGGAGATCGACCCCAATGCCCAGTGTATGAAGCAGGAGGAGAAGGAGCAGATCAAGTGTCTCAACAACAGGTTCGCTGCCTTCA[T/C]TGACGAGGTGGGTGTCTGGGTTGTTTCCTGGGGCTGTGGCTTAGGAAACGTAAGGGCCTTGGAACCCAGTGATGGACTGAGGTCCAACACTTGGAATCCTGCCCTGCTGTTGATTAGCCCCGAGCACACGGACCCTGAATCAGGGTCTTGATTTTCAAATGTTGCCTAGAGACTCCAATGCAGTCCTGGATGTG…	aTt/aCt	SIFT=deleterious(0.01)	EXON=2/11
Target-365	5	17936923	KRT72	T	C	TAGATGGGGTTGGGGGGGAGGGAGTGGGGAGATGCATGGGGGGGTCTAAAGCTTTCTGCTCACAGAGCCAGCTTCACCTGCCCTTCATCTCAAGGCCTTTTTGGTTGCACGTCTGCTGCCTGAGGTTTTAGCAGGGAGATCCTTGAACTCGCTGCCACAGCTGCCTTTGGTTTTAACATCTACTGCTGAAGGTTTATAGC[T/C]GTAAGTGCTGGAGGCGCCAAAGCCCACGCTGAAGCCAGCCCCTCCTGCCCTGGCGATGGTGTTGCTGATGACGGCTGTAATAGGCAAAAGGAGACCCAGCCCAGTCAGCCTCCTGGGACATCCCAACCACTCCCTTGGTTCTCTCCCCTGGGGTGGCTTCCCGTGGAGACACATTCTTTGCTGTGGTATTTTTA…	Agc/Ggc	SIFT=tolerated_low_confidence(0.51)	EXON=9/9
Target-366	5	17964899	KRT73	T	C	ACTAGCTGTTCACCACCCAGCCCTCATGATCACCCAGAGACGGCACTCATCTGGCCTGGCCAGGCAGAACTGCTCAGGATGGGCCACTCTCACCTGAGCTCAGCACCCCTGAGGCCGGTGCCTGCAGGGAAAGCCCCATCCCGGGAGGCAGTGAACCCGGGTGCAGGGTCCTGCTCACCTCTTCTTGTAGTCCTCCACCA[T/C]GTCCCGCGTGCTCCTCAGCTCTGAGTCCAGCCTCACCCTGTCCCCGGACAGCACCTCCAGCTGCTTCTGCAGGGTGCTGATGTAGCCCTCGAGGATGGGCTCCAGGTTGTTCTTACAGTTGTTCAGGTCCAGCTGCTGCAGCAGCTCCCACTTGGTCTCCAGCACCTGGTTCTGCTGCTCCAGGAACCGCACCT…	Atg/Gtg	SIFT=tolerated(1)	EXON=2/8
Target-367	5	17966634	KRT73	A	G	CTTCCAGTTTGGGGTGTATTATAGGCTACGAGTCTGTCTTTCGACCAGAGTTTGAGCTGGTCTGGATCCCATGAGAGGAGGAGCAGGCCCTTATGGCTTTCTAGATATTCTAGGCTGACCCATGCCTTGGCTTTCTCCAGAAAGTCCCACCTTGTCGATGAAGGAGGCAAACTTGTTGTTCAGTGCCTTGATCTGCTCCC[A/G]CTCCTGGGCACGAACTTTCTGGATCTCAGGGTCCAGCTCCACGTTGAGGGGGACCAGGAGGCTCTTGTTGATGGTGACCTGGTGGATGCCCCCTGTAGGGGACACAGGTGGACACACGGGCCCCAGGGCCATGCTGCCAAACATGCTGCCAGCAAAGCCACTGGTTCGGCCTCGGCTTAACCCGTAGTTCCCTG…	Tgg/Cgg	SIFT=tolerated(1)	EXON=1/8
Target-368	5	18119603	KRT79	T	C	GCCCGAACATCTGCCTGCCAGCCCCCAGACCCACGTAGGCCCCCCTGCCAAGACCAAAGCCCCCCAGGTTCCGCCCGGACGAGGCCCCTCCAGCCACACTGACAGAGATGCTCTTGCTGCCTCCCAAGTTATAGAGGCTCCGGCTGCCCAAGCCGCCTGCGCTGGGGCCACAAGGGGCCCCCCCGCTGCTGCCACTGCTC[T/C]GGGACACGGTCACCGAGCTGAAGCTAGTGTGGGCCCGGGACCCGCCCCCTCCACTGGCAGAGTTGGAGCTGAAGCCCCCTTTGGTGGAATACGTCTGCTGAGACACGGAGGACCTCATGGCTGCAGAGGGGCTGGAGCGCAGGCTGCGAGAGCTGGGAGGGAGCAAAGTGAGCTGCTGGGCCACTGATGGGCTT…	cAg/cGg	SIFT=tolerated(1)	EXON=1/9
Target-372	5	20617503	ENSSSCG00000000332	C	G	TCAGACACCACATTCTTAGAGATGGTGGGTTTTTCCTGTGCTGTGTTTACTCTGATGTTCACTTTGGCTTTGATATTTCTGTCCTACATATATATCATCAGAACGATTGTGAGAATTCCTTCTACTAGTCAGAGGACAAAGGCCTTTTCCACGTGTTCTTCCCACATGATTGTCATCTCCATCTCTTATGGCAGCTGCAT[C/G]TTCATGTACATTAATCCATCAGCTAAAGACAGGGTGTCTCTGAGCAAGGGAGTGGCCGTGCTAAACACCTCCGTAGCCCCCATGCTGAACCCCTTTATTTACAGCCTAAGGAATCAGCAGGTCAAGAGAGGCTTCATGGACTTGGCAAGGAAGGTTGAATTTTTCTCCAGGAAATGAAAAAGTTAAAGTGCTCT…	atC/atG	SIFT=deleterious_low_confidence(0.03)	EXON=1/1
Target-374	5	21524236	ESYT1	G	A	CCACTCTGCTCCAGAAGCAACAACATGGAACACACGGGTTCCAAGGAGGGGATCAGAGTCACCTGCGGGAAGGAGTCTGCTGAGAGCCCAACTTCTGTCACTGAAATAGCAACACAACAACCAAGGTGGTGACTTCTGAATTTTATTCCCTACAGCTGAAGAAGGGGAACAAGGAGCCCAACCCCATGGTACAGCTGTCA[G/A]TTCAGGATGTGACCCAGGAGAGCAAGGTGAGGGCTAGGACATCACTGTGGAAGGTGTCATGGGGGGCGGGGTGGGGGCGGGGGCAGCCAGGTGGAGGGAGGACTCTTCTTGGGATGAAGTCTTCCCTTTAGAATGCCTGCAAGGGCAAGAGTTTTCTGGAGACACAGGACTGGTCGTGTGTGTGGCACGCACCT…	Gtt/Att	SIFT=tolerated(0.27)	EXON=15/32
Target-375	5	22733666	INHBE	C	G	GGGCCCTAGGCGGAGACGCCGAGGGTCCCGCGTCCTCCTGGCTGAGCACCAAATGACAACGCCAGGCTGGCACGCCCTGACTCTGCCCTCTAGTGGCTTGAGACGTGAGGAGTCTGGTGTCTTGAAACTCCAGCTCGACTGCAGAGCCCTGGAAGGCAATGGAACGGCTGCCCTGCAACCTTGCCAGCTCCTGGACACAG[C/G]GGGAGAGCAGCGGCCCTTCCTAGAGCTTAAGACTCGGCCCAAAGAGCCTGGAGCAGGCCGGGCCAGGAGGAGGACCCCCACCTGTGAGCCTGAGACCCCTTATGTTGTAGGCGAGACCATTATGTAGACTTCCAGGAACTGGGGTGGCGGGACTGGATCCTGCAGCCCGAAGGGTACCAGCTGAATTACTGCAG…	gCg/gGg	SIFT=tolerated(0.52)	EXON=2/3
Target-376	5	23060026	METTL1	G	C	GTACTTCAGGGTTCTGCCCGGGGTAATTCTTCAACTTCTTTGAGAGACTGCTGCCTCTCAGCCCTAGCAGGCTCAGCAGGGAAGGTCCAGGGGCCCAGTCTTCTTTCCAGTCCCTGGAAGATGGGGTCCAGCTAAGGCCAGGTCAGCAAAGGCAAAGTCAGTGACCAGGAGGGGTGGGACTAGGGGTCACTGCCTGGAGG[G/C]TGGGATCCTGTATCCTTCGGAAGATGGCTGGGAAATTCTTCCCTCCATTGCGTAGAACTTTCTTTCCCTCCTCGGTTGAGGTGCCCAGATGTCCCACAATGGGGTCTTCACTCTGGGAGAAGGAAGGGTCCAATGAATCTTCACCCACTGTTCAGGCCGCCCCTGACCCCAAGACTCCTGTCCCACCCTCCTGG…	aCc/aGc	SIFT=tolerated(0.5)	EXON=6/6
Target-377	5	24117578	LRIG3	T	C	CTCGCCTGCAGTCCTGAATCTAGGGAGGGTCCTTCTCCGCTCGCAGAAATAATACTTACAGCCGAGCGACCCAGGACGGGAGCGGCTCCGGCAGGCGCGCCAGCTGCTGGTGACTACAGTCCAGGAGGTCCCCGAGGCAGCGACATGGAGCGGGGCACTGGCGCTCCGGGGCGACCCCCGAAGGCGGCCCTAGCGCCGGA[T/C]GGCTGCCGCCCTCGGTCGGGTCTGCGCGCCCCAGCACGGTGCACAGCAGCAACCCTAGCGCCGCCGCAGGCGCGCAGAGCCTCGGCGCGCCCATCGAGGTCCTGCGGCCTCTCGCTCCGCCCGGGGCTCCGCAGCCGGCGCGCACTCGGAGCCCTGCACCAACTTCCAGCGGGAGAGTGGACGCCCGAGCTCTG…	cAt/cGt	SIFT=tolerated_low_confidence(0.88)	EXON=1/19
Target-378	5	27831594	AVPR1A	T	C	AGAACTTCTCATCCCAGACAGACCACATCTGGATGATGAAGAAGGGCGCCCAGCAAACGATGTAAGCTGTTACGATCACGAAGGTCATCTTCACCGTGCGGATCTTGGCGCGAGAAATGGTCTTCACGCTGCTGACACACGGCTGGAGCAGGAGCCCCCGGTGGAAGGCGCCACCCGCGCTCTCCCCCCGGGTGCCCATG[T/C]CCTGGCGCGCCGCTGTCTTTCCACGGACGTTGCGCCAGATGTGATAGCAGATGAAGCCGTAACAGGTGCCCAGGATGACCACGGGCACCACGAAGATGCCGCCAGTCATCCAGGTCACGTAGGCGGGGAGACCCCAGGGCTGGATGAAGTTGGCCCAGCAGTCGTAGGCCTTGGTGACATTGCTCACCTCGACC…	gAc/gGc	SIFT=tolerated(0.43)	EXON=1/2
Target-379	5	28817723	C12orf56	T	G	GACGTCCCTCAGCGCCACTACTCGCCGGATAGACTTGGGCGGGTTCTCGGTCAGGTAGATGAGCCGGTCGCTGAGCACCACGTACTTTAAGGTGTGTTTCTCCGAATCGGAGGCCACGATGCACGGCTCGTAGGCGCGGATGGCGTCGTAGACCTCAGGCGGCAGACGCCTCCGCAGGAACGCATCCAGGCGGCTGTTGG[T/G]GCGCGCTGGGAAGCCAGACGGCGTGGGGCTGGCCATAGGGGTGCCCGCGGCCGGGCCGAGTGGCTGGAGCGGCGGACGCTTCTGGCCCGCCCAGCCTCCGCCCCGCCCGCGGTGGAACCCGCGCGCGCCACAAAGCCGCCGCCCTGCCACCGCCTCCCGCGGGTCCTGGGGGCCAGGCCCCCCTCTTCGGAGCC…	Acc/Ccc	SIFT=tolerated(0.14)	EXON=1/13
Target-380	5	34910622	ENSSSCG00000025969	C	T	GGTATGTCAGATTTGGCTCACAGGCCATAAAACTATAGCATGGGTGTCCTTCATTATTATTTGTTATTCTTGAGCAAATATATAAAGATCAAAACTTGAATTCTGGGTATACATAATGTAGGCTTCTTACAATAAGGCGATTGATGTGCACTTGCTGGGGTAAGAGTCCTAATGCTGCGGCCACTCCTTGGCGGAATATC[C/T]GAAGCAAGGTTATGTTCAGCCTGTTTACATCCATCTGCAGTGTCTGGAAAATAAAGAAATCAAATTATAGGACATTTTTTTATTTTGGACATTCAGTTCCTGATGGATGATCAGCCACAATATCTGTGACTTTGAGAAACTCACACTCATGGTGCTTTATTGTATTTTATTTTATTTTTTTTGTCTTTTTGCCT…	cGg/cAg	SIFT=tolerated_low_confidence(0.18)	EXON=3/15
Target-381	5	35251724	ENSSSCG00000036177	C	T	TTCTGTGGCTGTGGTGCAGACTGGCAGCTGCAGCTCTGATTCAACCCTAAGCCTGGGAACTTCCATATGCCACTGATGCGGCCCTAAAAAGAAAAAAAAAATTAAGTAAATATAGAATTATGTCCAATTCTCTAAATAACGTACAAATTCTAATTACCTTGTCTTGCTTTTTAAAAAGAGCTTTTTGGAATGTTTTTCCT[C/T]TTTCATCTGTGGAAGTCAAAAGATTTAAATTACCAGGGAGAGACTCATTCATAGCATGTTCAATCTGAAAATTCAAAAGTATTGTTAAATTATTCATGCCAAATGGTAACATGTCAATTTTTCAGACTTTTCCAAAATTACCAAGTATCAACGTGTACATACCTTAGATTTGTGAGTAACTCCTAGAAAACCTG…	aGa/aAa	SIFT=tolerated(0.57)	EXON=6/8
Target-382	5	42573587	ENSSSCG00000033766	C	T	GTACCTAGACAAGGCCTGGCCTCCAGGCCAGTAGATTGCCCAGTAAGGATCGCTGTGGGGCCACAAGTCTGCTCTCTCCCACCAGAACTTGCATCTGGGAGTCAAAAGCCGCAACTGGATTTCAGGGGTGAGGCTGCCACTTCTGGTGACTTCAGTGTGCTCCTCCAGGAAGGCTTTCATCTCGGGGTCCAGGAAGCTTC[C/T]AGTTCCTCTCCAGGGGCAGTGGCCCCAGGGAAACAAGGGAAGACCAGTGCTTCTCACAGCTTTCCCAAGGACACCACAGCGGTTAAAGGGAAACAATGCAAATGCTCTCCAGCCTGGGCACAAAGCCATCAGTCCTGTCCCAAAGCACAGGTTTGTCAGTGTTGTTCTTGATAAGAGTTGCTCCTCGTGGGGAA…	Gga/Aga	SIFT=tolerated(0.08)	EXON=2/4
Target-383	5	43070561	CAPRIN2	A	G	ATGCTATGTGTTTTGATTTCATTAAGATGTATTAATAAGCTGAGTTTCCTGAATTAGGCTATTGAATTTGGATTTCACTCTTACACATTATGGATTTATCTTGTAGGTGCCTAAGCCTATGCATCAGCCTGTAGGTTCTTCCTCTACCCTTCCAAAGGATCCAGTATTGAGGAAAGAAAAACTGCAGGATCTGATGACCC[A/G]GATTCAAGGAACTTGTAACTTTATGCAAGTATGAGTCGTTCTTAAATGGATCTTAAGTGATATGATACTAGCTTCTGATATGAAGCATTATAATGAAGTTGTTGTTAAGAGCATAGATTCTGGTGTCCAGAATGAGTAGAATCTTGACCCTGCTACCTCCTAACTCTGAGAGTTTAGGCAAGTTACTGAACTCT…	cAg/cGg	SIFT=deleterious(0)	EXON=10/19
Target-384	5	45962345	MANSC4	A	G	GAAAAATCAACGTGCAGTCCAAGAGCTGCTTCATTTTTCTAGAAAGTGACCCTCCAGGAAAGTTCCAGGAAAGTCTCCCTTGGCAACAGCCCTGAGGTTCCAGAAACTGTTCTAAACCCTGATGGTCAGCTCCAGCGTCTGTTTGTCATCGCTTCTTTCCGAGTCTTGATTCCAGGGAAATGTGTGTGGCGGTCCTGGCA[A/G]CAGACGTGTTTTTGCTCCTCAGCATGGGGTGGACCACGGACTCTCTCTGCTCACCCACCATGTTTTACAGAGACTGCTGGATCCGTCGCTTCCCTGGTCTTCTAATTGACCTGGAGGAGTCTCAGAAGCTGGGGGCCCAGTTCTTGAAGTATTATTCCGAAAGCACTGGTAGGAGGTGCAGTCAGAGCTGCTGT…	Aca/Gca	SIFT=tolerated(1)	EXON=2/4
Target-386	5	52737675	PDE3A	C	G	CCAAGTACGCCAGGTAAGGTCTCCAGGCGACCTTGAATCTCTCTAAGGAAATGAGGGACACCGTCCTGACAGCGCTAGTCAAGGCGATCATGAGGACGCCCAGCCTCAGCCTCAGCACCAGCCATGTCGCGGCGGCCAAGCAGCTGAGCACCACCCCCGCGGCGGGGAGCGAGAGTAAGTGATCCTCCCCGACGCCCAGC[C/G]CAATCTGGACGAGCGCTTCCCCCCCGCAGCAGGCGGCCAGCAGCGCGACGGCCAGAGGCAGGCGCACCCCGGCGCGCAGGAGGTACAAGCCCATCCAGAAGAAGGCACAGAGGAGACTGAAGAGCAGCGCCGAGGGCTGCAGCCAGGGGCCGAGCGGCGCGCCGCCCCCGGGAGCACCACCCCGCGGCCCCGGG…	gGg/gCg	SIFT=tolerated(0.52)	EXON=1/16
Target-387	5	56391494	SLC15A5	G	A	AAAAGCAATCAAAAAAATGTTGAGGAAACATCCTCTAGTGTCAATACATAAGAAATGCTGTGGCCTATTACACTGATTTGGGGCTCTTTTAAATTTTTTTTGTTTTGTATTTTTTTTCTTCAGTTGCTGGCAATCTTTCTGCAGCACTGTCTGTGATGGTAGCTGGCTTCTTTGAAATACACAGAAAGCACTTCCCTCCA[G/A]TGGAGCAGCCTCTTTCAGGCAAAGTTCTCACCGTTTCTTCCATGCCCTGTTTCCACCTGGTTCTTCAATACGTTTTACTTGGAGTGGCTGAAACCATGGTCCACCCAGCTTGTGAGTACCTGTTTTTTCACTTCCTGTTGGAACATGGGGCGTCTTCACACAGAACACATCACCTCAAGTGGTTGGAGATCTAC…	Gtg/Atg	SIFT=tolerated(0.28)	EXON=7/11
Target-388	5	57709011	ART4	A	G	GACTAGAGCAGGATTTTTTTTTTCTACTGGAAACTAACGCATTCACTTTTAAAAATACCTTATTTGGTGCACAAGTCTGGCTATTTCACAGAGATTTCAGCTTTCCAAGTGAGCTGGAGCTCATCTCTTCCCTTGGAAGAGCTCCTATTTGATGGTGGTCAGCAGAAGTCTCAACATAGATGTGGGCAAGGAAGGTTCTC[A/G]CTGAGACTCACCCAAAGAAAACCTCCAAGGAAGAGAGAGTTCATTTCAGGATGAAGTTGCAAGTACGAAGAAGTATTTTCAACCCAAGCAAAAGCCGTCCATTGACCCACAGAGGCAGGAGGACTCCTCTTCCAACTGCTGCAGCCCCTGAAGTGAGAATCTGGCTCCTGAAGGGACCACTGCCTCTCCTGCTG…	Act/Gct		EXON=1/3
Target-389	5	57724274	ART4	T	G	TAACTCAGTTCAGTCTTCAGGAAAGGGCAGAGACTTTGTTCCTGCTTGGCTAAATTTCTCAACACCATGGTCAGCTAAGTCACCTACAGCCAACTTCAAAAAACACAGAGAGCACTTACCCCGAGAAGATGGTGGTAGATTTGGAGTAAGCCCTCATCGACGTAATTCCACTGATGGCTTTTTTAACAATGGACCTCTAC[T/G]AATGACAGGAGATTCCTGGCACCAGCCCACCCTGTTCTGCCATAATTCTTCGGACTCTGGTGTCTCAAAGGGAGCATGTGCTGGAATCACAGGGAATCTTTCTGGCTGGCATGGCTCTTCCAAAGGTCATGATGGCATAAGCCAGCATAGTGGGGGTGGTACAGGGAACCACGGCCACTGGAATGGCAGCTGCC…	cTa/cGa	SIFT=tolerated(1)	EXON=2/5
Target-390	5	57725548	ART4	A	G	GAGGACTCTGAAGGATGACGGGAACAGAGACTTGGGAGAGCAGAGACTGTGAGAAGCTGGAGGATTTGGAGGATAACAGCACACCTGAACCCAAGGAAAATGGAGAGGAAGGCTGTCATCAGAATGGTCTTCCTCTCCCCATAGAAGAGGAAGAGGAGGTGCTCTCTCATTCTTTGGAAGCAGAGCACAGGTTATTGAAG[A/G]CAATGGGATGGCAGGCATATCCTGAAAATGATGAGAATTGCCTTCCCCTCTCCAAGGATGAGCTCAGAGAGTGCCACATGAAGACAGAGCAGCTGAGAAGAAATGGCTTTGGGAAGAATGGCTTCTTACAGAACCAAAGTTCCAGTCTGTTCTCCCCTTGGAAAAACACTTGTAAAGCAGAATTTGAGGACTCA…	Aca/Gca	SIFT=tolerated(1)	EXON=5/5
Target-391	5	59251777	EMP1	C	T	TACTCAGTGGCTTGAAGTTTGAGAGATTGCTTATTTTTTTCCACGACTAAGCTGTAAATCCACACAAGGGGCAGGGATTATGGCTTAAATATCTTTCGTAGCACTTTCTGTAAATATTCAGATAACTTCTGAATGACTGAGTGAATGAATGAACCAAAGAACACAGCTTACATTGGCAATGGTGCAAACGAACAGCATGA[C/T]GACAGTGGCGATGTGGACCACAAAGATACCAGCCAGTAACACCAACATGTTGGCTTTCCGATGGCTTGTGAGCGAAGAGAGTTCTGAAAAGAGAGGAGAACATGAAAGGGAAAGGAGAGGTTACTGTCGGATTCTCTAAGACCATTCAGCTTTCCCACGCGGGTAGGCTACCTGCTAAAATCTAGAGGGGTTGC…	Gtc/Atc	SIFT=tolerated(1)	EXON=3/6
Target-392	5	59543355	GPRC5D	C	T	ACAAAACAGCCTCAGCTGAGAATTTCTTTTTAAAGAGTCAGGAGCCTCTCTGCCAGCCACTGAGTCGTATAGCCCTCATGTGCTGTTTCCAGGTGAATCTCTGACACTAACCCAGCCCTCCCTCCTTTGGCTTTCAGCCCGAGACAGTGAAGGCGCTGAGGAGGATGTAGCATTAACCTCATATGGTTCCCCCACTCAGC[C/T]GCAGGTAAATGTGCTTGTCTGCGCTTCACCTCCAACAGCTGTACTGACCTGGGAGAAGAGACGCAGGCAGGGCAGGGTCACTCCTAAAGGCTTGTGGAGCTTGAACCGTCCAGACTTAATCCATACCAGGGCAGTGCCTTTGGCCTCTGCCAAGCCCCTCCCAATTGCCACCAGCCACTGCCATCAACAATATA…	cCg/cTg	SIFT=tolerated(0.8)	EXON=2/2
Target-393	5	59570226	GPRC5A	C	T	GGTGAAGTAGATGTGGGCCCCGTGTCTCTTCCAGCCAGTGAAGGGTCCGCGGAAAACGAAAGAGGCCGTAAGGAAGGTCAGCACCATCAGGAAGAGGACATAGATGAGCAGCATGACAAAGTCCTCGTTGCGCCGAGGCGGAGGCAGCTCAGAGAAGATGTTGACGTTGGTCCTGTTCATGGTGAGGACGATGTACTCGA[C/T]GGCGATGACATCCTGCACCAGGCTGAAGGCCACGGCCAGGCCCAGCATCACCAGCAAGGAAAGCCCCCGCCTCCCATGGACCAGCCTGGTCAGGTTGAAGGCGTGAACCAGGAGGCAGGAGAAGCAGAGGGCGAAGAGGATGCCAAAGAGGAAGAAGCGTGTGGGCCCCGTGCTGCCGTCAAGTTGGATGATGA…	Gtc/Atc	SIFT=tolerated(1)	EXON=2/4
Target-394	5	59958311	DUSP16	A	G	CGAACTTCAACTTTCTGGGCCAGCTCCTGGACTACGAGAAGAAGATTAAGACCCAGCCGGGCACGTCGGGGTCCAAGAGCAGACTGAAGCTGCTGCACCTGGAGAAGCCCAGCGAGCCCGGCCCCGTGCCCCCGGACGGTGGGCAGAGAGGCGAGCCCACCCCCGGGCCGCCCTGCACCCACCCCACTACCTCAGAGGCG[A/G]CCGGGCCTCGGCCTGGGCTCCCCACCCTCAGCCAGCCCCCACCGTCCGAGGACAGTCCTCTGGTCCAGGCGCTCAACGGGCTCCACCTGCCCGCGGACCGGCCAGAGGACAGCGGGCGGCTCAAGCGCTCCTTCTCCCTGGACATCAAGTCGTTGTCGTACTCAGCCGGCGTGGCCGCATCCCTGCACGGCTTC…	Acc/Gcc	SIFT=tolerated(1)	EXON=7/7
Target-395	5	61628635	ENSSSCG00000000640	A	G	TGGACTACTCTGTTTTCCTAATAACCACCTCTCACTAAATTATATGAAGAGCATCACTACCCATTGTTAAAATATTCTTCTATTACAGTTATACAGAAAATGATTTTGTTTCTTGGATTGCCCCCACGTAGTATAACAGAATGTACATTTTTATCTATTGCAGGATAACAGATAGATCACCTGGTAAACGTAACTGTGCA[A/G]TTCTATACCCAATGGGCATTAAAGCAGAAAACTGCAACTTTCCAAATGCATATAATTGCAAGCATAAACTTAAGAAATAAAGCATATGAATTTGGATTCTGTTGGGTAACATTGTCTTTCATGAAATGGTAATGATATCATGATTGCATATGTTTTAGACGAATTATGTTATTCATATATGAAATACGGAATAT…	Att/Gtt	SIFT=tolerated(0.81)	EXON=6/6
Target-396	5	61801132	OLR1	G	A	TGACTAAAGTACTTGAATTATTTAACTGTCCCTGCTTCTCATCGGTAAAGGTGGATAATACGTTCTTTGTAGAGCCATTGAGAAAACTGGAGGTAAGTGATGCAAAGCACCAGGTGCAGACAGGATCCAAAGAATGGTTTGATCCCTTGCCTGCATCGTTTCTGTCTTTCTGAATCGATCCTCTGTCCCTCCAGGTCCTC[G/A]GAGTCTTTCCACTTGCGGTGGCGCCCTGCTGCCCTGATTCTAGGGTTACTGTGCCTGGGATTACTGGTGACCGTTATACTGCTGATAATACAGTGTAAGTGCTGAAGCAGGAAAGTGATGGAGAAAAAAATGAGGGTTTACAAACATGGTTCCTAAACTGGTTTCGTAACTGTCAACAGCCTTGACTTGGATAC…	cGg/cAg	SIFT=tolerated(0.31)	EXON=2/8
Target-400	5	63500681	ENSSSCG00000034914	C	G	TGGGGGGAGAGGACGGGATTTTAGCAACATCTCAGTTTTCTTACCTGAACTGGGTAGGCAGGGAGGTGAAGTCCTGATACACATCTCACCTGAACAGACAACTTGAACAGCTCCACTGTGGTGACAAGTGCCTCCTGGACAGGGCACTCTGGGGCAGGACGAGAGCTCATGCTCGTCCCCTTTACACCTGAACTCTTCAG[C/G]CCAGACCTGGTTACCTGGCTCTCTGAGGGGCCTCTGACCCAGGACAGACACAGCCTTGCCACATCCCAGCTCTGCACAGATGACGTGGGCAGTGGAGAATGTAAAGTTCCCATCAGACACTGGCATCCAGTCTTCTCCAGAATGCACTTCTACTCGCCCTGAGCAAGGTCTGTCCCCTACAACCAGGCGCACAT…	Gct/Cct	SIFT=tolerated(0.32)	EXON=3/14
Target-401	5	63634924	C1RL	C	A	ATCCCAGCGGCGTGAAGATCTTTAAGGTGGGGCTGGGGTCCCCGCCACTACATGACCCTTTGACCACCTGTGGTGCAGATCCACACACACACCCCCACCTGCCTACCCCCGTCCCTTTTAGATCACAGCCAGCGGGATGGATCCAAGCCGGTTCTGTGGGCAGCAGGGCTCCCCGCTGGGCAGCCCCCCTGGTGAGAAGG[C/A]GTTTGTGTCCTTGGGGAACAGTTTGCGGCTGACCTTCCGTGCATCGGCCTCCTCTGAAGACAGGCCCCCCAACCTCCACAAGGGCTTCTTGGCCCTCTACCAAGCCGTGGGTGAGTGTGTCCCCTGGGGAGTGCAGGGAGGCAGCCCCTGCCCACAGCCCCAGCCCCTGGTATCTAAAGTGACAAATGGAGCTG…	gCg/gAg	SIFT=tolerated(1)	EXON=5/8
Target-402	5	63895284	CD4	C	G	TAACCCACTGACTCCAGAGCAACTGGGAGGGTCCCGTAGTCGAGGACGCAGGGGCTTAGGGTGAGGCCATGGAACCTGGACCCTTGCTCACCCTCGACCTGGGATTCCAGCAGGACTTTGTCTTTGTCCCTCAGTAGACACCGCCACATCCCTGCCTCAGGGTCCAGCACCGTCACCAGCTTCTGCTGATCTGAGACTTT[C/G]ATACTCTGGTTCCCCAGCTTCAAGCTCAGCACCACCTTCGGGGGGGTGGGTCCCAGCACCTCACAGGTCACTTCGTTCTTAGACTGAGTCGCTGTGGAGAGACAAGAGCCTGAGCCTGGGAGCCGGGGCCTCTGGAATTCCTAGCACTTGTCTGCTCTAAAGGGATTCCACACACAATCCAAACAATGCATTGG…	atG/atC	SIFT=tolerated(0.23)	EXON=7/11
Target-403	5	63899000	CD4	G	C	CCGAGAAGGAAGGCAGATTGGCTGGAGGTACCTTGGTCCCAGGCCTGCCCCACTCACGTCTGAACACCAGCAATTGCACCTCTATCCTCTTGTCTTCCACTTCGCAGATGTAAATCCCGGAGTCGGTTACTTCAAGATTCTTGATGATCAGGGGAAAGGATCCATGGTCCCACATGTTTTTTTTCGAATCGAGGCGAGAG[G/C]TCAACTCGGTAACTGAGGCTACATGGCGGGATGGAGGAGGTAGGGGTACCCTGGAGAGGGTGCTACCCACAACTCTTCTGATCTGAGTTGCTCATTTCTCCAGAATCTCCTAATCCGAGAACCCCAGACGTGTCAGGAGGTCCTGGCACATACATGTACTGAGCCAGGACAGTATCTTACTAACCGGATATCAT…	aCc/aGc	SIFT=tolerated(0.66)	EXON=4/11
Target-404	5	66623160	CRACR2A	A	C	GAGTGGATACCCCCTTACAGAAGAGGAGCCGGGGCCCGGAGGCCCTCTGCCCCGGGCACTCCGCAGAATCATCTCCATTGAAGAGGACCCCCTGCCCCAGCTGCTGAGGGGCAGCTCTGAGCAGCCGCTGGGCAAATGCCCAGAAGAGGAGGAGGTCTCTGACCAGGGGGTGGAGGGCCCACTCCAGCAGGCCCCACCTC[A/C]AGGACTCACGCCCGCCTCTCCCCGAGGGCAGCCCGTCGGAAAAGAAGCCCTGTCTGAGGTAAGGGCACCTCCCTCGCTGGCTTCAAGTTCACCTGGGCCCTCCAGTGTGAGCCCAGAGCCCAACAGCAGCTCAGGATGTCAGATGCAGCAGGCCTGGCGATTCTCCTGTCTGCCAAGCATCACGGGCAGACTCG…	cAa/cCa	SIFT=tolerated(0.27)	EXON=13/19
Target-405	5	69441832	ENSSSCG00000041764	A	C	CACTCAGCTCAGAGGGGATAAAGTGGGATAATCCCCCTCTACGCCAGCGGGTCTGAGCATGAAGTAGGCCCCATCACTAAGGATCTATAGGAAGAAAAATGGGAGAAGACACTGAGCTGGGCACAGACAGAAAAAAGGAAGACAGATGGCCAAGTGAGCAGAAGGCCACAGCCCAGAGGGAAAGCAGCTCAGTCCAAGAC[A/C]CGTTCTGGTGTGGGAAGATCTCGAGCATAGGAGGGACTCAGGCCCCGGAGGGGAACTCAGGCTCAGGGGGGGACTCAAGCTCAGTGGGGACTCTGGATTATGGGGGGAACTCAGGCTTAGGAGGCGTCGGGCTCACTCCCTTCTACTTAGAACAAACCCCTATGTAAAGACTCTTCTCTGTGCCTTCACTCCAA…	cAc/cCc	SIFT=tolerated_low_confidence(0.11)	EXON=44/49
Target-406	5	69441910	ENSSSCG00000041764	A	G	AAGGATCTATAGGAAGAAAAATGGGAGAAGACACTGAGCTGGGCACAGACAGAAAAAAGGAAGACAGATGGCCAAGTGAGCAGAAGGCCACAGCCCAGAGGGAAAGCAGCTCAGTCCAAGACACGTTCTGGTGTGGGAAGATCTCGAGCATAGGAGGGACTCAGGCCCCGGAGGGGAACTCAGGCTCAGGGGGGGACTCA[A/G]GCTCAGTGGGGACTCTGGATTATGGGGGGAACTCAGGCTTAGGAGGCGTCGGGCTCACTCCCTTCTACTTAGAACAAACCCCTATGTAAAGACTCTTCTCTGTGCCTTCACTCCAAAGAGTCAACATCAAACTCAGAAGCATGTCAAATATGACACCAGGTACTTACCAGCTCTGCCCAACAAATGCCAACAGG…	aAg/aGg	SIFT=tolerated_low_confidence(0.42)	EXON=44/49
Target-407	5	70512045	CPNE8	T	G	TTTAAATATCAAACAAAACATATAAAATGCTTATAAAGTTACACATTGCTACCGAGATGAAAAAAAATCAAATCGACTTTTTGAATACCAAAATATTTTAGTGTTTATCAATTTAATAAGCTTTTCTGAGAAAAAAGTGATAATTTAAATATTATACACATCATAGACTTAAAATACATAAAAGATAAATCTACCTTCCG[T/G]CTTCATTACTTCGGTAAAATACAAGAAAAGGATCTGATTTTCCAAAAAAGTCCTTCTTGTCCAATTTGTTTGCACAAAATTGCATCAGAACAGCGTCCTACAAACAAAATTAATAAAACAGCTCAAAATCTGGGTTATAAATAACTATAAACTGCAGATTACAAGCAAGACTTGACAAGAAAACAAATCTGCCA…	gAc/gCc	SIFT=deleterious(0.03)	EXON=8/20
Target-408	5	72871704	PDZRN4	C	T	GACTTCATAGAGGAGGAGACAGCAAAGCAATTGCTCTTTCTGAGCCATAGCTCATTTAAAGGCTAGATCACTACAGATCTCATAGCAACATTTTCGGGGAAAACTTTGAAAGTGAAATTCTAAAATCAGTTTTAATCTTTAGGAACAACCCTTTTGATCCATTCCTATCCTCTTGCTACATTCCCCATAGCTGCCATTCT[C/T]TTCATCCGATGGAACATGAATTTTATGAGGACAATGAGTATCTTTCCAGCTTGCCTGCTGATGCAGACAGAACAGAGGACTTCGAATATGAGGTAAGATCATTTTCACACCACTTCACATGTCTTCATGAAGTTATGGTTGAGGGGTTTTGCATAACAAAGAAAAAAAATTAATTTATTACTGTGAGAAATATT…	Ctt/Ttt	SIFT=tolerated(0.08)	EXON=3/8
Target-409	5	73712727	PRICKLE1	C	T	CAGGTCGTCCAGTTTCCGAGAAAGGGTGTCATCAGCATTGCCGGAAAGGCCAGGAAACTTGTAGTTCAGGGCAGGGGATAAGAGGAGAGACTGTCGACACTGATCTGCTGACCGGCTGCTTTTGCCCATCCGGACACTCCTTCTGGAGTCTCTGGATCGAGCCGACTGGAAGGCAGAGTCGGAAGAATCCGAGGCATGCA[C/T]GTCTTCACCGAGGCTGCACGTCTTCGAGCAGTAAATCTGCCCTTGTTTGGGAAGGAAAGGACATCCCAAGAGAGAGGCTTTGCACTGGGCGCAGGAAAAGCAGGCCTCCGTGGCGTGCCAGTGCTGCCCGTCGTAGGTCATCTGCGCGTGGTCCACCCCTGTCCCGAAAAGGGATGAAATAAGGGGTTAGAGTT…	Gtg/Atg	SIFT=tolerated(0.09)	EXON=7/8
Target-410	5	78360494	COL2A1	T	C	GCTGCTGCCCCAGGGCCCTGGGTAAGGACAGGAGTCTCACCACCTACCTGGAAGCCAGATGGCCCAGGAGCACCCTGCTCGCCTCGTTCACCAGCAGGTCCCTGCAGCAGAAGACAAAGGTGAGCTGAGCCAGCACCCCAGAGAACCCGGGAGCCTCATCTAGGACTAGAAGGGTCTGGGGACTTCCCACACTGCCCAAG[T/C]AAGGAGTGCGTGCCTCGCTGTCCTCCCACTGGTGACCCACACTCCTGAAAATTAGGGTGGGGTTCACACTGCTGCCTGGGATACCCTGCCTCGGCTCAGGCATCCCAGATCAACACAGATCCACATGTGTCAGCTCCGTTGCTCCCCACCAGTGCCCACCGAGCCCCGGCCCGTTGGCCACCTGGACAGACTGG…	tAc/tGc		EXON=31/61
Target-412	5	79147124	ENSSSCG00000048423	A	G	AATAAAAACAATTACTGAGATACAGGTAGGGCAGCTTTGTGATGTCTGAGTAGAGCAGAGAGGAATGTATAAGAGGGGTGATGCTCTGAAAGAGATAGGAAATCTCATTCCACTTTCTATTTTATTCCAAGGAAATACCCTCTACAATGGCCTTGAGGAACCACAGCTCCATCACCGAGTTTATTCTCATTGGGCTGTCT[A/G]ACGACCCCCACGTCGAGACTCTGCTCTTCGTGCTTTTCTTGGGGATTTACCTCCTGACCATCATAGGGAACCTGACAATGCTGCTGGTGATCCGAGCTGACTCCAGCCTCCACACGCCCATGTACTTCTTCTTGAGTAATCTATCATTCCTAGACCTCTGCTTCTCTTCTGTCACTGTGCCCAAACTACTGGAA…	Aac/Gac	SIFT=tolerated(0.37)	EXON=1/1
Target-413	5	79147482	ENSSSCG00000048423	T	A	CTGCTTCTCTTCTGTCACTGTGCCCAAACTACTGGAAGACCTCCTGTCAGAGGAGAAAACCATCTCTGTTGAGGGCTGCCTGACACAGGTCTTCTTTGTGTTTATCACCGCAGGGACTGAAGCCTTTCTTCTCTCAGTGATGGCCTATGACCGCTATGCAGCCATCTGTCACCCACTGCTCTATGGCCAGGTGATGAGCA[T/A]CCAGCTCTGTGTGAGGCTGGTGTTGATTTCGTGGGGCCTGGCATCTGTCAATGCATCTGTCATTGTGCTCTTGGCTATTAACTTAGATTTCTGTGATGCCCAAACTATACACCACTACACCTGTGAGCTGCCCTCCCTTTTCCCTCTGTCTTGCTCTGATATCTCCATCAATATTGACATCTTGATCTGCTTAA…	aTc/aAc	SIFT=tolerated(0.48)	EXON=1/1
Target-414	5	79621004	SLC41A2	A	G	TCAGTAATAGATCTGAACAGCACATGGAATATCACGGTTTCTCAGAGCAGCCCTTTCATGGCAACAGTGGGCACACGCCATCAAGCTGTAGCCAAAAGTATGACGACTATGCCAACTACAGTTACTGTGATGGGAGGGAGGTGTCAGAAACTACGGCCATGTTACAAGATGAAGATGGAGCCGGTGACGGTGATGAAGAC[A/G]TCCTGGTGGAAGCAAACCGGAAATTGCCAAAGGAATCCAGTGGTGTCATGGCGTTGCAGATACTTGTGCCGTTTCTGCTGGCCGGCTTTGGAACAGTTTCAGCAGGCATGGTCTTGGATATAGTCCAGGTAGGTTTTCGTCTTTAACTTCACTGTCTTTGTTGTTTAATGTGCTTTGCTTCGGTGACTTAACCC…	Atc/Gtc	SIFT=tolerated(0.8)	EXON=1/11
Target-415	5	82817136	UTP20	T	C	TTTCATTCTGAAAACTCCGGCGGAGAGAGAGGACAGAAGGGAGGAAGGAGGCATTCAAGAGAGAAGTGAGGAAGGAAGGCTAACGCCCAAGTGTTCAGAATTACCCTGGTCCGAATAGGTGCTGTTCAGCTCCCGGAACAAAGGAGCGATGATCACTGGGAGATACGGCTTCACCTTGTCCATCCCAAGATCCATGGCTA[T/C]GGCTCCAAGAAACTTAAAGATGCAAGTTCTCTGAAAGTACACATCATTTCTCATTTAAGGTTTTCTCTGGTAGCTACAACAGAGTTAATTTAGAAAACAGGTCTCTTTGGGGGCAAACTGCTGCAGTTTGGGGTTCAGAAGTTTCTAGAGATTTGGGAGGATAACTCATACCATTAAATACTTAGAAAAAAAAA…	Ata/Gta	SIFT=tolerated(1)	EXON=60/62
Target-416	5	87253037	CDK17	G	T	TTGATTAAACGTACACCTGTGGTACCCAGAATGTAAAAGACTTTATGCTGTGATTTTTACATGTTGGCTGACTACATCTTACCTATAGTGATAATAAATTATGTGATACAGTAGAGTTTAATACATCTCTTCTAAGATAAGTAATGTTTCATTTTCTGATACAGATATTGTTCATGAAAATCTAAAAATGGGATCAGATG[G/T]TGAGAGTGACCAAGCTTCTGGGACATCATCTGATGAAGTCCAGTCACCTACGGGTGTTTGTCTTAGAAATCGTATACATAGACGGATCTCAATGGAGGTACCATTTAAAAAATATAAAAAGGCCTTTGTGTGTGTGTGTGTGTGTGTATGTGTGTGTGTAAACATATACATACATACAAATGTATGTATATATA…	gGt/gTt	SIFT=deleterious(0)	EXON=3/17
Target-417	5	88112164	FGD6	A	G	ATTCAGAAATCAGAGACCTTGGTCCCTTGGAAATTCACTTGGTGCCGTGTACCCCCAAATTTCCAACTCCTAAGCCCAGAAAGGCACGTGCTGCACGTTTATTACGCCAGAAATGTGTAGATGCTCCCAGTGAACCTACTGAAGAACCGGCCACTGTAGACAGTAGCTCTTGTCTTTTCGAAGATAGTTTGAAAAACAAT[A/G]CAATCAGTGTTTCTCATCAGAGTGTTTTGTGGAACCAGGAACGGGTGGACCAAGCGAAGCCAGGAGAGCAACGTGAATTGAATGTGGACTTCGACGGTGATAGACAAACCTTTGCCAATTCACAGAAAGCCTTGTGTCCCGAAACATCTTCCTTTGAAAAGACGGCACCTCCTTTAGGGACAGACTCTAATTTG…	Aca/Gca	SIFT=tolerated_low_confidence(0.17)	EXON=2/21
Target-418	5	99230298	METTL25	C	T	TTCATACTCATTTCTCTCTCTTCACCAAAGAGGCTACCCTGCTGTAGGTTTCCCTTTCACTGGACAGAACAGTGGCATTAATGAGGTCGAGTCGATGTATATCAGCCTGTTAAAACAGCTTTCCTAGGTCTGCTTTGGGGCAGGTCTGCTTTGGGGCAGGTCTGCTTTGGGGCAGGCTGTAGTAGGTCATGGCAAGCCAA[C/T]ACTTTGAGTGCAACCACCGAAAAAGGGGATAAATAAAATTTTTTTAAAAAGTACACATTTTAAAGATATCATAAGTAAGGAAAGAGCATAGATGAAAATTCCAGAGGAAGACAAACCACTTCCTGAAAGAGGCTGGCAGTTGTTGGCCGTCCTTTCCCTGAGGGTTTGAGGATTGATCGTGGCTGAGGCAGAGG…	Gtt/Att		EXON=7/7
Target-419	5	99452214	ENSSSCG00000033473	C	T	GTCCTCATGACCTGCCAGACCTGCCACCGCCTCCTGCTCAGGTATCTTCTCCCCTGTGGTGGTGAGGATACGTCTGAGCTCTGCTCCCATGGCTTTGCTGTTCCTCTCTTTGTCAAACACCAGAAGCCCCTCCAGGTAGTCCTGGTATGTGCCTTTGTCCAGGTTCTTGGTCGCTGCCTGGAGGATGGGTAGGAAAATCT[C/T]GAAGTCCATATGCTGGGACTTCAGCTCATCACTTTTGAGGTTCACCAGGACCTTAAGCATTTTGGCATTTGAGAGGTTTTGGCCCAGGGCCCTCACCATGTCTGCACACTGGCTGTACAGGGTCTTGCCATCGCCTACTCAGTCAAGCAGCTGGAAGGCATCTTTCAACTCCTCCAGCTGGTCCTTGTTAAACT…	Gag/Aag	SIFT=deleterious(0)	EXON=3/3
Target-420	5	99452265	ENSSSCG00000033473	C	T	CCCTGTGGTGGTGAGGATACGTCTGAGCTCTGCTCCCATGGCTTTGCTGTTCCTCTCTTTGTCAAACACCAGAAGCCCCTCCAGGTAGTCCTGGTATGTGCCTTTGTCCAGGTTCTTGGTCGCTGCCTGGAGGATGGGTAGGAAAATCTCGAAGTCCATATGCTGGGACTTCAGCTCATCACTTTTGAGGTTCACCAGGA[C/T]CTTAAGCATTTTGGCATTTGAGAGGTTTTGGCCCAGGGCCCTCACCATGTCTGCACACTGGCTGTACAGGGTCTTGCCATCGCCTACTCAGTCAAGCAGCTGGAAGGCATCTTTCAACTCCTCCAGCTGGTCCTTGTTAAACTCGATTACCACTTTGGGAGAGACTGATCAGAGGCTCCTGGGTTTTCTCATGG…	Gtc/Atc	SIFT=tolerated(0.19)	EXON=3/3
Target-421	5	100843716	PTPRQ	T	A	GATATTGCCAATCTATTAAGCTCAAGAGCTGTGTAATAATCAGGAGTCAACCTTCTATTACTAACTTAGAACTGGAATGTCTTTAGCATTCAGTAATTCACACTCAACAATTAAACAAGATACGCTGGCATTTGACGATACCTCCTGCTTCTGCTACAAGCACTTGTACGTTTTTGATGGGTCCGTGATCATCACTGTAG[T/A]AACATATTGGCATTCTGATTGTAATTGTTGTTGAAGTCACGAGCAGTTTTCCTGTGGCATCATAAATAGGGGTTGGTTTGGTTTTGGGCCGTGCTGGAGCTACAGACAAAGAAGAAATATCACTACAATTGATTTTTTTTGTTTCTGCAGAGAAGAAAAAATCATTTTAAATTCCCATTTCATGCAGGTAATTG…	tAc/tTc	SIFT=tolerated(0.61)	EXON=31/45
Target-422	5	101153356	OTOGL	C	T	TATCTACTGCCTGGATAAAATGAAATAAATTCATGAATGAGTATCAAAAATTATTCTGGAGAATTTTTTAATCTAAAAAAGTCACCGAGAGCAGACTCTGCTAATGCTAGAATCTACTTAATGATTACGCATGACTTACGGTGGAAGAAATTTACATGCTAGTGCTTCAGGGTCACTGCACGTCTTGAAACAGGGCGTGG[C/T]GCAAGGTTCATATCTCCATTCACACATCCTCCTGTAAGGCACTGCTGCCTGGGTTTCTGGGGGAACATGAAGTACAGATTGTGTATATTTTTAACAGACAGCTTGAAAAATAACGATTCACGACAGTAAACCCTTCAGAGTTTGTTTTTTTACTAAAATGCTGTGGAAACGACAGGGTTAGGGGAGAAAAGCAT…	Gcc/Acc	SIFT=tolerated(0.25)	EXON=31/52
Target-423	5	101167718	OTOGL	G	A	TAAATCTTTTATCGATACGATGTATCTTCTTTGTCTAAAGAATGTAAAATGTACTCCTCTTGAAGAGGTCCTATTTCCACAAGCTCCCTGGTATCAGCTCTAAGAGAGGACAGCATGGATGTCTTTGGGAGGGTCCCACCTCGTGGCGCTGATGCTCTAAGAGGCACTCACAGCAGACAGAGGATGATCTCCAGCGAACC[G/A]GTACCCCTTCCTGACAGCACTTGTGTGCATAGGCTGCCACGCTTGTGCACAAGCACTCACAGTCCCCACCAAGATTGCAGTTACACGTGTCTTCATGGCAATTTTTGGCAAAAGAAGTAACGTCAATCTGAAAACCAAGTGAAAGATAAATTAATTTCAAAAATCACCGACTACAACTGATTAAAATTCAGCCT…	cCg/cTg	SIFT=deleterious(0.03)	EXON=28/52
Target-424	5	101600417	PPP1R12A	G	T	TGAAAGTGCTTTCATTGTTTAGCTGTTTTCCTTTTCTCTTTTTGTGCTGCTGCTTTTGATGTCGTAGTACCTCAAATCGTGTATGGGCTGAGGATAGTACTGAGAAAGACAAGGACAGTGTTCCCACCGCCTTGACCGTCCCTGTCGCTCCAGCTGTTGTCAATGCTGCAGCCGCTACCACAACCCTGACCACCACTACT[G/T]CTGGCACTGTCTCCTCCACCTCGGAGGTCAGGGAGAGACGCAGGTGTGTAAAGGTTCTAACAGGACCGCTCTTACGTCTTGCCTCGTGATCGGAGTTGTCCGTTTGCTTTTGTTTTTAATCTTTGTAAGTGGGCGATCATCTCTTCCGTTGGTTAATACGTGAGATAAGCTGCAGTGGCTCAGAACTGTGGAAA…	Gct/Tct	SIFT=tolerated(0.45)	EXON=15/16
Target-425	6	181461	MC1R	T	C	GCGGAGCTCCTGGCTGCGGAAGGCGTAGATGAGGGGGTCCACGATGGAGTTGCAGATGACGAGGGCCAGAAAGAGGTTGACGTTCTTGAAGACGCAGCCGCAGGTGGGGTGCTGGGGGCAGAGGACGACGAGGGAGAGGTGCAGGAAGAAGGGTGCCCAGCAGAGGAGGAAGACGCCCAGCAGGATGGTGAGGGTGGCCG[T/C]GCCCTTGAGGCCGCAGCCCTGGCGGGTGGGGTGCTGCGTCTTGTGGAGCCGGGCGATGTGCCGGCCGTGCTGGCAGGCCCGGGCCAGCATGTGGACGTACAGTACCGCCATGAGCGCCAGCATGGCCACGAAGAAGCTGACGAGGCCCAGCAGGACGGCCGTGTGGTGGTAGTAGGCGATGAAGAGGGTGCTGG…	Acg/Gcg	SIFT=tolerated(1)	EXON=1/1
Target-426	6	393692	ENSSSCG00000051285	C	T	GGCAGCTGGGACAAGGAGGAATCTGGCTCTGGCTGTAGGGCCAGGGGTCTGGGAGGCTGGGTCTTCTCAGAGACAGCGCACTGCCTGTTGCCTCTTCCCCCGGGAGGGTCAGAGCAGAGCGGGCATCTTCCAGGACCGCTCATGCCCGCCTGGCTGGGCAGGGTTGGGCGTACCCAGCCCAGAGGCTCAGCCTTCAGCAC[C/T]GGGCTGCAGGGTCAGAGGAGACAGGGGTGGGCCTGGGCTGGGGGAGGGAAACAGACGGGGACACAGTCCTGGCCTCACGGTGGGCGCTGAGGTCTCATGGAGGCAGCTCCTTGGGGCTGCAATACTCAACCAGCTGCCCGGGCACCTCGGCCAGCACGCTCTTGGCCAGCACCGTCGGGGAGACCTGGCGGGTG…	cGg/cAg	SIFT=deleterious_low_confidence(0)	EXON=17/17
Target-427	6	600761	ANKRD11	C	T	GCCGCCGAGGGACAAGGGTAAAGTCAAGAAGAAGCGGAAGAAGGAGGCCAAGGGCAAAGAGGTGCGCTTTGGGAAGCGGAGCGACAGGTTCTGCTCCTCCGAGTCGGACAGCGAGTCCTCGGAGAGCGGCGGGGACGGCGGGGACTCGGCGGGGAGTCCCGGCTGCCTCAAGGAGTCCCCGCTGGTGCTGAAGGACCCCG[C/T]CCTGTTCAGCTCCCTGTCCGCCTCCTCCACGTCGTCCCACGGCAGCTCCGCCGCCCCCCAGAAGCATCACTCCAGCCACGCGGAGCCGCACGCCAAGCACTGGCGGACGGACAACTGGAAAACCATCTCCTCTCCTGCCTGGTCGGAGGTCAGCTCCTTGTCAGACTCCACAAGGACGAGACTGAGCAGCGAGT…	gCc/gTc		EXON=9/13
Target-428	6	601508	ANKRD11	T	C	CGAGCACTTCAAGCGGGAGGACAAGCTGGGCCGGCTGAAGGCCGACGACAAGGACTGGCTCTTCAGGGACGAGCCGGCCAAGGCGTCCAGAGAGGACAAGCCCCTCAAGAGGCTGAGGGAGCTGGCCCGGGACGGGGCCCGGCCTGCCCGGGAGGAGAAGGAGCGCGGCGGCGGCGGCGTCCGGGGCGAGCGGGACAAGC[T/C]GCCGAAGGAGAAGTCCCCCAAGGAGGAGAAGCGGAGGCTCTACAGAGAGGAGCGGAAGAAGAAGTGCAAGGACAGGCCCTCCAAGTCGGAGAGGAAGAACGACCTGCGAGAGGACAAGGCCTCCAGGGAGAGGGAGAAGGCGCTCAGGAAGGAGAAGGTCTGCAGGGAGGAGGCCGCGGCGGACGAGTTCTGCG…	cTg/cCg		EXON=9/13
Target-429	6	602482	ANKRD11	A	G	AGAAGGAGAAGGCGAAGCCGGAGAAGCACCGAGACAAGCCCGGCGACAAGGACAAAAGCGAGAGAGCCGTCCCCGAAAAGGGCCCCAAGGACAAAGAGTTCGAGAAGAGTTTTAAGGAGAAGAGGGACGCCAAGGACAAGCACAAAGACGGGCACGGCAAAGACAAAGACAGGAAGGCGCCCCTGGACCAAGGAAAAGGC[A/G]GCCGGGAGAAGGCCTTCCCCGGGGCCCTCTCAGAGGAGTTCACCGAGAGAAGAGACGAGAAGAAGGGCAAGGAGAAGAGCTGGTACATTGCCGACATATTCACGGACGAAAGCGAGGACGAGAAGGATGACTACGCGGCGAGCGGCTTCAAAGCCGGAGAGGCCGGCGAGGGGCGGGGGGAGGGGCTCCCCGAG…	Agc/Ggc		EXON=9/13
Target-430	6	701779	ACSF3	C	A	CAGCACCCCCGCGTGCTCCGGGCCGGCCAGGACCACGGAGCTGCGGGAGTCCCGGATGAAGTACTCCAGCTGGGCCGGGGGGTGCTTCCGGTAGAGGGGCACGGCGACGCCGCCGCTCATCCACGTGGCCCACAGCGCCACCACGTAGGAGGCGTCGTTGGCGCACAGCAGGGAGACCCGCTCCTCCCGGAGGTCCCCGT[C/A]GGCGCAGGCGCGGAGCGCGCAGATCTCGCGGGACAGGCGGAGACTGCGGGAGTACAGGTCCGCGTACGTGTGGCGGCCGTGCTGGTCCACGAGGGCGATCCGGTCCCCGAAGGCCAGGGCGCGGGTGAAGACCGGGCCGCTCCCGTCCGAGCGCAATGCCGGGGCCGTGTGCAGGGCGCTGCTTCCTCGGGGTC…	Gac/Tac	SIFT=tolerated(0.18)	EXON=2/8
Target-431	6	895696	ENSSSCG00000002651	T	C	GCCGCTGCGGGGAGAGTCCAGGCCTGAGCCCCGGAGCCAGGCCTACCCTGTCACCCAGCCCACGACCACGGTCTCACCAAGCCCTGTGCCGACACCTTCCACCTACGCTCCAACCCGCACGGCACCACTGGCTGGAACCCGAGGCCGGGCGCACTCACGCTGGTCCAGCAGCGGCTCGAGGGTGAGCTGGTAATCGGACC[T/C]CCTGACACCGTCCTTGAAGGTGGGGATGAAGCGCTCCTGGCGGAAGCGGTAGGAGGCAGGGTACACGGTCTTGATCTGACCCAGGTTGTGCTCTTCAAAGCGCCTACAGCAGGAGGGCGTGGGGGTCAGAGAGCCAGGGTCAGAGGGCACAGGGGCTCCCAGGGCAGGCTGAGGCCCCGGCCGCCTGCTCACTT…	Agg/Ggg	SIFT=deleterious(0.01)	EXON=4/9
Target-433	6	4218183	MEAK7	T	C	TCGTTTTAACCACCGAGCCACGAAGGGAGCGCCCACAGTTATTTTTAAATCCCAAGTATATTTTACACTCACCAGGCATCTCACTGCGGAGCATCCGGGCACGGCTCCCCAGCTGGACGGAGCAGGTTTAGGTTGGTAGAGAAGGAGCTGCCACCACCCACCGGCCCTGTTTTCTCCTCTTCTAGACGGTGAGAAGCCTC[T/C]GGGGCCCCAGCGGCTGGACTGCGACTGTGACCGCGCCGTGGTCGAGGCCTGGCTGTTCCGGGCCCCTCACGTGGCCACGTTTCTGAGCGTGGTCATCCACCAAGGCTTTCGGCTCCTGCGCTCGTCCCTCGATCTGGCCACCCTGCTCCCGGAGCGCCAGGTGGACCGAGGGCGGGAGTTTGCCAGCCTCCTGG…	cTg/cCg	SIFT=tolerated(0.26)	EXON=4/7
Target-434	6	4249871	ATP2C2	C	G	GACGACAGAGCCCGCGTTCACTCGCCTGAAAGGCAGTGTTAGGCGCCAATCTAGAGCCCGGGGCTGGGACCCCAGGCACTGACCCCGCAGGCCAAGCGACCCCATCCTCTTCTCCTCCTGCTGCCACAAGGCTCTCTGCTGGGGCGTCAGCGGCAGAGGGATGCCGCCCGTGTTATACGTGGTGCAGTAGCGGATGACCT[C/G]CTCGAAGGCCCCCTTCATGAAGTGCACGTCTTCCGGCTGCTCCTGGGGGAGGACCAAGGCAGGCAGACAGACAGACATCCCTGCTGTCAGTGGCTGCCTCACCTGCGGTTTGCTCTACAGGGGAGTGAGGACGGAGCGGGTCGGAGAGGCGGGCTCACCTCATTTCTGGGGCTGCACTGAACCGCCATCCACTT…	Gag/Cag	SIFT=tolerated(0.58)	EXON=17/27
Target-435	6	4439713	ADAD2	C	T	TCCTTGACGTGGCCCCTGGCACCAGGGACCTCTGCGGGAAAGGGGCAGAGACAGTGGCCTGAGACCAGAGGCCCCGGGGCCTCCTGAGGCCAGGGCAGGGCAAGCCCTACCTCGCTCCAGGATGACGGCAGCCACAGTCCCCTTGCAGGCTCGGTACGGCGAGCTGGCGTCCACCAGGCGGTCAAAGCCGGCGCTGACTA[C/T]GGCCGCGCAGCGTTGCTCATGAGTCAGGATGTTCTCTGCCCGGGACGGAGAGGGCGGCGGTGGGGGCCCCAGGCCGCGCCCCCTCCCATGCCAGGGTCGGGTCCACAGGGGTCCACCTACCTACGCTGAGAGGGGTGAGGGGAGGCTGGCCAGGGGTCGTCGTGGGCTCTGCAGGAGAGACAAGGGGTGGGCTG…	Gta/Ata	SIFT=tolerated(0.39)	EXON=7/13
Target-436	6	4520259	MBTPS1	G	T	ACAGAGGAAGAAAGAACTGTTTGCGGGTAGTGTGACAGCTGAACGATGTCCTGTAAATGTCACTGCCCAGAGAAGCCCTTCTGCAGAGGGGAGAGAGCATCGCTGCTTCCGCGGGGCTGCGGAAGGGGTCGGGCCCTGTTTTCCCTCCTTTGACCTGTCTCTTCCTCGGCTCCAGCTGACCCCGTCGCACCCTGTAACGA[G/T]ACCCGCTGGAGCCAGAAGTGGCAGTCGTCTCGCCCCCTGCGCAGGGCCAGTCTCTCCCTGGGCTCGGGCTTCTGGCACGCCACCGGAAGACACTCGAGTCGCCGGCTGCTGAGGGCCATCCCGCGCCAGGTGGCCCAGACGCTGCAGGCGGACGTGCTGTGGCAGATGGGGTACACAGGTACGTGCTGTCAACC…	gaG/gaT	SIFT=tolerated(0.52)	EXON=4/22
Target-437	6	4590966	SLC38A8	G	A	TGTCCTCTCGTCAGAGGCAGGGTGAGCCCATAGGCCACTTCAGGCCAAGGCTCTGCTGGCCTCTCGGGTCCCTGGGGACGCCGGGTGTCAGCTGAGCCCTCCTGAGTTCAGGGTTGCTTGGGTTCAGCAATGGAGAGCTGGGGTGACCGCGTGCCCCCTCCGCAGGTCTGTGCCTCATCTGCGCCATCAGCGTGGAGCCC[G/A]TCGGACCCCAAGTTAGGTAAGTGTGTGAGAGGGCTTGGCAGGCGGGCCCGGGGTGTGTTTCCGGCCTGCGGGGCTCCTGCTCTCCTACTGACAAGGGAACTGCTGGCCAGGCTGGGAGGAGGGCCTGGGGTGGCGTGGCTGGGCCAGGACTCGATCCCAACCCAGCACACCGCGTTCTCCTCACTCTGCACGAG…	Gtc/Atc	SIFT=tolerated(0.47)	EXON=9/10
Target-438	6	7067008	PKD1L2	G	A	TACAGAAAGAGAAGGAAAGATGGATGGCAGTTAGTTGTGAAGGCACCAGCATATGAAGGACCTGAGAGCTAGCTCTACCCAGACATGCCAGTGGTGGTTCAAGGATGAGTGCCTTGACCTTGATCCTCGTGGGGTTTGCTCTGAGGTTTAGGGCCATCACTGCTAAGCCAGAGCATGACAATTCCTGCTCTGAGAACCAA[G/A]TGGGTTTCAGAGATGCTTGCTATGAATTTGTGCCTCTCGGCCGCACCTTCTATGGTGCCCAGAGCTGGTGTGAGGGCCAAGGAGGCCATTTGGTCTTTATTCGTGATGAAAGCACCCAGCAATTTCTGCAGAAGCACATTTCCCAAGACAGGGAATGGTGGATCGGACTCACAGGGAATTTGGCTCAGAAGGCA…	Gtg/Atg	SIFT=tolerated(0.07)	EXON=2/46
Target-439	6	13889464	ENSSSCG00000026790	A	T	AGCAAAGCTGGGACCCCCAATCTCCCGCTCTTAAGCACGGCGCTGAGGGCCTGGATCGTGGGGTAGCAACACCTGCTGCAAAGGCGTGAGGAGCTGTCCCGGGGAGTGGGACCCTGGCATAGACAGGGCGGGGGCCCGGCTCCGCTCTCCACTTCCCATCCCGCCGCCTCCCAGGTGCCCGCGGCTCTTACTTGATCTCC[A/T]GCGCTGCCACCTTCCGCTTTTCGCAGAGGTTGTCTTGGAGGGCGCGAACGATGTTGGGCGTGTGCGGCGCGAAATCCTTCTCGGGGTTCACGGTAGCAGCTCGGGGCGCTCCCCGGTGCCCCGCGACTCTTCACCCCGCGGCAGCCCGGGCCGCGCCGGGGCCAGGGGAGTCTGCGGCTCCGCGCTGCCTCAGG…	cTg/cAg	SIFT=tolerated(0.1)	EXON=1/3
Target-440	6	14842749	IST1	C	A	CGAGGTGCCGCCCGAGCACCCCTTCTTTGTATATGGCCAGGGTTGGTCCTCCTGCAGCCCTGGGCGGACTGCACAACTCTTCTCTCTGCCCTGCCATCGGCTCCAGGTGGGAGATGTCTGCATCTCTATCAGTTTACAGAGCTTGAACGGTAACTCAGTTTCTCAGGCCAGCTGTGCTCCCCCAGGCCAGCTGGGAACCC[C/A]CCGAGAAAGGCCTGAGAGGACAGTATTGGGACCCCGAGAGCAATGTGACAGTGATGGGAAAAGCCAGCCGTCAGGTGAGAGCTCTCGAATGGCAGAGCCCTCGCAGCCAGAGCCAGGTGCTCAGGCCTGCTGGCCAGCCCCAAGCTTCCAAAGATACAGCATGCAAGGGGAGGAGGCACGGGCTGCGCTGCTCC…	cCc/cAc	SIFT=tolerated(0.29)	EXON=1/1
Target-441	6	18975724	NLRC5	G	A	AAGGCTCCCCTCCAGCTGTGCCCTCCACAGATCACTGAGCATAAATGTATTTCCTGCTTGCCAAGGAACCTGCCCTGAAGGGTGGGCCCTGAGCAGACATCCACCCGAGCTGCTCCCAGGGCATCCTAGCACGTCTCCATAGCATATTATCTCCTCCGCTTTTCCAGGGCTCCCCAGTCAGCTGGAAGCTGATGAGGAGC[G/A]CCCACCTGAGTCTCAGCCCCACTCTGGTAAGTCCTGGGGTTGGGAAGCAGGGGGTGGGGGGGCAGTGAGCACGCTAAGTCCCCACCTCAAACCAGGAGCACGCTGTTAGTGGCTGGTCACAGCTGTTTCCCATAAATCAGCCTCATCCCCTGACTGATTTTCGTATCCCTTCTGCACCCCTCTCCATGGCTCCC…	cGc/cAc	SIFT=deleterious(0.03)	EXON=4/46
Target-442	6	18999435	NLRC5	C	T	CCGCAGTTACCCCATCTGTACAGGGACGGACTTGACTGTCCCACGGACCCCTCCTGGCCCTGACTAATGAGTCCAGTTTTCCAATGTGGATGCTTTGATCTTCCTCTTAAAGTGACTTCCCCTCTCCTAGGCATCTCTTGGCTGGCGGATCTTTGCCAGAGTTTCAAGCTGGAGCCCAGTTCTTGGGGTTCCGTCAGCGC[C/T]GCATCCCCAGGAGCTTCTGGTACTGTCTTACCTGCTTCTTGTGTTGGGGGGGTGGGTAACCACAATGGGGTGATGGGTGAGGGGTGAGAAGAGCCTGAATGTGAGGGCTGGGGCTTCGGAGAGAGGAGAAAGGGAATTTGAGAGATGCCCAATGAAAGAGAAGCAAGGGGGAGGGCTGTGATGGGGCCACTGGC…	Cgc/Tgc	SIFT=tolerated(0.55)	EXON=20/46
Target-443	6	27255620	TK2	G	T	GAGGCCAGGCCCAGCGCTGCGCCGCCCGCGACCCCGGGGCGTAGGCGGGGTTCCCGGGGCCGTCACAGCGCAGTACCCGGCAGGCCCAGCTCCGCAGCGGCCGCAGAAGCATGGCCGGGCGGGCGGATGCCCCAAGGCTCGCCGGGCGGATGCCCCAAGCCCCGGCTTCCTTCCGGCGCAAGTCGACGCGAGCGCTCCCG[G/T]GCGACTGGGCCCGCCTCCGCGCGCCGAGCCCCGCCCTTCGCCCCGCCCCTCCCTTAAAGAAACCACGTCTCATTTCCTCCTCCCTCTAAGGTGAGGGGTCCCTTCGCGGTTTGCAACCCGAAACTCTTCCGGCGAAGGAGACCCAGGCGGAATGAACCTGTGATTTGGCAAAACTTGGCGGATGGGTGGCCAGT…	cCc/cAc	SIFT=deleterious_low_confidence(0.02)	EXON=1/9
Target-444	6	34157241	NOD2	G	T	GCCCAGCAACACTCACTAAAGAGCCTTGCAGACGTTGAGACAAGGCAGCAGCTGCTCCACGCCAATGTCGCCCACAGAGTTGTGGTCCAGCTGCAGGGCCACGGGCCACTGGAGGTGCCGCAGCACGAAGGCCAGGGCAGCGCACTCAGCAGGGCCCACGCTGCAGAAAGTCAGCTTGAGGTGCCCGACGTTCAGCCTAC[G/T]CACGGCGTCCCGGGCCAGTCGCTCCTCCTGCATCTCGTACAGGCTGCGGATTAGCCAGATGAAGCCAGGCATGGCATGCATGCTCTTGACCTCACCTGGGACAGCTGGTGGGATGGAGCGGAAGTGCTTATGGAGGCTGCGGGCCAGACACCACCGGGCACAGGCCTGGCGCTGGAGCAGAGCCTTCTCAGACA…	Cgt/Agt	SIFT=tolerated(0.31)	EXON=3/12
Target-445	6	48154113	SUPT5H	G	A	CACAGCGCTTTCTTCTGCCCCCGGCTTTGGGACTGCTGGTGGCCGCGGGCTTGGCCGGCGCTGCGCTCTTGCTGGTTCACGTGAGACGGCGTGGCCCTGGGCGAGATACTGGGTCTCGCTTGCTGGCGGGGACCCCGGAACCATCGGTCCATGCGCTCCCTGATGCACTCAACAACATGAGGACCCAGGAGGGTTCCGAG[G/A]ATGGGCCAAGGTGAGGGGCTTGGCCGAAGACCTAAGCTTTGTCCCTCTTGGCCGCTTGTTATCCATCTCATAATGTAGTTGTCCAGATTCCTTTGGGGGGGGGGCAGCGGGGGGTGTTTGAACGCGCCCTCGGCAGGTGTAAGTTTCCCGGGCCAGGGATAGAACTCACGCTACAGCAGCTATCCGAGCAGCTG…	Gat/Aat	SIFT=tolerated(0.07)	EXON=7/8
Target-446	6	48667091	PLD3	C	T	TGGGGGAAATGGGGAATTTCTGGATAACTATCTTTCTGTAAGAATAATTTGTCAGGTCAGGGGATGGCTCTGAGTGGGGGATGCCAGCCCCACTCCAGCAGCCCCCAGGGATGGGCAGGGGTTGGGGTCACCATCAGTGGTGCCCACCGACGTGCTGCAGAAAACTGGTGGCCCTGGGTGGACCATGAGGGTGGGTGTGG[C/T]GTGGTGGGAGCCCCTGAGCCCGTGGCCCCCGGATGCCATCCAGGGTCCAGTCTGGCTCACTTAGCCATTCCCCAGGACAGCTGCTGGGGTCGAAGAGCTCAGGGCCTGGCCTCTGTTGGGGAGAGAAGAGATGGGCATCAGCCAAGAAGCGCCCCCCCATCCCCCACCCCAGGAAGAGCCAGCCTGCCCCTCGC…	cGc/cAc	SIFT=deleterious_low_confidence(0.04)	EXON=4/4
Target-447	6	51024472	CEACAM20	C	T	GGGAACATAAGCTCCACGAGGGCAGGTGTGTGGTCTGGTCCAGGGCCCAGACATGCCCCGCACAGAGCAGATATTTGATATTTATGGAATGAACGGCTGGAAGGAACAATTTAAGCAAGGGAGGGAGAAGGGAGGAAGAGAAGGTCCCGGCTCACGAGACTCACAGCTGATGTTCAGCCTGAAGGAGTCGCTCCGGGCCC[C/T]GCTGCCCCAGTTCCAGACCTCACACTCGTAGGGCCCCACGTCATCTCGCCGGAGGCCGTGGATGACCAGGGTCCTGTTGTCAGCTGACAGCACCAGGTGCGGGCTGGGCAGGAGGGGCTGGCCCCTCAGGAACCACTGGACTCCAACCCCCTCATGGCTGGTCTGGCAGGTCAGGACCACCAGGCTGGCATTCT…	Ggg/Agg	SIFT=tolerated(1)	EXON=5/10
Target-448	6	53634324	LIG1	C	T	TAGGAGCAGGGTCCCTGGGTCCTGAGAGCAGCAGAAGCAAGCAAGCCCTGCATCCTGCAAGCAGGACGGAAGCCACCCAGCCCTGAACGTCTAACCGTTGATTTAGGTCCCAGGCGGAGAAGGACGGGGAACGGGGCGAGTCGCCCATCCACTCACCGCGCTGCCCGCCAGCTGCGCGATATCCCGGAACTTGGTGAAGA[C/T]GCCGGCAGCGGTGAGGGCGGGCGGGGGCAGCACGAGCCTTTGGGTGCTTCGGCTGCTCTCGGCCACCAGCCCCACGTCGCCCTTCTCGGCCACCTCAGCCCGGACTGACTCGAGCTGCCGACCTAGAGAAGGAGAGGGCAGTGCTGAGGGCGGCAGCAGTGTGGGCTCCTGGTGGGGCCCCCTGCCTGCTGCAA…	Gtc/Atc	SIFT=deleterious(0.02)	EXON=9/24
Target-453	6	58746563	ENSSSCG00000029231	T	A	GCCCCCTCCCACCCACAGTGTCACCATCAGGCCAAGAGGGGACAGGCCCCATCCAGTCCCTCCTGGGGGCCTCCCTGTGAGGCCTCCTGTTTTCGTGGGTCCCGGTAGAATCAGACCTGGAAGGACCCCCGAGCTCTGGGCCTCGACTCTCTCCATTGACATGTGGACAGGCAGAGGCCCTCGGGGGGTGGGGGCATCCA[T/A]GTCCGAGTGTCCAGAGGTGCCTGACTTGGGGGCACAGCCCCGCCCTGCCCCCCACGGACCCCCCTCCACAGACCCGCACTTACCCCTGCGGGGGCCTGAGTCCGTGGGGGGGAGGGGCTGATCCTGGGAGCCTCCTGGGGGTCAGGATGGGAGGTGAGGAGGCTGGTCCCAGCATCCCCCTCCCTGTGACCCCC…	Atg/Ttg	SIFT=tolerated_low_confidence(0.14)	EXON=7/14
Target-455	6	59644263	NAT14	G	A	AAGGCCCCCGCCACGCACAGGAGCTTTGGGGACAGACCCGCAGCCCCAGGAGGTGCAGCTCCCAACCTCCCCGCTTCTGTCTCCTTGCCCAGCCCCCCGCCCAGCCGGGACCCCTCAGAACACCTCTCGGAGGAAGAGCCCCAGGCCGTCCAAGCAGGCCAAGTCCACTAGGGCCCCTCTGCTGACTGCTGGAGCCCCTC[G/A]CCAGGGTAAGTCCCGCGGGTCCCCCTCTGCCAATCTGGATGGGGAGGCCCCCAGGTGCTGTCCTTGTGGCATCCGGGCATCCGCAGCGCTGGGGATTCCCAGTCAGGCCCAGGCTCCCCCGCTTCTCCCCACACCTAGCCTGGTATCCACTCCCAGGGCCCATGCCCCCTACCCTGCTCAGAGCCTGGCTGTCC…	cGc/cAc		EXON=4/14
Target-456	6	59647335	NAT14	G	A	TGATGACGCCTGGGACCTGCGAGACGCCGCCGTGGCCTGCCGCGAGCTGGGCTGTGGGGGCGCGCTGGCCGCCCCTGGAGGGGCCTTCTTCGGGGAGGGGGCCGGACCCATCCTCCTAGACGATCTTCGCTGTCGGGGAAATGAGACGGCCTTGCGCTTCTGCCCGGCACGGCCCTGGGGCCAGCACGACTGTCACCACC[G/A]GGAGGACGCCGGGGCTGTGTGTGACGGTGAGAGGGCCTAGGAGAGAGGCCAGGGAGGTGGGTGTGGGCGAGCCTCGACTGGGGGGGCACAAACTGAGGGGTCCTGTGTGTCCCCGATGCATACCCCACGTGTCCCACGTTCCATCCAGACTCCCACCTCGTCCTTGTCCGTGAAACATCACCCTACATCCATGG…	cGg/cAg		EXON=6/14
Target-457	6	59704904	ZNF579	G	T	CGGCCTGGAGCAGAACCTGCTTCTCCTCCTGCCGCCCGGCTGCCAGAGCCAGCTCGGCCCTCAGCTCCGCTGCTCCGGCCTCGGCCTCCTCCTCCTCGGATTCGCGGGGCTCCACGCTCGTGGCCGCCGCCAGCGTGGCCGGCTCCGCCGTGGACCACGTCTCGGGCCGCGCCACCGCCGCCTCCTCCTCCGCGGCTCCC[G/T]CTGCAGCGGAGGTGGGCTGCTCGGCGCCCTTGCCCTGCGGGCCCCAGGCGGACTCGGCCGCCTCCTTGGCCGCCCTCTCCATGGCCAGCTCCACCCCGCCGCCCGCGTGCTCCTGGGCCAGGTGACGCCTGAGCTGGGCGGGCTCGGGGAAGGTGCGGGGGCAGGCGGCGCAGCGGAGCGGGGGCTGCGGCCCG…	gCg/gAg	SIFT=tolerated(0.54)	EXON=2/2
Target-458	6	59922743	HELZ2	G	A	GTGGCATCCGAGCTGTGGCCCTGGTCCGCTGACCCATGTCCTCCCTATCAGGCTGAACTTTCGGGTCCCAGTGTCCCTGAAGACGGCGCTGGAGATGCCAGCCCTGGGCACACTCTTCCCACCATCAGGAGCCCTGTACGGAGAGGTCCCCATACCCCACTCCCTGGCACTAGCCACGGACCAGGGCTTTCTGCTGGGCC[G/A]AATGGTCAGCACGGCCCTTGTGGCCCCTGTGCCTGGGCCTGACCTCAGAGTGTTCGAGGTGCCCGTGGAGACTCGGGCCAGCTCGGAGCAGGCACTGTGGCTGCTACTGCCCACTCACTGCTGCACGGCCCTGGGGCTGCAGCCTGAGACCAGGAGGATCTTGGAAGTCCAGTTCCAGCTGGACCCGCTGGCCT…	cGa/cAa	SIFT=deleterious(0)	EXON=6/22
Target-459	6	59930184	HELZ2	G	A	CTGGGTGACCAGATGGCCTCCCCGCAGGTACAGGAAGGTCCTGCAGGAGGCTCGGAAGTTCGAGGTGGATCGGCACAGAGTCCTCCTGTGCACATGCTCCTGCGCCGCCTCCGCCAGCCTCAGGGACGTAAACATCCGGCAGATCCTCGTGGACGAGGCGGGCTTGGCCTCGGAGCCTGAGACCCTCATTCCCCTGGTGA[G/A]CTTCTCCCAAGTCGAGAAGGTGAGTGAGGCAGGCGGTGAGCTGGAGGTCCAGGCAGAAGTCACTGGCTGTGGCCTCCCCCCAGGGACACAGGGACTAGTGGAGGGCAGCTTTCTGGCGGGGCAATGACACAGGACCACGCCTGCCTGTCCCTCCAGGTGGTTCTTCTTGGGGACCACAAGCAGCTGCGGCCTGT…	aGc/aAc	SIFT=tolerated(0.46)	EXON=17/22
Target-460	6	63318022	NOC2L	G	C	GACCAAAGCATTGAACACTGCAATGAAGGGGCCAGAGATGCCACTCTCAGGACAAAAGATGGAACAGACAGCAAGTATCCCAGGTCACCTCACCCCAGCTCACCAGCACTGTCCGTGACCTGGAATTTGCTGGCTTCAGCACCTTCCTGGTCTCCTTGGGTGGTGGACACGGCTGCTCGGAACGCCTGAACAACTTCATG[G/C]AACAGCTTTGGAGTAAGGTGCTGCTAAAACATTGGAGAAGCAACCGGTCGTGATGGGCAGAGCAAGAGGCAGCTAGCTGGGGCTCCAGGAACCTGCACTACGAGACAAAGGCACCCCTCGCCCACATCCTCACTCAAGAGCAGAGGTAGAAGCGGTGTTACTGAGCCAGGTCCAGAGAAAAAGGGCCCAGAGCC…	ttC/ttG	SIFT=tolerated(0.25)	EXON=5/18
Target-461	6	64315909	ENSSSCG00000027916	C	T	TACTTACATAGGTGATGCCAGTGAACCTCTTGGCCAGGTGGTAGAAGGCACCGTGGATGTAGAACCAGGCAACGTGGAGCCGCCGGAGGCAGCCAAGGACCTGCCTGAGCATCCCCGCGGCCTGCAGAAGCGCCCTCTGCTGCTGCTCCGTCAGGGTGGCCGTCCGCCTGCGCACCCAGCGCCTTGGGGCTGACTGGCTG[C/T]GTGCAGTGGGCGCCAGGCTGCCCTGCGTGGGCCGGGTGCTGTCGCCGGCCACCTGCAGCTCGTGCTCCAAGTGGAGCAGGGCCTTGTCCAGCACGTAGGGCAGGACGGTGTGCAGAGCCACCAGGATCCCGCGGCGCAGCCTGGAGGGCACTCGGCTCTGGGACGGGTCCACCTGGACGACGCTGACGTACTCT…	cGc/cAc	SIFT=tolerated(0.1)	EXON=3/7
Target-462	6	70305419	NMNAT1	T	C	CATCTATGAATCCGACGTGCTGTGGAAACATCAGAACAACATCCACCTGGTGAACGAATGGATCACCAACGACATCTCATCCACGAAGATCCGGCGAGCCCTCCGCAGGGGCCAGAGCATCCGCTACTTGGTCCCGGATCTTGTCCAGGAGTACATTGAAGAGCACGGTCTCTACAGCTCCGAGAGCGAAGAGAGGAATG[T/C]TGGCATCATCCTGGCTCCTTTGCAGAGGAACACCGGGGGCACTGACGCATGAGCAGGTCTCCAGCAGGGTAGTTTGGACTTGCCTTTTGGGAGTGGAAGCAATCCGGGTGTTAGCAACTGGGAGAAGGAGTTGAATCCTCTAATAAAGTAAAGCTTCAGAGTAGTTTGTTACTAAATTAAAATCAGGTTTATCT…	gTt/gCt	SIFT=tolerated(1)	EXON=6/7
Target-463	6	73939066	KAZN	C	T	GGTCCAGTCGGCCAGCCAGGAGGTGACCAACCTGCGAGCCGAACTCACGGCCACCAACCGGAGACTGGCGGAACTGAGCGGCGGCGGCGGCGGCGGCCCCGGCCCGGGCCCGGGAGCGGCGGCCAGCGCCTCGGCGGCGGCGGACTCGGCGGCGAACATGGAGAACCACCAGCACAGCGCGCAAGGTAGGGATCGCCCGG[C/T]GCCCGGGGCGGAGGAGAGGCCAGCGAGCAGGACGCGGGCCCGGAGGTGGCCGGAGACTCGCTGCCCCCGCCAACGCCCGCGGCGAAACCGCCTTGCATTGTGGCTAGTAACCCTTTCCGCTTGGCAATGGTCAGCTCTGCTCCCCCTCTGGGAGTTGCAGGCTGCTGTCATTAACGAAAACCCGGGCGCAGCGT…	gCg/gTg	SIFT=deleterious_low_confidence(0.01)	EXON=1/2
Target-464	6	75631673	ATP13A2	T	A	GGAGGGGTGTGGGGTTACCATGGAGTCCTGGGGTCTGCCCTGACACCTCCCCATCCTCACAGAGCCACCTTCCCTTGTGGGGGTGGGTGGCGGGGGCTGGGGGCGCCAGGATCAGGGCCTTGTGGGAGGAGGGCAGGGGAGCAGGGGCTTCCAGGAAGGGACAATAGGGCCGCCTCACCTGCCTTCGCTGATGGCCTCAG[T/A]CTGCACCTGGACGGTATAAAGCTGCCACGAACTATCCTGGAACACAGACATGGGGACTCAGTCCTGGAAGAGACCCCCCCGCCCCCGACTCCCAGGCTCCACCCACGTGGCCTCTGCTGGAGGAGGCAGGGATCAAGGATATAGATGACTCCTCAGGAACCACCTGACCTGCCCTTCTGCCCACTGCTCAGACA…	Act/Tct	SIFT=tolerated(0.07)	EXON=4/28
Target-465	6	80460967	ZBTB40	G	A	AAACAGAATAATAAAGTATTTTCCTCTCCAAAAAGAGATTCTGCATTCGGGTGCTCAGAATAGGCTGAGAATCACTTTACTATTCTGTTAGATCTCTCTTGACAAACCATGCTGTCATTTTCTTCAAATTGACTAGCTTCTCTTGTTCATCTCTAACTCTCTCACCCCCAGGGAGCACAGAGGAGGGAAAGACCTTGTCT[G/A]TTCTGTTACTAGAACACAAAGAAGATCTGATCCAGTGTGTAACACAGCTGAGACCTATCATGGAGTTCCTGGAAACAGCCAAGGAGGAATTCCTGACCGGCTCTGAGAAAAGGGTAACTGTGTCTGTCGGGGGTCTCTTCCTCCCTTCTGAATTCGTATGGCACTTTAAAAAAAAAAAAAAAAAAAGGCACCTC…	Gtt/Att	SIFT=tolerated(0.42)	EXON=4/17
Target-466	6	80529656	EPHA8	T	G	ACACTTACCAGGTGTGCAACGTCATGAGCCCCAATCAGAACAACTGGCTGCGCACGAGCTGGGTGCCCCGCGATGGCGCCCGACGCGTCTACGCTGAGATCAAGTTCACCCTGCGAGACTGCAACAGCATGCCCGGCGTGCTGGGCACCTGCAAGGAGACCTTCAACCTCTACTACCTGGAGTCGGACCGTGACCTGGGC[T/G]CCAGCACGCAGGAGAGCCAGTTCCTCAAGATCGACACCATCGCAGCCGACGAGAGCTTCACAGGCGCCGACCTGGGCGTGCGGCGCCTCAAGCTCAACACGGAGGTGCGCGGTGTGGGCCCCCTCAGCAAGCGCGGCTTCTACCTGGCCTTCCAGGACATCGGCGCCTGCCTTGCCATCCTGTCTCTCCGCATC…	Tcc/Gcc	SIFT=tolerated(0.57)	EXON=3/17
Target-467	6	82853823	RSRP1	C	T	AGTGGCTGCGCGAGTAGGACCTCGAGTAGCGCCGGTATCTCCTCTGGTGGCGCCTTCGAGAGCGCGACCCCGACCGGCTCCTTCGCCGGGATGGGCTCCGGCTGCGGCTGCGGTTCCGGGACCACATCCGGCTCGAGACGCTGGACCGGGACGGAGAGCGGCTCCCGGACGCCGAGGACGGGCGGCTGGACCGGCCCGAC[C/T]GCGATGACGAAGGGGAGGCCTTGTGCGGCGAGCCCGGCCACAGATCGTTCACGTAGTTGGACATCTCGGTCGGTGGCTTCGGAGTTATTTTGTCTTCGAGAACCCCTTCCCGAAAACTCACTTCCTAAAAACAAACGAGTGGGGGAAAACCACAAAATAAGTGAGGTCCCGGAAGTGAGCCGCGCCGCCCGCCA…	cGg/cAg	SIFT=tolerated_low_confidence(0.18)	EXON=2/5
Target-468	6	85504262	PHACTR4	C	T	CACTTCCTCTGGCAGCACAGCAAGACCCATCTCCTCCACCTCCACCACCGGCATCACCCCAGCACCTGCCGCCACCATAGCTGCCACAAACCTAGCAAAAACTGTTAATTCCTCTCTCCCCCCTTCCCAAGCACCCAGGACTCTGCCAGCTGCTCCTGCCAGCACTAACACTACTGCTACCCCAAGCCTCACTCATACAG[C/T]CCCTGCCAAGCAGCCCCCTATCCCGCCCCCTAAACCAGCTCACAGAAATAGCAACCCGGTTATTGGTAAGTCTTTAGATTTACATAGTTTTAGGTTTGGTTTTGTTTTAGATGGTTGTTTTATTGGATGATTGGTACAATATTGATTTGGCCTATGAGAGAGTTCTCCATATTTGTCCCTTGGAATGCCTTCAA…	gCc/gTc	SIFT=tolerated(0.62)	EXON=5/13
Target-470	6	95752821	MFSD2A	A	T	AGCAAACAATCCTACAAGCAGTTTCTGGGCTGAGAGTGGGCGTGAACAAACTGTGTGCTGTGATTAGGATTAGATGCCTATTGGCTGAGACCACAGAGCCGGGGATCCCTCAGGGAACAAGCTGGTGGGAGGGGATGCTTTTTCCAACCCGTCTCCTCTGGTTCTTGCAGGGAAGAGGCCAGCAGCTCAGGCTGCTCTGA[A/T]ACAGACTCTACAGAACTGGCCAGCATCCTCTAGGGCCTGCTGGGTGACCTGAAGCCACCACGCCCAGGGTCTGGGTTACCAGGCCGCACGAGGAGTCCCGGCCTACTTGCCTGCTCACTGACCAGCTGGTCTCCAGATGCCAGGAAGGGAACCAAAGACTCACAAGAAAGTGACCCAGGACACCTGTGCCCACA…	gaA/gaT	SIFT=tolerated(0.43)	EXON=14/14
Target-471	6	100291335	ENSSSCG00000023672	G	A	CCGGAGCTGGTTGTGGGACAGATTGAGCTTCTGCACCTCCGACAGGCCCCACAGGAAGTCGGGCGCGTCGGTCATGCCCGTGGTGACCAGGCTGAAGCTGACATGCCGCAGGCCCCGCTTCAGCAGGCACCGCGGGTCCCTCCCCGGGAGCAGGGCCTCGTCCCACGGGGAGAACTTCTGCCTCCCCCGCAGGGGCCCCG[G/A]CCCCGGGAGGCCCTTGTCCTTGCAGCAGGCACCAGACTGCCTGGCCCCCATTTACCTGCCGTCCTCCTCTCCTCTGTGCCCGCGTGTGGGGACGGGGTCTGGCCCCGCTGCTGAAGCCGATCAGGCGGTGGGAGCCACGGGCAGGGGCTGCCGCAGGTGGAGCAGGACTCAGGGGCCAGATGCCTGGCCGCGGC…	Ccg/Tcg	SIFT=tolerated_low_confidence(0.56)	EXON=1/1
Target-472	6	100391979	LAMA1	T	A	CCTCGTTAATGTGTTTGCCCCGAAACCTGCACACAAATGGAAAAGCCTTGTGGCTGAAGACGAAATTGGCTTCTGTTTTTTGACCATGAAATTGAATAATGAATCTGTTCCTCCTGTTTTTAAATGCTAGGGAAATGGACTCACTTTAAGCACGCAGGCCGAGGGCCTGTCGTTGCAGCCTTATGAAGAATACCTGAACG[T/A]GGTGAGACTTGTGCCGGAGAACTTCCGAGATTTTAATAGTAAAAAGGAGGTAGATCGTGACCGGCTCATGACCGTCCTTGCCAACGTGACACATCTCTTGATCAGAGCCAACTACAATTCTGCAAAGATGGCTCTTTACAGGTGCGTCCTTAGAAGGAGAGGAAACTTATGTTGAGGACACATCGGTCTTGAGA…	gTg/gAg	SIFT=tolerated(0.48)	EXON=14/61
Target-473	6	100395481	LAMA1	A	T	AGGAAAAAAATCTGTTTCTATTCATGGACAATTGAGCAGTTTCTTGGGAAGAAGATGATCTTCGTTATGCGTTCAGTTGCCTTCACCCACACAGTCACCTGTCCTTGTTTTGCAGTCCTGTCTCCCTGGCTATTACCGCGTGGACGGAATACTCTTTGGAGGAATCTGTCAGCCCTGCGAATGCCATGGCCATGCAGCTG[A/T]GTGTGACATTCACGGCGTTTGCTTTGTGAGTCAAGACCTCCCCCTACCCCCACCCTGAAGCCCTTGCTGTGCAGAGATGATTTTTTTAAAAAAAATGCGTCCTCCCCAGGGAACCTCCCTGCCCTTGTAGACCGCTTAAGGAAATCTGCAGATGCAAGTTCAAGTTATAAAATATTTCCTGCTTTTTTTTCCTC…	gAg/gTg	SIFT=deleterious(0.04)	EXON=16/61
Target-474	6	100410257	LAMA1	A	G	GGTGAACACCTGTGCTTTCCCACAGCTCATGGCTTACGGCGGGAAACTGCGGTACGGCGTGGCCTTCTATTCTTCCAATGGCCTCGGCACCTTCAACCTGGAGCCTCAGGTGCTCATGAAAGGAGGCAGGACCAGAAAGCATGTCATCTACGTGGATGCGCAGGCCCCGGAGAACGGAGTGAGAGAAGAGCAGGAAATAG[A/G]GATGAAAGAGGTGACCGAGCGCTCTTTTCACATAACCCCTCCCGCTGGGAACTTTGCCTGAAATTTTCCAATCATGAAATCGCTGTAAAAAGACAGTGAGCAAGAAAGCCTTGGGATCAAAATTTTTAGCAAAATTCCTGAAAAGATTCAAATTTCATAATCTCAAGAAATGTAGATTAGGTTTATGGTAATTT…	gAg/gGg	SIFT=tolerated(0.42)	EXON=12/49
Target-475	6	101794426	ENSSSCG00000044910	C	T	CTCGAAAAACCTCATATAAGAGGCCGCTTGGATCTAAAACTCGGGAAGCCGCGTGGAGTCGCTTTTTAAAATCTCAGGACGAGCAGGCGGGCGGACGCACCTGAGCCAGCAGGTTGGCTTTCTCGCATAGCAGCCGCCGCACCTGGTCCATGAGCTCAGTGTTCTCCCTGCGCAGGGCATAGTTCTGCGGCAGGGGGTCC[C/T]GCATCAGGATGGCCAGCGCGTCCATCGCCGCCCGCCCGCGCTGCCGCCACGCCGGAAGTGCGTTTAGCTCAGGGGCGGGTCCGGCGGCAGCATGTCGGCATTCCGCGGGCCTGGCCGGGCCTAGGCCCGAGCACTGGCTGGCAGGGTCGTCGAGACTCTTCGCCGGAGAAGCAGGAGTCAGGAAGCCCGAAACC…	cGg/cAg	SIFT=tolerated_low_confidence(0.68)	EXON=1/4
Target-476	6	102364861	DLGAP1	A	G	CATTGGTTCCTGTCTGGTTTCTACACTCTTTTCGTACCAGAAAAGTAAGGATTTGGCATTCTTGAAAGTGCTGGGAGTGCTTTCTGGAATGGCTAGATTCTGGAGATTTGAATGTAGCAAATGGCTCATACATGGATCGGATCACAAGTGCTCAGAGACGGTGCAGCTTCTCCATTGACTCTGGTTGGGGGCACCAAGGC[A/G]GAGAGGCATCTGGCATGTAGTGCCTGCGGTACAACCTGGTCCAAAAGGCAGCAGTGCCAGTGAAAGTCCAGGCATCCTTACAAATCAGGGAACAATTCACAAGGTCCTTGGGAAGATATCGGAAGCCAGCAGTAGCCAAATATCCATGGGATACTCTTCTCCCCCAGCTCTGTCCCAGTCATCTTTGTGCCCCT…	cTg/cCg	SIFT=deleterious(0.02)	EXON=3/8
Target-477	6	111147605	KCTD1	C	G	GCTCAGCCGGGCCCGCTCGGGGCGCTGCAGCACGTCGGGGTCCAGCTCGGCGCCGTCCCCGGGCGGCCCACCGCGGGCCCGGGGCGCCAGCAGTCGCGGCGGCGCCTCGGGCTCCAGCGCAGCGCTCTGGTCCATATTGATCATATGGACCGGCTCAGGCTCCAGCTCCTCCCCGGCCGAGTCCTCGGGCTCCAGGGGCT[C/G]GTCCCAGTCCAGCCCCATCTCTTCCTCCTCCTCTTCCTCCTCCTCCTCCTCCAGACCCCCACCTCCGTCCTCCTCCTCCTCCTCCTCGTCCCCCGTTATCTGCACCTCCTGGATCTCGTCCTCCTCTTCCTCTTCCTCCTCCTCCTCTCCCGCGCTGCAGTAGTGCGGGCGGCCGTGGCGGCGGCCGCGGCCCC…	Gag/Cag	SIFT=tolerated_low_confidence(0.1)	EXON=1/5
Target-478	6	111492788	CHST9	G	T	AGGGAAGCGTTTGATCATCCACATATGACTGATTATTTATTCTCAGAACCAACAACACATATACTGCTCAAACCCAATAATTAGCAATGCCCTTAAAAAAAACATTTACAAATGCTTAATTATTAACACTTAAGGCAAAATTCTATATGACAGTTGATGAGACGTGAGGAAATACCTGGTTGGTGATACGTTCCTGGATT[G/T]TTTCTCTAGTCACTGAAAGAGAAAGCAAAGAGAAATTCCACATTAAAGTACGAAAAGGAATAAAACACGGTGCTGGTCTTGCTCTGTTCTCACTTAGAACCCCAGGAGCAGTCAGAGACTCTCTGGGCAAGGATTTGTATTGAAAAAGGGCCATTTACAATTACTCCAATAATGGGAATGGAAAAAAAAAAAAG…	aCa/aAa	SIFT=tolerated_low_confidence(1)	EXON=4/5
Target-479	6	115046803	DSC1	C	T	TTAAATATTAGTTAACACTTCAAATAACACCTCCTAGATAATTATACTTACACAGCAACAATGCAGAACCCAGCACCATGGCAAGAATAGCCCATCTTCCAAGAATTACATTTGATGGCTTAATATCTCTTACACCTTTAGGAGTCATTTTGCAGTCAGAGGGAGTGGTACAGTCACATACTCTCACTGCTAATATGTGT[C/T]TTGCCGCAAAACCATGTCTATCTTTTACTTGGATAGGCACAGTATAAGTGTCATAATCAAGATTTTGCCGCTCACGAAGAATGGCAGTTTTACCTATGGGGAAAATGACAGAGATTGTGATTTCTAGAAAAATTAGGAAAATTGATACTCTTCTGTGCTTATCTATATTATTCCAGACAAAACATGTTATTGAA…	aGa/aAa	SIFT=tolerated(0.7)	EXON=13/17
Target-480	6	119095414	ZSCAN30	C	G	TAGGCAAAGGGGCCTTTTCACATAACTCAATGGCAGGCACAAGTGACCTCCCTCCACACTCAGCCCCAAATGAACTGTGGCTCCTCACCTCTCTCAGAGAAAGCCTGGGGTTCCTGAGTCTCACTCTTGTGCTGGTTCTCCAAGGGCTGGAGCTGGACACTCAGTGACTTCAGTGCTCCTACAGATGTCATTTCCTTCCA[C/G]ATCATTCCTTGGGCATGAGCTGTGTCCTAGGAGTAATCAAGTACCAACACTATGACTCTGCAGACATATAAGAGGAAAAACTCTAGAATAACAGGGCAGCGCAGCCAGAGTCAGAAACTCATTCAGATGATTATATAGAGAACAATAAGACTAAAAGCCCTGATGACTTGATCCCAGTGGATAAATGATAACCC…	atG/atC	SIFT=tolerated(0.72)	EXON=2/3
Target-481	6	120473042	ENSSSCG00000003746	G	A	AGTCATGCCTGACCTCTCCTTCTACAGAGATCCTGAAGAGATTGAAAAGGAAGAGCAGGCTTCAGCTGAGAAGGCTGTGACCAAGGAGGAATTTCAGGGTGAATGGACTGCGCCAGCTCCTGATCACTGCCACTCAACCTGAGGTGGCAAATTGGTCCGAAGGTGTGCAGGTGCCTTCTGTGCCCATCCAGCAATTCCCT[G/A]CTGAAGATTGGAGTGCTCAGCCTACCACTGAAGATTGGTCTGCAGTTCCCACTGTGCAGGCCACTGAATGGGTAGGAACAGCCACTGAGTTGTCTTAAGTTCTTCCATGAACTCTTAAGTTTCTAAAAATAGAAGTGGGTTGAATATAAAATAAACAGTTTCTAAATTGAAAAAAAAAAAAATAGAGCAGTCCT…	Gct/Act	SIFT=tolerated(1)	EXON=3/3
Target-482	6	134665287	IFI44L	C	A	CTGTGAATATATTTTGATTTCAACATAAAGCTTTTTTGATAAGTACAATGAGACTTACCGCATTTTAATACTTCTTTTTGAACTTGTTTGACTTTTGCCAACATTTGAAAGGAGAGGTTGTCAATAGAGTTGATATCAAAGACATAAGCCACACAGTGAATCCTGTGATTCAGCGATGGAGAGGTGATGAAAGTAGGATG[C/A]TTGGGTGTAATTGGTTTTTGGGGTTAAACTGTTATAGAAATATGCAAGAACATTTAGAGAGTCTCTTTGGAATTCTTTCTGATAAAATTCATGTTTCAAACATGACCAACACACACCTCCACCCCAAAACTTCCCCTTCCCCCAGATATTCCATCCCCAGATTCACTAGTAGCACCTTCATACATCCTCTCCAC…	aGc/aTc	SIFT=deleterious(0.01)	EXON=6/8
Target-483	6	148233654	CACHD1	C	T	AGAGGATGAGACAACTTGAAAAATAAATGGAATCCACATTCTGAGAACCTTCCAAAGTTGCTCCACGAAGCTAAGTTGTGGTGGAGCCTGTTTATTTTTTTAAATCCTGGAGCATTAGGCTTAATCTTCTAAAGCATCTGTATCAAGAGTGTTGGTCCAGGCAACCAGATCTTCCACTTCTTCTTCCCATGGCTCATTTA[C/T]GCTAACATCATCTGGTAAAACTTTTCTCTTCCACCGCTCCTTTGTTTTATCCGCCCCTGTGACAGTATCTGTTTCAGTTTGTGAATCAGGACTAGTTGGAACTATAATGGAGAATATGAAAAACAGAAATTTAATAGACATGGCAGGAAAACCGATAAAGTATCCCTCTGTTTGTAGCATAAAGTCTAAGATCA…	Gta/Ata	SIFT=tolerated(0.43)	EXON=10/10
Target-484	6	149842028	DOCK7	G	A	TGGGCTGTGTCCATAGCATGCGAAAGTTCCTAGACCCGGGATCGAACCTGTGCCATAGCGGTGACAATGCTGGATCCTTAACCGCTAAACCACCAGGGAACTTCTGGAATAGGGATTTTTGATGGAAATGTCAAAGATAGAAAAAAAATTCTATGATAGTAGCTTCAAGAAGGAAAGCCACCCGATTATCTTACCATTAT[G/A]TTCTACATTTTTTGTTTCATTCAAGTGAAGAGAGGGAGTAGTTCTTGGTACTCGTGGTTTAGAAGCATTTTCTGTGGATTCTTGAGTACCAGTTCTTCTTAACTGATAAGAGAATACAAATCTAGTTTTAAAGATAATACTAAATATACAAGGAGAGGACTCTGAGGGAAGACATTAAAACTAAAACTTATATA…	Cat/Tat	SIFT=tolerated(1)	EXON=4/8
Target-485	6	149844729	DOCK7	C	T	TTCACTATCCAACTGTTATTTTACATACTGTTAGCATACAGTGTTCATGAACCTAAATCTATGTAAAAGATTGGAGATGATAAAATGCTGACTTACCTGGTTTTCTATTTCTTTTATTTGACTGTGCTGTTGGTTTAATTGTCTGTATTGTTCTTCCACAGTCTGAAGAAGGTCTCTGATGCTGTTGTCTTGCTGTTCCA[C/T]AAAAGTCTAGACATAGATTGTAGGCTGGTTAGACGCTTCTTTCTTTTGTTAAATTAGACATTTTTTCCCCCTTAGAACACTATCGCAGTCTAATTTTTTAGAGCTAATACTGGATTAGAAAAATGAATTTTGGCAAACATTTTCCCTTGTATGCTGCTTTCACATAGTACATACTTTTGCTTTTGTATTGTATT…	Gtg/Atg	SIFT=deleterious(0.03)	EXON=3/8
Target-486	6	150158428	KANK4	C	T	CCAGACGGATGCCATGGTCAACACTGACCCTCTGCACGGACTCTTGACCAGGGAGTCGTGTGACAAGAGCATTGGGGTCAACCTTATGGGCAGCATGGGATCTGAAAGCTGGGGAGCCAGGGGAGAGGGGAATGGCTTCTTATGGTGGCAGGACAGCCACAAAGGGGGAGATCGGAGCCCAGCAGAACTTGTGCCACCAC[C/T]CCAGCTGTCACTGCCACAGGGCCCTGAGGTGGGCCTCCCCCCCTCTTTACATAGCTGCCTCTCCACTGAGCTCAGGATCGAAGAAGGAGGCGCTGAGCAGGAGGGAGGCCCTCAGGTGGAAGCAGAGAGTCTGGTCAGGGGAGCAGGAGGCTCTCCAGGGAGCAGCAAGAGACAGGCTCCCCCAGAGGGGAGGG…	cCc/cTc	SIFT=tolerated(0.1)	EXON=3/10
Target-487	6	150164894	KANK4	G	A	TTTGGGGAGGCTATATTCGCCCTGTCTTTCTGAGGAGTGCCCCCTGACCCTGGGAAGTTGCCCAGTTTGGGTGTTCGAGTTGCTGAGAAGTGAAAGATGAAAGTCAAGGTCAGGGACATTTTGTCCAGATGGGGACTCATATGTGTATATGTTTTTTTCCTTTAGATATCAACCCTCAGAAGAATTCCTTAATGCATGCC[G/A]GGCACTGAGCCAACATCTGCCAGAAACTGGGACAACCCCTGACCAGCTCTTGGTACTGTGATTTTTCATCAGCATGTAAAGATCTCTGTACTGTTTAAGCTGTTAGTTCCAACTGGTGACTTGGGTCCCGTGCCCGAGGCAGCCGTGTGGGTGTTCTCTCTGGGATCCTGCTCCACTGAGGGCTCTCTCTTTGC…	cGg/cAg	SIFT=tolerated(1)	EXON=6/10
Target-488	6	152175578	C1orf87	A	G	TTTTATAAGAAATATTGAGATAATAATATAGGGAAAGTAGTTGGTTCATTGTGGTTGTTGTTATTGTTATTGACAAGGATGCTACAGTTGTCTAGTGGAAATCAAGAGGAAAAGTTTTGCTTATTTTCCATCACCAAGGGTTTGAAGAGGTTTCCAGAGTCATGTCTTCAGTTTGGAGGACTCCCCGTGGATCAGACGCA[A/G]TGCCTGAGATGGTGGTGAAAATCGTAGGAAGTAAACACTTTCGATACCTTGTGGAGAGGCCAAAGATGTAAGTTTACTGTTTGAAAAATACTGTTTTGCTTGGATGATAATGAAGTTTGGGTTTTTTTTTAATCTAGAAATTTACATTTTAAAAATGCCATCCATGGAAAATTAAGTCATTAAGATGCAACAAC…	Atg/Gtg	SIFT=tolerated(0.08)	EXON=1/12
Target-489	6	157426305	BSND	G	A	CTGGAGGCACATCCTCCAATGTGGGGGCATCAATCAGGGCAAAGTCATGGAAGCGGTCCAGCTGGCACCTGCAGGCCCAGGGCTCTGGAGGCGGGAGCGGAAGCTCTACCTCCTGAGGTGGGGACAGGTTGGGCTGCTGCCCTCACTGGATCCCACGTCCAGGTCATCTTGGAAGGAAGCCAATGGTGCAGGGCCCTGGG[G/A]ACAGGTCTGGGGGCTGCAGGGACAAAGGTGGAGAGGGCAGGGGTAACTCTGAGTCAGACTGCCTGGGTTGAAATCCCAGTCACTCGCTGCAAGGCCCCAGGGTAGGTGAGTTCACCTGTCTGGGCCTCAGTTTCCTCCCCAAGTTTGGAGCAGATAATGAGTGCAAAGCACTTTGCACAAGGCCTGGCACATAG…	Ccc/Tcc	SIFT=tolerated(0.56)	EXON=5/7
Target-490	6	157441592	TMEM61	C	T	TCATGTGAGATAATAAAATGGATTTACATGAAGCCTTCGTTGCACAGCGATAGATAAATAAGACAGCATTCAGCAGCAAACATGTGTGGAGTGCCTGCTGTGTACCAGGCACTATACTAGACTCCAGAAGAAACCTATCACTTGCTTCCAGCTTCCAGACCAGCTAGGAGCCTTTAACTGCCTCCCCTGGAGTCTGAACC[C/T]GGCTCGGGCAGGAGCTGGCAGCCCCTGGTGTTGTCTCTCCAGAGTGCTGTCCGCAGCGAGGATGAGGCTCTCGTAGCTGGGTGGAGGCAGGGCGGACTGGGCCCGGAGCAGGGCATCCCCAGAGGCACTGAGCTCCAGGTCTTCCTCCAGGGTGTGGGCAGGTGATGTCAGGGGCCCCTCCACCAGTGGGCAGC…	cGg/cAg	SIFT=tolerated_low_confidence(0.4)	EXON=5/5
Target-491	6	158166890	CDCP2	G	A	GCGGAGGTTGCCCTCCCCATCTGCCTCCATTTCCTTGTTTGGCAGAGAGGAGCTGACTGTGACGTGTGCGGGCCCCAGTAGTCACCCCCACTGTTTCTCATCACTCATCCCAGGAGAATTCCCCGGAGCAGCTTCCCTGGAGTTACCGGGACAAGACCCGCTTTGGCCGCCTGGGCCAGGACCTGGTTGACGAGCTAGTG[G/A]GCTCCTGTCGGAGAAAGCCGTTTGCCTTGGTCTGTGGCTCAGCTGAGTTCACCCAGGACGTGGCCAGGTGCTTGCTGAGCGCGGGCCTGGCCGAGGACGCCTACTTCCTCTTCTAGGCCTGGCCTCGCTTCTAAAGCGCAGCTTCTGGCGCTGGGACGCAGGAAGGGGCACAGACTGGAATCCAGAGACCTGCA…	Ggc/Agc	SIFT=tolerated(0.51)	EXON=7/7
Target-492	6	159152663	SLC1A7	C	G	GCTTGGACCTGGTGCTCAGAGAGGCCCTGTGACCTGTTGAGGTCCCCCGGCATGTCTGTAGGATCAGCAATCCCGTCGTTCCCAGCCTTTGCCTGTTCAGTCCTCCCTCGTGTCTACCCTCAGTCCCTCCTGCTGCTGCCAAGACCTGTTTCCCCTCCCCAGAAACTGCTGCCCTGCGAGACCAAGCCTGTGAGCCTCCA[C/G]GAGATCGTGGCGACCCAGCAGAACGGCTGTGTGAAGAGTGTGGCTGAGGCCTCAGAGCTGACTCTGGGCCCCGCCTGTCCCCACCACGTCCCCATCCAGGCGGAGCAGGATGAGGAGCCAGCCGCTGCCCGTCTGGACCACTGCACTATCGAGATCAGTGAGCTGGAGACCAATGTCTGAGCCTGCGGAGCCGC…	caC/caG	SIFT=tolerated(0.43)	EXON=11/11
Target-493	6	159598653	GPX7	G	A	GGTGGCCGGGCGGCCCGAGACCCTCGGAGCCACACACAGAAGGGTGCTGGGCCGCCGGGCGCGCCCGTTAGGCCCTGGCCCGGAGGCGCCGAGGCCCCGCGGGCCGGCACTCACCGAGCCGCGGTACTTCTCCAGCGACACCAACTTGCCCCGGATGTTGACCGCCTTGAAGTCGTAGAAGTCCTGCTCCCGCTGCGCGC[G/A]GGCCGCCGCCGCCAGGAGCAGCCACGCCGCCACGAGTGCAGCCACCATGACTCGCCGGAGAGCGGACGGCGTGGCGACGGCGAAGACCAGGCGGGGGGCCCGCGCGCGGGGGGCGGGAGGGGGCGGCCCCGGCGCCGCGCAGCCCGCGGGGCAGGACGCGCCCCCTTCTTCTCCGCGGGCGGTGGAGCGCCGGC…	Cgc/Tgc	SIFT=tolerated_low_confidence(0.06)	EXON=1/3
Target-496	6	165066256	FAAH	T	C	GGATGGGTGGCAGCCATGGGTACCAGGAGGGCTTCCCTGGAGAAGGGTGATGCCAAGATGTGCGGGTCCCCGCAGCCATACCGTGTGGCCCGCAGCCTCAAGGCTCCGCTTGGTCTCCAGCAGGGCCCGCCTCATGGCCGGCGTGGGCATGGTGTAGTTGTCGGTCTCATAATACCCGACACGCAGGGGCCGAGAGCTTG[T/C]GTAGACCTGAGGGCAACACACGGGAGTCGGGTCAGGGCGGGAGAGGGTGGCCCGATGCAGGGCGCCCAGAGCATAGCGCGAAGACACGGCCTTTCTTTTTTTTCTTTTCTTTTTTTTTTGGTATTTTTTTGTAGCATATGGAGGTTCCCAGGCTAGGGGTCAAATCAGAGCTACAGCTGCCGGCCCATGCCACA…	Aca/Gca	SIFT=tolerated(0.19)	EXON=8/13
Target-498	6	168108763	ENSSSCG00000003957	A	G	TGGTGTAGCAGACGTCTAGCATGGAGAGGACGCTGATGAAGAAGTACATGGGCGTGTGGAGGTGTGAGTCCTGGTGGATGAGGGTGATTAGGAGGCTGTTGCTCACAAGGATAAGCAGGTAAAAGACTAGAAAGAAGACGAAGAGCAGAGGGTCGGTCCTGGGGTCGGAGGCAAAGCCCAGCAGGATGAATTCCGTCACG[A/G]TGGACTGGTTGAGTTCCTGCATTGCGATCTGCCTGTTCAGAGAGTTTGGGGGATATGCAATTTATTGGGTTTCTGTGCCAGGGAATTTTCACGCATGTCTCATTCATGTTTCCTAACGGGAAGTTTGGGTTAGCAGATGGGCACTCCTAGATACGTCCCCACAGTAGTTTGAGTGGTGTTGAGGTTTGCTTCAG…	aTc/aCc	SIFT=tolerated(0.39)	EXON=1/1
Target-499	6	168613235	P3H1	T	C	GCCTCGCCCGCGGCAGGCGTGTGGAAGGGACCAGAACCCACAGCCCCTGCGGTAACCAGAGCCACTGCAACAAGCACGCCGGATCCTTAACCCGCTGAGCCACACGGGACCTCCCAGCCGTCCTCCTTTGAAACGACTAACCTGCAACCTGCAGCGTCACGACGCCCTCTCGACTCAGGTTTCCGATCTGGACCTGACAC[T/C]TGTACTGCCCTCGGTCCTCCAGCCTGACGTCGCGGATTTCCAGGGTGACACTTCCGTCTCGGGCGTCTCTCAGCAGCGCTGTCCTCCCCTTATATTCCGGCATCACGCCTTCCTCCAGGTCTTTCCCTTCCCGGAACAGGTGAACGCGCTGGGGGTGCCCAGGCGCGGAGGACCGCAGCCACCTCACCTCCACG…	aAg/aGg	SIFT=tolerated(1)	EXON=2/6
Target-500	6	168651514	P3H1	G	T	CAGCCCAGCACCACCAAGGGAAGCGGTGAGAAGAGAGACATGGGCGCGGCCAGCACGGGACCGTTCACAAGGCACCTTCGCCGCGCTCCCCCTTCCGATCCCACGACTGGGAGACGGAGGTGGGTTTCGCGAATGAGGAACTAACGCCCTGCGAGGTGGGGCTCTGAGCTGAGAGCGCAGACAGGCTGAGGAAACCCTAA[G/T]CTTGCCGGTTTGCTTCCAAATCGGGTGCCTCTTTCGCCCAGAGCATAATCTCAGCAGCAGGTCGTCTGTGGGGCAGCGGCCTTGCGGGAGCTCAGACGGCCAGCCTGGGTGGGCAGCCTCGGCCTCCACATGCAGGGGCGGCCTGCCCCGGCCTCCCTAAGCGGCAAGAATGCAGCTGGCCCGGCCCGTTTGCA…	Ctt/Att	SIFT=tolerated_low_confidence(0.14)	EXON=1/6
Target-501	6	168668375	P3H1	G	T	CGGTGCAAGCCTCCGGGGTGTGAGCTGCAGGGTGGGGAGGCGGGGCTTCCCGCGGGGCGGGGCCTCCCGCGGGGCGGGGCCTCCCGCGGGGCGGGGCGGGGCCTCCCGCGGGGCGGGGCGGGGCGGGGCTTCCCGGGGGTGGGACTCCGGCCTCCCCGGAGGGTGACCCGCGGTCCCGTTAGGTCCGAGGCCGCAATGGC[G/T]GCACGCGCGTTGAGGCTGCTGACCATGTTGTGGGTTGTCGCCGCCGCTGCCTCCCGAGCAGAGGCCGAATCCGAGGCGGGATGGGACATGACGGCGCCGGATCTGCTCTTCGCGGAGGGCACCGCGGCCTATGCGCGCGGGGACTGGGCCGGGGTGGTGCTGAGCATGGAGCGGGCGCTGCGCTCGCGGGCCGC…	Cgc/Agc		EXON=1/6
Target-502	6	168670545	P3H1	T	C	AGCTGAAAGATACAGGGCAGAGAGTCAACCCATAAAAGAGACAGACTTGAGGAGAAAAGAATCCGACTAGCATCCTTGAGGACCCAAGTTCGATCCCTGGCCTTGCTCAGTGGGTTAAGGATCCAGCATTGCTGTGAGCTGTGGTGTAGGTCGCAGACCCAGCTCGGATCCTGCGTTGCTTTGACCCCTAGCCTGGGAAC[T/C]TCCATTTGCTGTGGGTGTGACCCTAAAAAAAGACCAAAAAAAAAAAAGAAAGAGACAAATTTGAGGGGATTTCTAATGTTACAGTTAAGGAAACTGAGGTACAGAGATGGAGATTATTGACCTTGGGTCACCTAGCTACTTTGGGGTCACGGCCAGGGCTGACGTCTTGTTTATTGTGTGTTTATTAGTACTGG…	Ttc/Ctc	SIFT=deleterious_low_confidence(0.02)	EXON=4/8
Target-503	6	168686973	P3H1	A	G	GTTCCAGTCTCTGTCCTGTGCAGCCCCCTCGTTGTCCCCTTTAGGCAGAGGTGCAGCCCCAGTGCGGAAGGGCCGTGGGATTCTCTTCGGGCACCGAAAACCCACACGGAGTGAAGGCTGTCACGAGAGGGCAGCGCTGTGCCATCGCCCTGTGGTTCACTCTGGATGCGCGACACAGTGAGCGGGTGAGAGCAGTGGAC[A/G]CTGCGTGACCTCTTCCTGGAAGGGCCCTGGTTCTGCGTCCACCTTCCCCGTCCCCTTGCCGATGCCTGGACGTGAACGGAGCACGGGGCTGGGGAGTCCAGAGAGACGCCTCGCTCTGGCACTGTGGTCACGGCGCCCATCCTCCCCAGCCCTTCCTCCTGCCCTGTAAATGGGGCTCCACGTGGGGGCAAGAA…	Act/Gct		EXON=14/14
Target-504	6	168923104	RIMKLA	C	T	GCCTCCCTGGCCCGGAGCCCCCGCTGAGCCCGCAGCCTCACCGAGCGAGCAGTTGCTCTGCATCCGGCCGTCCGTGGAGCAGCGCAGCATCGAGCCGATCACCTGGCCGCCGACCACCACCACGCGGATGTCCTTCCCGTGGGACTCCTTCACGTACTTCTGGAACAGGTAGGGCACGTCGTGGCGGACCAGGTGGCAGA[C/T]GTCTGAGAGGTGGTGCTTGTCTCTCGCGAGGAAAACGGCTTTTCCTTTAAGAAGAAAGACAAAGCGCGAGAGAGGCGGTTGCAGGAGCTTCGAACGCCGTCCCTGCCGTCCCACCGCCCGGCCTGGTCATCCGTCCCTTCCCAACCTGCCGCACGCGGGCCCTCCACTTCTCGGACTGGACTCGTGCTTTGTTT…	Gtc/Atc	SIFT=tolerated(0.75)	EXON=4/5
Target-505	7	1685513	SERPINB1	G	C	CCCTCCTCGTTCACTTCCACGAAAGACTTGTGGACCACCTTGGATATGAAGAGGTCGCGGGCTTCCGACATGCCAGTCAGGTCAGCCCTGCTGCCAAAGAGATCCTGCACGCCCAGGCGGGCCAGCGGGGCGTTGAGGTCGTAGCTCTCCTCCAGCCTGAACCTGGGCAGGTGGACATTGACCTCCAGGAGCTCCAGATT[G/C]TCAGGTTTGGTCCACTCACGCAGCTTTTCCAGGGTCAGGTGTTGCTCAATCTGGAATCAGAAGGGGCAAAAAGAAGAGCTGAAGCCACTTTATGGACGTGTGAGGCTTTAAACCATATCGAGCACTCCCTGGCAGGGCACCGCGTTAAGAGCCCAGCATTGTCACTGCAGCGGCTCAGGTTCTATTCCTGACCC…	gaC/gaG	SIFT=tolerated(1)	EXON=7/7
Target-506	7	2439332	ECI2	C	T	ATCCCGTGTCTACCATATTTTTTATGTACTTGGGCGCTGGAGTGTCCCAGTGCTGGACAAGACCTTTACAGCGTCTGCATTCGACTTCCTATCTCGTAGAAAGTCCCCCCCCCCCGAAACTGCCTTAAGAAAGCCAAGGAAATTTCTCACCTGTTAGAACGGTGATGCGCGAGCTGTCCTCGCTCGCCGCTTCCAGCGCA[C/T]GCATGATGTCTCGGTACATCTGGGAAAGAGGAGAGACGAGGAAAAAGTGAAGTGACCACAACCAGCACCTGGGGATTCATGAAACGTCCGCCGGCAAACCCACGCTCTGCAGGGATCAGTCTCAACCTAGGTTCCCCGGCTTACTGGTCATGGAGCAAAGGAAGACTTCACCTAATTACTGTACTGCTCGGTGC…	cGt/cAt	SIFT=tolerated(0.12)	EXON=5/10
Target-507	7	3051225	PPP1R3G	G	A	CTAAAACCCGGAGGTCCGGAGTGGAACTGCCTCTCCTCCCAGGCCCGGGGCGGGCGTTGCGCGCTCTTTCAACCACCCCAGGCGTTAGGTCTCCGGAGGACAAGTCCCGGGGCTATTCGGCGTCATGGAGCCCCGGGGGATGGAGCTGCTAAGTTTGGAGGCTCTGGGACCTGTGCCTTTTGAAGACACCCCGCCAGCCG[G/A]GGAGCCGCCTGCCCCGGGGGTCCTCAGCACGGACGGTGGCGGGGACGGCGGCGGCACGTCGAAGGTCCCGAACCCCGACGCCGAGCCCCCGTTCCTTCAGGAAGAGGCTGCCCTCCGGGAACAGGAGGAGCTGCTGGAGAGCCGTCGCCGCCGCCGCGCGCGCTCCTTCTCTCTGCCCGCCGACCCGATCCTGC…	gGg/gAg	SIFT=tolerated(1)	EXON=2/3
Target-508	7	3051453	PPP1R3G	C	T	CACGGACGGTGGCGGGGACGGCGGCGGCACGTCGAAGGTCCCGAACCCCGACGCCGAGCCCCCGTTCCTTCAGGAAGAGGCTGCCCTCCGGGAACAGGAGGAGCTGCTGGAGAGCCGTCGCCGCCGCCGCGCGCGCTCCTTCTCTCTGCCCGCCGACCCGATCCTGCAGGCGGCCAAGTTCCTGCAGCAGCAGCCGCCGC[C/T]GGCCCCGGGGACGGGCTCAGAGGGCAGCGAGAGGGCCGAGGGTGCGCTGCGCAGCCCGGGCAGCTGCTGCGCCAAGTGCAAGAAACGGGTGCAGTTCGCGGACGCGCTGGGGCTGAGCCTGGCCAGCGTGAAGCACTTCAGCGAGACTGAGGAGCCGCAGGTGCCACCCGCCGTGCTCTCCCGCTTCCGCAGTT…	cCg/cTg	SIFT=tolerated_low_confidence(0.32)	EXON=2/3
Target-510	7	4635225	ENSSSCG00000001021	C	T	GGTGAAGCCAGCGGCCGCCGGGGAGGAGAGGGCGGCCGAGGAGGACGTGGAGCGCGGGGAGGAGCGCGGGGAGGAACGGGACGAGGACGCCGAGGGCCCGGAGGAGGACACGGTCAGCAACAAGAGCCTGGACCTCAACCTCGCCAGCAAGCTGATGGGCTTCAAGCTGGCCGAGGGCGAGGCGGGCGCAGGCCCGGCCC[C/T]GGACCAGAAGCACGCCTGCCACGTCTGCGGCAAGAGCTTCAAGTTCCCCGGGACCCTCAGCCGCCACCGCAAGGCCCACGGCCGCGAGGAGCCTGGGGACGAGAGCGTGCCTCCCGGGAGGCGAGGGGCCGCGCCCCCACCCCCGCCCCCCGGAGCCACCCCAGAGGCCGGCCGAGCCCCTGGGCGCCGGCCCC…	cCg/cTg	SIFT=tolerated(0.08)	EXON=10/12
Target-511	7	4909216	DSP	G	A	TGCAGAGAGAGGACGATGCCAAGAGCCTCCGCGGCCAGCTGGACCGACTCTCGAGGGAGAACCGCGACCTGAAGGATGAGATCGTGCGGCTCAACGACAGCCTCCTGCAGACCACGGAGCAGCGGCGGCGGGCCCAAGAGGACGCCCTGCAGCAGAAGGCCTGCGGCTCCGAGATGCTGCAGAAGAAGCAGCAGCTGGAG[G/A]TAGAGCTCAAGCAGGTCATCCAGCAGCGCTCCGAGGACAACGCCCGGCACAAGCAGTCCCTGGAGGAGGCGGCCAGGACCATCCAGGACAAGAATAAGGAGATCGAGAGACTCAAGGCGGAGTTTCAGGAGGAGGCCAAGCGCCGCCGGGAATACGAGAGTGAACTGGCCAAGGTAAGGAGCAGTTACGACGAG…	Gta/Ata	SIFT=tolerated(0.2)	EXON=23/24
Target-512	7	7672663	ELOVL2	G	T	ATCACGTGCTCCAAGAGTGTTTTAACGGGTAAAGTACACAGTGCGGAAGTGCACAGTCCGTGCTCTTTCACCCTTGAATGTTTCTCTTTGACTTACCTGAACGTAGAAGTTTAAGAACAGGATGACCAGCGTCAGCATGTACGAGGACTGGAAGATGAGACAGCCGAAGGGGAAGCCGCAGGGTCTCACGACGGCGCTCA[G/T]GGTGTGGGTGATGGTGAGCACGAACTGCACCTGCGGGCGGGAGGGCGGGAGGGCGGGAGGGCGGGCTGAGGGCCGGGCCGGCCCCAGAGGGCTCTGCGTGGATGCGATCAGAAATCAACCACCCGCAGGCCCTACACTTTGCAGGAATGAAATAAGGCAAGGCTGAAGCGGCCCACTGTCTCATCCAGAAATTG…	Ctg/Atg	SIFT=tolerated(0.35)	EXON=6/7
Target-513	7	8625369	HIVEP1	G	A	TTGCACTTCTGTTCCTGTACATCCTCGGCCAAAGCCAACTCCTTCGGATCCTGCTGGGGCTGACCGTCGTGCGACCTCAGTAACATTACCAACCAAGTTAGTCGAAGCTACATCTCATTCGTGTTCGCTGCCAGCCCTGAAGCTTGGGCCTCTCGGTGGTCAGGGGCCGACAGCGCCAGCATCCTTTACGCTGCCGGTGC[G/A]TCCACAGAGTCAGGTCCCAGCATACTGTTTTGCCACAGTCACACCTCTGCCACAAATCCTAGTGACCCAAGATCTATCCAGTCAGCCAATTTGCCAGGCTAATTGTAGTATGGTGCCAGTCAGCGAAGAGCAAAATTCCATGCCAAAATCACAAAACGATCCCCAGAATGCTTTGCCAAACCCAGAGGGAGAAC…	cGt/cAt		EXON=3/8
Target-514	7	8625989	HIVEP1	C	G	CATTCGAGCCACTGAGTTCGAGAGCTAATGAGGTTAGTAAGCAGAAGAAGCCTGCTCTGGTGAGGCAGGTTTGTACCACGGAGCCCCTTGAAGCTGTGATATTGGAGCAGGAAACTTTTCCTCGCCCGGAAGTTAGTAGTGAGGCTGTTCATTTGACTGATGTTTCACCAGCTGATAATTCATCCTCAGGACACTCCAAG[C/G]CTGCGGTTATAGAACCTATAAAAGAAGTGCAGGAATTTGAAAACATCAAGTCGGGCGCATCATTAACTCTTTCAGTTAGAAATTCACCTGTTCCTACAGAGAGCGCTCACATTTCTCCTTTGGAACATGTAGACAGTAACCAAGAAAGGAAGTCTCCGGGGGTTAAAAGTCAAGGCGACAAAGTGAACATCCAA…	Cct/Gct		EXON=3/8
Target-515	7	9448441	PHACTR1	C	A	CATTGGAAAAGAGTTTGGTTTAGTCCACGTGATAAAAGAGGTCAAAGTGATTGTGGCCCTTCGGAAAGGGTTGCTGGGCTTTACACGTTTCAAAGTCATCATGTCCTCAAAGGCCCAGTCGTTGGGATTCGTCTAGAAGTACCTAACGCCACTCTCAGCTCTCCATGGCCAAGACATTTTTTTTTTTCCTTTTATGAAAG[C/A]AAAGCACCAGGACCCCAAAGACCTGGAGGAATTCAGGCAGTTGGAAAATCCAAGGATGTGTAAGTGATTCAAAAATCGGTCAGTGGATTGTGAGGGGGAGCCACTTGCTCTGCAGATCCCAGGGCTTCCGCAGGTCCGAGGAAGGAGCGTCGAAGGCAGTGGTGACACGGGCGTGGGAATAGCGGCGGAAGGAT…	gCa/gAa	SIFT=tolerated_low_confidence(0.2)	EXON=1/13
Target-516	7	13535698	KIF13A	G	A	CTAAAAAGACAACAAAAACAAACAAACGAAAAAACCCTTCAATAAACATATTAAACCATTCATATGGGGAAAACCTCTAGGTTACAAGCAGAGTTTTGACCTGAGCCCAGGCCGCCTGCCTCCCAAGCAGCTCATTTTGTAAGAGCCTTTGTACCTTACAGTGAGAGAAGGTCACGGTGTACTGGGCATCCTTGGACTGC[G/A]GGGAAGGCACCTCTGGGTCCACGACCGGGGCAGCCACGGTGGATTCACACTGGTCCCAGAAGGTGTACTGACAGAAGACGAAGTTTGAGAGGCTTAAGGGCAGCCCGGTTGCCTCTTTAATTTTCACCTGAAGAGGTTTAAAAAAAAATGCAGATATAATTCTCACAAAGAGAACAAACGGCATTCTTTTCATA…	cCg/cTg	SIFT=deleterious(0.01)	EXON=16/33
Target-517	7	17696222	ENSSSCG00000001083	C	G	AGAGAAGGGGCTTCAGCGAGGGGCTGTGGGAGATCGAGAACAACCCCACCGTCCAGGCTTCCGATTACCAGTTTGCGCAGAAGAGTGGCACTGAGGAGCTCGAGCCGGAGGCCACCGAGGGCTTTGAGGACCTGAAGAGCCTCACCGATGGCAGCGGCGGAACCAAGCAAGGGCGGCGGGGCCTGGACCCACCAGCCTTG[C/G]AGAAGAAGGAGCGGCTGAAGAGGAGTGCGGGGGACCCACCAGAAGGCATCCCCAAACGTCCCAGGGAGGCCAATCCGGAAGCAGGGAAGGAGATGGAGGAGGCCGCGGCCGCGGAGGATGCGAGGCCACCACTCCCGGAGGCGGAGATCAACCACGCAGTGACCCAGTGGGGACCCACTTGGGAGCCGCCGGTG…	Cag/Gag	SIFT=tolerated(1)	EXON=2/2
Target-518	7	19502077	TDP2	T	G	CGGGCAGCTGATGGGGCGCATCTCCTTCCGCGGCACCACAACCCCTCCGCCTCCGGCAATCCTGACGGGAGAACTGCCTCTACTCCACCCCGCCCGCCCAACAGCAGGTCCCAGGATGCCCAACGCCACCCGATACCCAAATGCCTCCGTCCGGACGAGCCCCCCATGGCCCAGTCGTCGCTCACCAGGACTCGGGCTCA[T/G]TGGGGGTCTCAGGACGACTTTTTAAAGCGTTCTCCTCCACGGCCGGCTCGAAGTAGGAGTTCAGCGCTCTCTGAAAAACAAAGACACAGGGATGGGACGTGTGCACTGCACCCACCAAAGTAAAGAGTGGGAAAGAGAAACAGCAAAAGCGTACTTCCATCTCCCAATCGTTCTCGGCCAGGTAGCACTGAGCC…	aAt/aCt	SIFT=tolerated(0.53)	EXON=2/7
Target-519	7	19901963	CMAH	C	A	GCTATGCAAATGCAAGCATTTATCTGAATTAGTTCTCTTTTTATCAGCCCAAGCGAATCTACCTCAGAATGAGCAGTGATTACAAAAAAAGCTGAAAACCAACAGTGCTTTTATTGCAGCATTTTCTTCGGAGTTGAGGGCTCACCCTTCCTTACCTCAGGTGGTCTGAGTGCATGTGACTGATGTAAATTAAATCTGCG[C/A]GGCTCAGCCTCTCCAGCCAATCAGATGGAGGCTCGTGTAGTAACCACCATCCTCGCGCAAAAGCAGGACCGATTAACCAAGGATCGAACACCATCCTCTTGTCTCCCAGCTTGAGGTCCATGCAGGCGTGAGTAAGGTACGTGATCTGTTGGAAGACAGTGAGATTCAGATGATCGGATCATTACCAGCCAGAA…	cGc/cTc	SIFT=tolerated(0.16)	EXON=6/16
Target-520	7	20966669	BTN2A2	C	A	GATCCTACTGCTTCCTCAGAATGGCTTCTGGACCCTGGAGATGTTTGGGAACCAGTACCGTGCCCTGTCCTCCCCTGAGAAGATTGTCCCCTTGAAAGAGCGCCTTCACCGAGTTGGCATCTTCCTGGACTATGAAGCTGGAGATGTGTCCTTCTATAACATGAGGGACAGGTCGCACATCTATACCTGTCCCCGTTCGC[C/A]CTTCTCTGAGCCCCTGAGGCCCTTCTTGAGGCTGGGGTCTGATGACAGCCCCTCTTTATCTGTCCAGCATTTACAGGCGCCCAGGGGGTCATGGTGCCTGAGGGTGGCCTGGTCCTTCATAGGGCAGAGACCCACCACAGCCTCTGGGACCAATTTCCTGGTCTCAGAGCCAAGTAGAGAAGCCCAGGCCACCT…	cCc/cAc	SIFT=deleterious(0.05)	EXON=7/7
Target-522	7	22608431	MOG	T	C	TCAGACTGGTCCCGGAAGCACTTTCCACAGAAGGGGCACGAATGGGGCCGTACCCCAGATGGACCCGGCGGTGACGGCTCAGCCCGGAGGCATCACAGTAGGTCTTGTCACAGAGGGAGCAGCAGAAGGGCCTCTCCCCGAGGTGCAGGCGCCTGTGGTAGCTGAGGTCCTTGGGGTTCCGGAATGACTTGCCACACTGG[T/C]TGCAGCTGTTAGTCTGCTTGGGGTTGTGAACAAACTGGTGGCTGTGGAGGTTGGAGCGCTTGCTGAAGCACCTGCCACAGATGTGGCAGGAAAAGGGCGGCCCGGCCCAGGATGCTGGGAACACTGGCGTCCTGTCCAGGGACCCAGCTGGAGCGGAGGACGGGCCTGCCCTGCTGTGAGCCAGCGAGACCTTC…	aAc/aGc	SIFT=tolerated(1)	EXON=5/7
Target-523	7	22956969	ENSSSCG00000041364	C	T	GGTCCGAGGGTCACCCCGGCATTTCGGACCCGCCCGGCCCCCGACCCGGAAGGAGCCGGCGGGGACTGTCCCCCGGTTTCGTTTTCAGTTTGGGTTGAACCCCGGGTTGGTCGCGGCGGGGGCGTGGCTGACTCGGGGCGGGGTCAGGGTCTCACACCATCCAGAGCATGTACGGCTGCGACGTGGGGCCAGACGGGCTC[C/T]TCCTCCGCGGGTACAGACAGGACGCCTACGACGGCGCCGATTACATCGCCCTGAACGAGGACCTGCGCTCCTGGACCGCGGCGGACACGGCGGCTCAGATCACCAAGCGCAAGTGGGAGGCGGCCGATGTGGCGGAGCAGGAGAGGAGCTACCTGGAGGGCACGTGTGTGGAGTGGCTCCAGAAATACCTGCAG…	Ctc/Ttc	SIFT=tolerated_low_confidence(0.21)	EXON=3/8
Target-525	7	23637570	ENSSSCG00000001398	T	C	CGTTCGCCAGGTATCTGTGGAGCGACTGCACGCATGCCACTTCCAGGTAGGCTCTGCTCTGCTCTGCCACAGTTTCCTCCTCCCATTTGCGCCGAGTGATCTGAGCCGCCATGCCCACCGCGGTCCAGGAGCGCAGGTCCTCGTTCAGGACGATGTAATCCGCGCCATCATAGGCGAACTGACTGTACCCGCGGAGGAGG[T/C]GCCCGTCCCGCGCAACATAGCATCCACAAAGCCACTGGTAGGTGTGAGACCCTGGCCAAGCCACTGAAGTTAGACCCGCGCCTTTGCCTGGGCCCCCCAAGAGATCTATCAGCTGAGATCCGTCAGGGTCGAAGAGAACCGGAGCAAATCCCCCAGGGCAAATCCTGGAACTAGAGGCCGCCCTAGGCGGAGGA…	cAc/cGc	SIFT=tolerated_low_confidence(1)	EXON=3/9
Target-526	7	23713609	AIF1	C	T	GCAGAGAGGAATTTATTGAGGTCTTTTGAGAAACGTCGGGGTCACTGGGGTCTAGAATCACTCATCAGAGGCCATCCGCAGAGCGGCAGTGTGTTCCCATGTGACGGTGGCCTGGTGGCGAGGCCACAGGGGTCGCCTAGTGCTGCAGAACCTCCTCTTCTTGAGCTTCGTCTCAGCCCTCTCACAGCCCCTTCCATCTC[C/T]GCAGCCCCTGTCTCGGCTCCACTACTCACATTTGCCCTGGTAATAGATGGTGCTACCTATGGCCACAGAGAGGAAGCCAAAGGCATAGAATCCTGCCCGAAGGAGGAAGATGGTGGGTGTTGCCAGCTGAGCAGGTCCTGCGTGGTGGCGGGGTGAGGAAGGGCTTAGGAAAGGGGGCCCTGGGAAGATGCTGC…	cGg/cAg	SIFT=tolerated_low_confidence(0.14)	EXON=6/6
Target-528	7	24057311	DXO	G	A	CGCACCTCCCGTGCCTGCAGGGGGTGGAACGTGTCCAGGCTGTGGCCAAGAGGATTGGTGAGGTCCAGGTGGCCTGTGGCCTGAACCAGACAGTGGAGGAATTTGTGGGGGAGCTGAATTTCGGACTGGTCGAGGTCGTGTACGAGTGGGCCCGGGGCATGGTAAGTAGTTGGGGGGTGGGGCCCTGGGGCTGGCCGGCT[G/A]GCCAGGGAGGAGCTACCCAGGCCTGCCCCATTCAGTCCCCACCTCGCTTTCCCCACAGCCTTTCTCCGAGTTGGCAGGGCTCTCTGGGACCCCCGAGGGCCTGGTGGTGCGCTGCATCCAGCGCCTGGCTGAGATGTGTCGCTCACTTCGAGGGGCGGCCCGTCTGGTGGGCGAGCCTGTGCTAGGTGCCAAGA…	Ggc/Agc	SIFT=deleterious_low_confidence(0)	EXON=25/25
Target-529	7	24079012	C4A	G	C	GGCCACGTCGAGTACATGTGTGAGTGTTGGGGTCGGAGGCCGTGGGTCCCTGAGGGTCTGGGGCCGGGGTGGAGCGCCAACGCTATCCCCTCGCAGTGGAGGCGAACGAGGACTACGAGGAATACGAGTACGAGGACCTTCCTGCCCAGGATGACCCTGGGGCCCACTCCCAGCCCGTGACGCCCCTGCAGCTGTTTGAC[G/C]GCCGGAGGAACCGCCGCAGGAGGGAGGCACCCAAGGTGGCCGAAGAGCAGGAATCCAGGGTGCAGTACACCGTGTGCATCTGGTGAGCTCGGGGGGCGCTGCTGGGCTGGTGGGGGTCAGGGGCAGGAGCGAGGTGGGGCTGGGTGTCCACAACCTGGCAGAGGGGACCCCCGGACAACAGGGCCCATGTCTCT…	Ggc/Cgc	SIFT=tolerated(0.12)	EXON=33/41
Target-530	7	24091547	TNXB	C	G	GAACTGGGAGAGGGGAGGGGCTCAGAGCTGTTCCCCGGCTGCTCTCCTCACCCCTCACCTGCCCAAACCCTGCGGCACCTCTTGTCCGCCACTGGGGCCTCCACTGCCCCTGCCCAGCCCGGGTGCACTCCGGCGCCCTCATTTTCTCCCCTGTCTTCCTGCCCACACCCCAGCCCCTCTCACCTGTGGTTAGGAAGCCA[C/G]TGAGAGGCTCGCTCTCCTCAAAGCCACGCATGGAGACCACGGTCACCTCGTAGCGAGCGCCTGGGGTCAGCCCCTCGAGTTTCTGGGTCCGGCCTCGGCCATCCACCTGCACACTCTGTGGCTCCCCTGCAAACATGCTGGGCGTGGGAGGCGGCCCAGGGAAGCGAGGAAGCAGGGCGGGCAGAATGCAGGGC…	aGt/aCt		EXON=34/43
Target-531	7	24770113	ENSSSCG00000027921	T	C	CTGCCTTGGGGTTTGTGCTTTACTGACCTGGGAGGAAAAGGGCTGACACTTTCTCCTGGCCAGAGAGGGGGTTCTGGAAGGAGCAGGTCACATTGCCCAGAGAGCTGTCCGTGACCACGAGAGACGCCTCCACATGGAAGAGCCCATCTCCATCTTGGGACTGGGACTCAGAAAGGGAAGGAAGCTTCGCTCCTGCCATA[T/C]CGCTCCATTGCACCCTGGGTTTGGGGAACCAGCCACCTGAGGAGCACAGAACTCGGATCCCGTCATCCTCGGGCCCCATCATGTGAACGTGAGGGGCAGCGCCCAAGCCTGAGAAGAGAAAGCATGTGCTGGCCCTTGGGACTCCAGAGTCCCTGAAGCTGAAGGTCCACCTGCTCTTCGTTGGGCTGAGGAGC…	gAt/gGt	SIFT=deleterious(0.04)	EXON=8/17
Target-533	7	24958797	SLA-DQB1	G	A	CACTGTCTTCATCATTCAAGGCCTACGCTCAGGTGGTCCCTCTAGACACCAAGGGTCCTTGTGAGTCACACTCCAGAAGGGAAGGTAAGGATTCAGATTTGTCAGAACCAGAGACACAGTACAGGAGGAAGGAAAGTGGGAGGAGGCTGTACACACAAATGTTGAGAAGTTGTAGGAGAATTGGGAAACAGCATGATGGT[G/A]GCACAGAAGCCCCCAAGGACCCTCCGATCTCATGTCTATCCTATTGCAGGTGCACTGCCCGCCTACAAGAGCTGAAGAGTGGATGTGCTCAACGACCTAGAACTATTTTCTGGCCAAATTCATCATATACCTTCTCTCTTCCTACATTCTTCTTCTCACCTCTTCTCTGGAACTTAAGGTGCTGTGTCATCTCA…	Ggc/Agc		EXON=5/5
Target-535	7	24975705	SLA-DQB1	A	C	TGCACACCGTGTCCACCTCGGCCCGCTTCTGCTCCAGGACGTCCTTCTGGCCGTTCCAGTAGTCGGCGGTCGGCCGCCCCAGCGGGGTCACCGCCCGGAACTCCCCCACGTCGCTGTCGAAGCGCACGTGCTCCTCCTGGTTGTAGACCCACCTGGCCACGCCCCGCACCCGCTGCGTTCCGTTGAAGAAGTAGCACTCG[A/C]ACTTAAACTGGTACACGAAATCCTCTGCGGGGAGATCCGCGTCAGTCAGGCCTCCGCCCGCCAGCCCGACGCCGCCACCGCTCGGCCAGGCGGGGAGACGTCCGCCGCCGCCAGCTGGGCCCATCCACCTGAAACCCGCCGCCCAAGCCGGGTGCCCGGCCGTGCCCGGCCCTGCGCCTCGCGCTCCAGCCCCG…	tTc/tGc	SIFT=tolerated(0.17)	EXON=2/5
Target-536	7	25001292	ENSSSCG00000001458	C	T	TTAAATGAGTTCGATGCCTGAACCTTCTAGTACTCAGTGTTCATTTTAATCTCTTTTTCCACAAATGGCTAATTATTCTAGTTCCTCCAAGGCAGCATCCTTCCCCCTAATCTCAAAGCCCTCAATCGCAGAGTCTCAATTAATGAAGTTGGCTTGGGGGTAAAAATCACTAAAACCAGCTCCTTTTCTCAGGGGCGCAG[C/T]ATGACTCTTCACAAGGCAAGATGCTGTGTGGAATCGGGGCCTCAGTTCTGGGCCTGCTCTTCCTGGGGATGGGACTGTTCATCTCCATCAGGTATTAGAAAGGTAAGGAGGAGTTCCCGTCGTGGCGCAGTGGTTAACAAATCCAACTAGGAACCATGAGGTTGCGGGTTCGGTCCCTGCCCTTGCTCAGTGGA…	Cat/Tat	SIFT=deleterious(0)	EXON=4/4
Target-537	7	26689891	MLIP	C	G	TTTTTTCTTTCTTTTTTTTTTTTTAATGACAAGAAGAAAAACCTACCTGCCCATGTTTTTGCTGAGGAGCCATCCCATGAGGCATTTCAGGATGTGATGGGGCCTGGAGGTCTGCCCCCCGTGTTTTGGGGCGCACAGAGTCAGAGGCCAGGCTGGATGAGATGGCTAGGGATGTGGGCCGAGCAGCTGTGGTGCTCATC[C/G]CTCTCGGGGGGCCTTGTTCACTTTTGCTAGTTGTAGCTTCTTCTTCCCCTTCAGAGTCCACAATAAAGACATATTCAGCTTTGAAGAGGTCACTTTGCTGCATCCCTTGAGGTTCGTTTGCTTTAAATCCTCTTCCTTGTGTAGTCTTGCCCTCGACCTCTAAAGGATCAGTCAGTGTTCCTTGGTCTCTCTCC…	gGg/gCg	SIFT=tolerated(0.06)	EXON=2/11
Target-538	7	29646406	B3GALT4	C	G	GGCAGAACTGCAGGCCGTGCACGTGGCCAGTGAGCCGGTGGGTGAGGTAGGGCCGCTCCAGGCAGGGGGCACCAGCCCCACCCGGCCCTGCCCACACGTTGACCACATCGCCCAGTCCTGCAGCCAGCAGCCCACGCTGGGAGAAGGCCAGATGCCCCGCCCCCTGGGGCAGGGTCCGTGCACTCAGGGGCTGGAACGTT[C/G]CCCGCAAGTCAAAGATCTTCAGCTGGTGGTCCAGGCCAGAGGTAGCCATGTGCCTGGGGGAGGAGAGCAATTGATGGGTTGCAGAAGCTTTCTGGGCAAGCGCATGGCCAAGTCCAGGCATCGAGCCCTCTGTTGAGGACCAATGGTGACAGTAGCCACCACCGTCACACCCCATGCACCACAGGCCTCCTCAC…	gGa/gCa	SIFT=tolerated(0.61)	EXON=17/21
Target-539	7	29651154	RGL2	T	C	AAGAGCTCAAGTTACTAAGAGGGCGCTGAGGCAACTAAACTGGGGAAAGAGGGGACTGGAGGCCAAGAGGTAACACGAGAGGAAAGTAAAGGGGCAGTTTGAGTTTCGGGGACTTGTTAAGTACAAATCTAGAACAGCAGGTCAGGAGGACGATCAAGATTCAGCCAAGGACCGACCGTTGCTGTGTCCGAGGTGGACGA[T/C]GGCATTGTAAGGGTTCTGGGTCATGACGTCGAGCCGTCCAGCCCGGGCGTTCAGAGCTGCCACGATCTTGCCCACTGACACGTCCAAGTAGGTCAGAAACCCTGTCTCTGACTGAGAGAGAAAGGATGAGTCCCAGCTGCCCACTGGGCTCCCTCTACTGGGTCCCAGGGGAGGATCAGTCTTCATGGGGGGCT…	Atc/Gtc	SIFT=tolerated(1)	EXON=15/21
Target-540	7	29889211	ITPR3	C	T	GGCATTGTGCTCTGGGCGGCTTTGGGGCCTGGGGCTCCTCAGATGGGCGCAGGCCACTCCATGGGGCCCTTTGGTGTCGGGGTCGGGGAATGGCCATCATGCCCTGGTCACTCCTGGGCCTGGGCGGCCTGCCCCTCGCCCAGCGGTGACCTGCCCTGCCCCCCCAGGACATCATCACGGCCCTGGAGGAGCGGCTGAAG[C/T]CCCTGGTGCAGGCCGAGCTGTCTGTGCTGGTGGATGTCCTGCACTGGCCCGAGCTGCTCTTCCTGGAGGGCAGTGAGGCCTACCAGCGCTGCGAGAGTGGGGGCTTCCTGTCCAAGTGAGTGTGGTGCTGGCCTGGGACGGGGAAGGACCCCGGGTGGCAGAGGTGGCCTAGGGGACGGCCCATGGGGTCAGAG…	Ccc/Tcc	SIFT=deleterious(0.04)	EXON=36/58
Target-541	7	29987893	LEMD2	G	A	ACTTCAGGTGGCCTAACACTCCACTGAATTAAAAAAAACTTTTTTTCTTTAAAAAGGGAAAGCAAACAAGCCAGAAGCAAACACAAATGAAAAAAGAAAAAAGAAAAAAATCCCGCAGGGCTTGGAAGATCAACAGACAGGCCTGGGACCTCCAGGAAGGGCGGCCTGGCCCACTTACTGCTATGTACTCCTGGGCTTCC[G/A]TTACAGGGATGCATTTGCTTTTCAGCTTCTCTGGATTTCCACACTCAAAATTACCTAGGAGGGAAAACACACATTCAAACACAAAGAGGAGGTGGAGAAAATTTACCCTGAAACCAACTGAAAACTGCAGCAAGGATCAAGCCATCAGCTTTGATGGGGAGCATGTGGCCCAGTGGCCCTGGCTTCTGTGGGCA…	aCg/aTg	SIFT=tolerated(0.21)	EXON=4/7
Target-542	7	30179826	GRM4	G	A	GAGGCAGGCTCTGGGGGTGGCCTGAAGCTGACCCGGCCCCTCATCCTTCTTCTGTCACTGACGGCTTGCCCAGGCTGCCCAGCAGGGACCGCCGGGGCCTGCTGTCCTCAGCACCAAGCCACGTCCGCGGGCGCCCACGGGCAGGCAGGACGTCAGCTGGGCCCCAGGGTGAGGCCCTGGCCCATCGCAGGCTCCCCCGC[G/A]TGGCTCCGTGGCCTGGCTAGATCGCATGGTTGGTGTAGGTGACGTAGGTCTGCTTGGTGGCCAGCGCTGCAGGGAGAGAGGTACCGAGGAGTCAGAGGCTGGCTTGGCCCCACGCCCCTTCCGCACAGGTGCCCCCCCCCGTCCCCCGCCTCATCGGGATCCTGATCTGAGCCTCCTCAGATCCTGCGCCACCA…	Cgc/Tgc	SIFT=deleterious_low_confidence(0)	EXON=10/10
Target-543	7	30509543	PACSIN1	C	G	TGGGGGTCCAGGCTCTGGCTGGGCGGAGGGGAGGCCCTGAGGTGAAGGTGAGAGGCCATTCACGCTGAGTCATCTCTGCGGCTCAGTGTTAGCAGCTACGACAGGGGCCAGCCCTACGCCACCGAGTGGTCAGACGACGAGACCGGAAACCCATTCGGGGGCAATGAGGCCAACGGGGGCTCCAACCCCTTTGATGACGA[C/G]GCCAAGGGAGTGCGTGTGCGGGCACTCTACGACTACGATGGCCAGGAGCAGGATGAGCTCAGCTTCAAGGCTGGTAAGGGGGCGAGACCTGGTGCGTGGGCGTGGCCAAGACCTGGAGGGTGACCGTGCCCCCGGGGGACAAGACTTGAATTAGACAGCAAGCGCAGGGGCTGAGTGTGGCAGGGCGGAGTACG…	gaC/gaG	SIFT=tolerated(0.5)	EXON=8/9
Target-544	7	32040130	BNIP5	G	T	ATATGACACATGTACCTATCTGGCAAGTAGGAATTTCTCTATTTGCAAAAGAGAGAAAGGAGGCTCACGGAGGTTCAAGGACATGTCATAGTCATCTAGATGCAGAGATAGGGTGGGGGGTGGGTACTGAGCAATCCTCACCTGCTCCCCCAACTGGCCATCAGCTTCTTGGAGAAGGGCCACCAGCTTCTGGATGTTCA[G/T]CTCCTCTAAGGAAAATAAAGAACGTTGAGGGACAGTTGACCAGTTCTGCAACAACACATCCTTCGGTCACTGACAGTATTTTGTTTCTAAAATGCAACACAGAGCTTCCCCTAAACTAGGGCAGGAGCATGAGAGCTCTGGGTTTTCTTTCTAGAAATAGATAGGACTTTGGCCTGCAGACACTCACCTGTTAC…	Ctg/Atg	SIFT=tolerated(0.1)	EXON=9/12
Target-545	7	32610243	PI16	G	C	TGCTCTCCTTGGATGAGAGGTCAGCTACTTTCCCCAAATCGACCCAGGACCCCACCCCCAAGTCGGCAGACCAAGAGGCCAGCAGTACAAGAATGCCCTCGAGGAGCCCAGAGAGTTCTCTGCACCCCAAGACATCCTTTACAGGGACACAGGAGCCACTACACCCCTCCCAAGAGGGTGAGGCTGAGGCCGAGTCACCT[G/C]ATTCCAGTGAGATCTTGGCCTCAGTTTTTCTAGCCCAGGACCAGGCAGGGGAGCCACAGGCTACCCTGGAGCACAAGGGGCACACCTCCTCCAAGCCCTTGTCCAACTCCCCCGCTGCCTCCGCTACTGCTAAGGCCACGGGCGGGCGTACCCTGGCCCTGCAGTCCTCCTTGCCAGGTAAGGCCCACGGCGTC…	Gat/Cat	SIFT=tolerated(0.29)	EXON=6/7
Target-546	7	37301464	GUCA1B	A	G	ATTTCACCGTGGTCGGGAAGCACACTTTAAATGATTCCAATGCCCCCCCCCAGGGCTCCCCTGCTTCAGTGGCCTGCACTGGGCACCCAGGGATACCATGTGCCTAAGTGCTTGCCCCGCCCTCCACCCCCTGCAGACACTGACCTCCACGATGTCCAGCAGCTCCAGGCGGTCGATGCAGCCGTTGCGGTCCTTGTCAT[A/G]GATCTTGAAGGTCCACTTCAGCGTGTGCTCCAGGTTGCCCCTCAGCATGAGGTTCGGGGCTGCCACGTACTCCAGGAAGTCGATGGTGTTGTCCTGCATGAGGAGTGGGACCTGTGAGGCTCCCCCGGCCCCCAGAGCGCAGGTGTGAGCCCTATTCTAGGCCACCAGCCCTGTAAACTCAGGGCTTGGCCTCC…	Tat/Cat	SIFT=deleterious(0)	EXON=2/4
Target-547	7	38104993	CUL7	T	C	GATACCAAACGAACGTGGGTACCAAAAAGGCCAAGAGCATTTCCCAGGTGGCTCTAGAGTAGAGCAAGAAGGGGCCGGTGAGCAGGGCCACGCGAGAGGCTAGTGCGGGGCGGGGCAGTTACCGGGGGAGGTGACGTTCTGCACCAGGGGGCTGACCAGGGCCTCCCAGCAGCTCTTGCCCAGGGCTTGGGCCGCCTCGT[T/C]GTCAGGGAGGAAGCGATTGGCAAAATTCTGCTCGTGGCGAAGAGCCCCGTTGAGTCTGGGGAGGAGGATGGGGAGTAAGGTGTGGGGGGCTGGAGGCTTAAGTGACCTACCCCGTGTCCCCCCAACCTAAGATCGCCAGCTTCCCTAAAACCAGCCAAACTCCCCCCTCAGGATGTCACAACCCCCTCGATTCC…	Aac/Gac	SIFT=tolerated(1)	EXON=16/26
Target-548	7	38451241	ABCC10	A	G	TTCCTCGTAGCTCTGGCACAATTCTCAGTACATGGCTGACCAAGAGAGGAGCAAAGTGGGGGCTGTGTTCAAGTCTTATCCCCAAGCTTTCCTGAGGTCCTCTTCCTACAGCTAAAACCTATGCTGGAAGCAGAAGTGGCCACATCTCCAGCCTAGACTCCCTGTCCTGCCTCCCCTGATCCCTCAGATCCCAGCTGGCC[A/G]TCATCCCCCAGGAGCCCTTTTTGTTCAGTGGGACCGTTCGGGAAAACCTGGATCCCCGAGGCCTGTATGAGGACAGAGCCCTGTGGCAAGCCTTGGAGCAGTGCCACTTGAGTGGGGTGCTCAGATCTATGGGTGAGTGCTAGGTCCTAGCCTGTGTGGTGGCAGGAGGAGTGAGCAGGGCAGGGGCAAGAGGA…	Atc/Gtc	SIFT=tolerated(0.07)	EXON=18/21
Target-549	7	38452294	ABCC10	G	A	GAGCCAGGGGCTGAAACCCGTGGGGCCAGCGGGTGCTGTCCAGGGTGGGAGAGGAGGGAAAGAGGGTCAGCTTTCTTCGGGGCACCGTCCTCCAGCCCCGAGCTCACCACCCTCTCCCATGCAGGCTCAACACAATCCTGAACTCAGACCGGGTGCTGGTGCTACAAGCGGGGAGGGTGGCAGAGCTGGATTCCCCTGCC[G/A]CCCTGCGTAGCCAGCCCCACTCGCTGTTCCAGCAGCTGCTGCAGAGCAGCCAGCAGAGAGCCCGCCCCCTTCCCTGAGGGCCCCAAGCCTCGACCCCAAGGGCCTCCCTCTGGCCCCCCTGCTGCAGGGCAGCGCAGGGACAACACCACTTGTTTACAGTCTCTTCTGTGGCTCTACCTCTCCCTCACTTCCGC…	Gcc/Acc	SIFT=tolerated(0.68)	EXON=21/21
Target-550	7	38457603	DLK2	C	G	GCGACGCACAGTGCACACCCGCCCCGGAGCCCACCCCTCCCTCCGGGCCTCGCGCTCCCCTGGGCCCCCACCCTCCGCAGCCACCCCACTTTTCCGAACCTCGCTCTCTCCGATGGAAGGAGGAAATTGTGGGAGTCTAAATGGGAGCAGACTGTAAAGGGTCGGCCAGTTGTGCGCAGCCGTTATCCTCCATCTCGCAT[C/G]TCCGCTTTCACGACCCGCGCCGCTCACTCGGCGCCCCACCTCTGCTCTCCTCACCAGTCTGCTTCCCACCTCGCTTCTCATATATATCCCATGCACGCTCAGGGCATACTTGCGGCTGCTGGCCCTCCTACTGTCACCAGCCCCCGCCTCCTCGGTTTGTAAATCCTGCATCACCTGCTTCATCTGTCTGCGCC…	Gat/Cat		EXON=1/6
Target-551	7	43637974	CENPQ	A	G	TGAGGGAAAAACAAATGTGTAACTTCTGTCTGGTGATGGATGTTAACTAGACATACTGTGGTGATCATTTTGCAATATATACCAGTACTGAATCACTGCGGCAGTGCCTCAAACTCATATAATGTCAGTGTCAATTGTGAATCAAAAGAGTAAAAATAAAATATAAAAACTGAATTATTCTGTCATGACCACAGAAAGAA[A/G]TTTTGACATCGATTCCAAACCACAACACTCTTCTGAAGGACTTGGAAGTTCTACATAATTCATCCCAGATGAAGAACACGCTGACTTTCATCAAAGAAGTCCATAAAAGACTGGATGCCTCTTAAAGAGTTTTTTTTTTTTAGTTGTTTCATGTTAATTTAATGTTCAGTGAAACAAGTTGGGTTCAATGCTCA…	Att/Gtt	SIFT=tolerated(0.08)	EXON=10/11
Target-552	7	45846138	PKHD1	T	C	CAGAGACCCACTGATGTTCACAGTCCAGGCATCCAGGACAGGGGTTGTCTCTTCACACAGGGAGAGGGTGCAGTTCCCCAGACACTCGCTAGGTAGCCCGTTAACCAGGACGGTGACGTTCAGGGTGAAGGAGGCACCAGGCAAGGGGTCATCCGACAGAGTGATCCGGCAGAGGACGGTCTGGTCCCCTAAACTCAAAA[T/C]CACACAGGAGTAAGGACCCGAAAGGTCAACCTGAACGGACCTCCGGCTGGAGCTGAAAGCTGAGCCGATCACCGTGAGAACAGTGCCTCCACAAGTAGATCCGTGTGTTGGGGAAAGGGCTGTTATCTGAGGTGTCACCACAAATTTCTGGGACCCCGCAGGCAGGTCAGCAAACCCCATCTGCCTCTGCCGCA…	Att/Gtt	SIFT=tolerated(0.09)	EXON=32/67
Target-553	7	47981624	ADAMTS7	C	T	TGTCTGCAACCCTTTGGTCCAACAGGAGACGAGCATGGTGGTGTTGATAGAGCCTTCTAGAAAGGACTGTCCATGCCCCCAGGCCCATCCCCTAGCCCAGAGCTGGCAGTAGAGATGCTCACCTTCCACCCCACAGGTGCCTGGAGCCCTGGAGTCGTCCTGCTCTGCTCGCTTCTCAGGGGCTTGGCGCTTGTACACCA[C/T]GTGGGGCTGGGGACGGCCAGTCCGGGCTGGGACACCATCTAGGGGCTCAATGAAGTAGTCCTCGTTGGAAAGCTGGAACACACCTTTCTGCGGAAGAAGCACCAGAGTCACACAGGAAAGGCTGGCACTAGGCTGCTCTTCCCACCCATCCCAAAAGACTGTCCTGCCCAGCAGAGCCCACCACCCCTTCTGAC…	Gtg/Atg	SIFT=tolerated(0.08)	EXON=3/24
Target-554	7	50006620	IL16	T	C	AAAATCCACCAAATTCCGGTCCATCTCCCGGTCCCTCATCCTCTGTCATGCGAAGACCAGTGACGAGGGCTCAAGCCCCGATGAGAGATATCCGGATCCTTTTGAGATTGCCCTAGGCCAGGGCAAGGACAGAATTTTCCACTCATCCATGCAGCTGGCAGACACGTCGGAAGCCGGGCCCGGCAGCACTCCTGACCTCA[T/C]GCTGGCCTCCGAGGCCGCTCATCTCCAGACAGCTGGGAGCGACCGAGGCAAGACCTACAGGAGGCTGTTTTTCATGAAGGTGCGCCCAGGATTTGTGGGGCTGGAGGAGTCTGTGGTTGGCCTCTGGTGCTGTGAATGAAAGTCTTCAAACCCTTTCATTCCAAAGTCGGAAAGGCGCAGGATCTCTATTCGGA…	aTg/aCg	SIFT=tolerated(0.44)	EXON=2/19
Target-555	7	50088257	IL16	T	C	ACCCACACCCACACCTGCCTCCAGGCAGCGCCCAGGGCCGCCCCTGCGTGCCACCTCCTCCTCCATCAAGCAGAGAATCAGCTCCTTCGAAACCTTTGGCTCCTCTCAGCTGCCTGACAGAGGAGCCCAGAGACTGAGCCTCCAGCCCTCCAGCTCCTTGGGAGAGGCAACAAAGCCTGCTGAAAAGCCAGAGGGAGGAC[T/C]TGCTTCTGGTCCCTTGGGACGAGGGGTGCCCCCCACCGTCAAGCAGCCGCGGCCAGAGCCAGAGCAGCTGCCGCAGGCCTCGCCCACAGCCCCGGAGGCCAGTGACTCCAGTGTGTCGGAGTCCCCTCCCCCAGGACAACAGCCAGATCAGAAGGCCCTCCCCTCGGACCCTGACCCTCTCTCGAGGCTGCTGT…	cTt/cCt	SIFT=tolerated(0.33)	EXON=14/19
Target-556	7	50239594	TMC3	T	A	ATTACGTGAATGACCAAATCCGTAAGGTATATAGCGCAATGATTGCCACATATTAAGTGTTCAGTAAATGGCACCTGCTGTTAATTTTTATTTATTTATTTTTTTGGTTTTCACATTTGTATTGGGGTCCACTGGGGAGGTGGCCGCTCTCCCCATCAGTGGAGATGCTCTCAGTTTTTAAAGCCGCTCTAGGCTGGGGC[T/A]TTGGGGGTCCTGTGGGCGGCTGGGCATGTTGGGCATGTTCCCATTGTCTTGGAGAGGCGCTGGGTACTTGTAGGGTGTGGCTCGGTTGATCCTGAGGGTGTAGTTGGTGTAGGGGCTGAGTGCGGGCAGAATTACAGCGAGGCTCTGGATGGTGAAGAGTGCCACCAGCACCAGCTCCTTGGCCCAGGCATTCT…	Agc/Tgc	SIFT=deleterious(0.02)	EXON=1/1
Target-557	7	52708811	ENSSSCG00000041322	T	C	GCTAAGAAGATAAATGTCAACTTGCATGGTTCTTACACATAGCCAACCCCTCTCCACCCTGTCCCCACATCCCCCTAGGACCCTAGTCTGTGCAGCAGCCCTGAAATGAGTCATACAGAGGCCTCATTACCTGTGACGATGCAGGTGAATCTGACGTCGCTGTCCTCGGACACAGCCCGGGACTTGAGCGTGGTCTCAAA[T/C]AGCGGCTGGGTCTCCTCTGTTAGCTGAGCAATGATGGAGCAGAAGGTGCTCCTAGGAAAGGCAAAGAACTATTCAGAGCAGCCTTTCCCCCATCTTCACTGCATGATACCATAGCCCGGCGCTGTCCAAGGCAGCTTAAGTCTTACCGTGTCCAACCATCATCTCCATGGCTCCAGCACCTGGCAAGCCTTTCT…	Att/Gtt	SIFT=deleterious_low_confidence(0)	EXON=11/11
Target-558	7	54240767	ENSSSCG00000032460	G	A	CGCACCACCGCAGGGCCGGCTGGTCGTGGTACAGGGAGGTGTTGCTGATGAAGGCGAAGATGACACAGGCCGTGAAGGTCTCCAGCACCTTCAGCAGGCCTGGCATGGTGAGCACATAGCAGGTGACATCATTGAACCAAAAAACTCTCCAGATCACTCCCACTTCCACGGCATAAAGCAGAAATGCGATGCAAGAGAAT[G/A]CAGTGGCAGCAATGGCCCGGTCCCGGTAAGGCTCATAAGGCAGGAATTGGACGTAGGCGATGGAATAGATGATGGAGGCAGAAAGACAGAGGAGAGCAGCATAACAGGCGAAGGTGCCGGAATGTTTCTACCAGACAGATTTTTTTTCGTTCAATGATGTCACCTACTATGGGCTCACCATGCCAGTCCTAACA…	gCa/gTa	SIFT=tolerated(0.27)	EXON=3/5
Target-559	7	63186104	SLC25A21	G	T	AAAGTCTCTTCAAAAACTGGAATATTTTAGATTAATCTATAAAAGCTGAGTTTCCTAAGACTTTTAAAAGTGAAAAAAACCATTTGACAAAATCCTTAACTTGAATTTTTTTCTTTATTTGATTTTATTTCTAGGTTTCAGATTCAGAGATGCGCAACTGATCCAAATAGTTACAAAAGCTTAGGAGACAGCTTTCGAAT[G/T]ATTTTCCGCACAGAAGGGTATGTACAGTTCTTCATATATAGTCTCTATTTTGATTTGGGCATTTTAATATATTACTACGTAACACATTTTCTCATTTTGAATGATTTGTTTCCCTAGTCTTAGTAGGGAAAAATATTTAAAAGAGCGCCTTCATATTTTTGTGTGTGTTTTTCTTGATAATACCAGTTGAAAAT…	atG/atT	SIFT=deleterious(0)	EXON=2/10
Target-560	7	65926294	ENSSSCG00000036652	G	T	CATTTTCTTCAGTGCTTTGTGTGGCACTCCAGAAGAAAGAGTCGTACCCAGGATTCCGTTGTGGGAAAAATGGCTCCATTAACCTTGAGCTAGTTAAGAGTCTTTTTATCTCTGAGAACGAGAAAGAGTTTGGAGAAGTTGGGGGGTGGGGAGGGGAAGGTGAGGCAGGGAAAAGGGAAACTGAGAGAAAGAGAGATAGA[G/T]AGAGGGAGGGAGAGAAAGGGGAGCGGTTGGGAGAATATACACCAGCAAAAGCAACAGCAGGAATAGTAAAAAGTGAAACGGAAGATTCACAGACAGTAGAAGCAGCATAGGGTGACATTACAGAGGAAGGCCACCGCACAAAAATCACTAACCCCCAAGAATCACTGATTCACTAGGACTGCAGGAATGGGACT…	tCt/tAt		EXON=1/1
Target-561	7	76720981	ENSSSCG00000033721	T	C	GGCACTCCCTGCCACTGCCATCACCGTGCACCTCTCTGACAGCGCAGAAATAGACGTCCGAGTCACTCAGTGTCAAGCTCGAGATGGTGAGCTTTAGAGTTTGGCTCTCTTTGTAAAACTCCACAGAATATCGCCCTTCACTGTTTCGCCTATTTTGAGAGTAAATATCAATTATGCGAGTCATTTCTCTACTGGAAGAC[T/C]GTCGATACCAGTACATTATATAGTAAGCAAAGCTGACTGTGAACTTGCATTCCAAGGTCACAGATTGTCCCTCTTCCTCATACACCACATCTGTAGATATGTCGACACTCTCAATCTTGCTTGGACCTGCAGAAGAGAAGGAAAAAAATGATTTATCTGTTGGTGATGCTCATAAGAAAGCTGTCACAATAGCC…	cAg/cGg	SIFT=deleterious(0.02)	EXON=1/1
Target-562	7	76721095	ENSSSCG00000033721	A	G	AAAACTCCACAGAATATCGCCCTTCACTGTTTCGCCTATTTTGAGAGTAAATATCAATTATGCGAGTCATTTCTCTACTGGAAGACTGTCGATACCAGTACATTATATAGTAAGCAAAGCTGACTGTGAACTTGCATTCCAAGGTCACAGATTGTCCCTCTTCCTCATACACCACATCTGTAGATATGTCGACACTCTCA[A/G]TCTTGCTTGGACCTGCAGAAGAGAAGGAAAAAAATGATTTATCTGTTGGTGATGCTCATAAGAAAGCTGTCACAATAGCCAAGTTTTGACTCAGGAGATGAAGTAGAGAGAAGCACAGTACAATTCTATCCCCAAATCTCCTTCCTCTGGCCCTGGCTGCAGGGTGGGCAAGCTCCCTACCAAGGCAGATGAAG…	aTt/aCt	SIFT=tolerated(0.48)	EXON=1/1
Target-563	7	76810639	ENSSSCG00000033721	T	G	CATGATCTTCAGACAAAATATTTGACACTGTTACACAAAGCTCCTCAGGTTTCCCTTTGCTCAGAGCACAGAGTCAGTGCCCTGGAACCCTCCGAGCAGGAGGTGCAGGTGTAGCAGGGTTTAGGTGCAGGGCCCAGGTGTCTGAGAGGCACTGTGCACCTGTCACGCACAAGAATGTGGTTGCATCGTGGTGGAAATCC[T/G]TCACGTGCAGGGAAAGCTGCTTGTCCTTTCTGTTAAGCCTGGCTGTGAATCTTCCGCTCTTCTTCTCTTCCTCACTTGAAAACAACTGTATCAGCAAGCGGGGGCCTTCCCCGTGATCCTGCCTAAACCATTGGAAGAAGTCAGCAGCTCTGCCTCTGTAACTGCAGTTCAGTGTGACGCTTTCGCCCTCCTTG…	aAg/aCg	SIFT=tolerated(0.5)	EXON=2/2
Target-564	7	76810792	ENSSSCG00000033721	C	T	GTGCACCTGTCACGCACAAGAATGTGGTTGCATCGTGGTGGAAATCCTTCACGTGCAGGGAAAGCTGCTTGTCCTTTCTGTTAAGCCTGGCTGTGAATCTTCCGCTCTTCTTCTCTTCCTCACTTGAAAACAACTGTATCAGCAAGCGGGGGCCTTCCCCGTGATCCTGCCTAAACCATTGGAAGAAGTCAGCAGCTCTG[C/T]CTCTGTAACTGCAGTTCAGTGTGACGCTTTCGCCCTCCTTGACCTTCTGTTCCACCAGTGGTTGTCCGTTTGACCCTGTTCAGAGGAGTGAAAAGATTTTCATACATAAGAATCTGTTTTTATTTTTGTTATTCAACAAAGAACTTCCCTTATTTGTTTCACATTCCTTAGAATACACTCCACGTAGTCCCTGG…	gGc/gAc	SIFT=tolerated(1)	EXON=2/2
Target-567	7	77436346	ENSSSCG00000034110	C	T	CGTTTTCCTCAGGTAGAAGGAGGTTTCATCCTTCTTAAATTCAGCCTTGAAGCCTTTGATGCCTTCAACCAGGGGGGGACCTGATAAGTACTTCAGGAGCAGCTGGAGGCCTTGGCTGGGGTACTGGACATACCAGAAGAGATAAGGAGCTCCACTATAGGAATAGTTGCACTTTAGCTCCAGCAAGCCTTCTTCAGAGA[C/T]GGTAACATGTTTATCAGGCTGAGTCACTGACTGGGCTCTGGCATCCCCTGCGAAATAAACGTTATATCAGTAAGAGCAGTGCAGATTTCACTATGAAAAGCATTTCTGCTAAAATTTGAGGAAGAGAACACTTACTCCTGTGGACTTAGTGACTATAATAGACTATTACTCACTCAGAGAAAAAGGCAGCCCCA…	Gtc/Atc	SIFT=tolerated(0.08)	EXON=2/2
Target-568	7	77487157	TRAV2	A	T	TGTTCTCTCCCTGTTTCTGTTCAGCTTGTTACGGGCTCTCTGCCTCTGTGTCCTCCAGAGCACAGTAGTAAACAGCAGCATCTGCCACCTGCACCTGAAGGATGAGCAGTGATGAAGAGAACCGCTCATGTGTCATGTTGTAGCGTCCCTGCTGAGAAGGACTTGAGCCCTTGATGAGGAGCCTTGGTGCACATCCCGGG[A/T]AGTAAAGGTACCAGAAGAAGCTGTAAGCATTGGATATAGAGTGATTGCAGGAGATTTCGGCCACGGCTCCCTCCGAAGACATCACAGTGGCAGGCTGAGATATTTGGTCCTTGCTCTCCACAACTGCAGGAAACAGTAACCCAAGGTTGTGACTTTTATGCTATTTGGCTTACCGATTGCCCCTTAGAAACAGT…	tTc/tAc	SIFT=deleterious(0.01)	EXON=1/1
Target-569	7	78131312	METTL17	T	A	TTCGTGTCATTCCTTTCCCCGCTTTCTTCCTCTAGTTCTGTTCATCATTCTGACTTCACAACCATGCAGCTCAGCAACTCTGCTGCTCACCTGTATCACAAACTTCTGGATCTCTGACTCAATTCCCTCCAAGGCTTCAGCAGTCATGTGCATGAACCCTGCTCCCAGGAAAACACCTGCAGAAGTGCAGCCCAGGAGGC[T/A]GAGGATCCGGCGGTGACGACCTAATAAATAAAAAAAAGGAGTTACAATACAGTTGGCAATGAGGAGATACACACAGGTGATTAAAGGGCCACAGGCAGCACCCAATATCACAAGCTTGGGGATGGTGAGAGAATCAGAGCAAGATACCAGGAGAGGGTGAAGGGCTGAAGTCAGACTTAAATTATGGGGACAAA…	Agc/Tgc	SIFT=deleterious(0.03)	EXON=2/4
Target-570	7	78220414	EDDM3B	C	G	GAAAAATCAGAAGAGATCATAAGAGAACGCGAGCTGAGTGAGAGGGAAAGTGATGGAAACTTTAAATGATCTTATCTAAGTGTACGGGAACAAACGGATAAGGAGGGTCGCCCTTCTGCGGGGGATCACAGGCAACAATAAAGAACTTGTATTGGGCGGCATCTTTGTAGCGGCAGTTTGGATAGTTCCCCCCGGTGAAA[C/G]TGCACTGAGTCAGGCTAACAGGCTTTGCACTCTGGTGGCAGTTGTTCTGGCCGTTCTTACAGGTGATGTTGGGTAAATTACAGGCAGTGGCCACATCCTGGAAGGAGTCGTGCAGAAAGGTGTTTTGAGGCTTACAGTGCCAAGTATAATTGTTGACACCGTTCATTGCCTTGTTGCATTGGAGAGGGCTTGGC…	aGt/aCt	SIFT=tolerated(0.41)	EXON=4/5
Target-571	7	78471218	KLHL33	A	G	GCTGGATGAAGAGGTGTCAGTTGGGGGGCGAATATATGGGGTGCATCGGGTGATCTTGGCTGCTGTTAGCAGCCTCTTCAGAGGCAGGCTGCTGGGCAGTGGAGGTCCGCAACCCCCCTTCAGCCTGGACGTAACCCCCAGGGCCTGGGAGGCCGTGCTGACCTTTGCCTATGAGGGGGTGCTGGGCCCCGCCCCGCAGG[A/G]GGATGTGTTGGTAGCTGCTGAAACCCTGGGAGCGCCCCGGGTGAAGGCCGTGGCCCAGAGGGGACGCCAAGGGGCTGGAAGCGCCGGGGAAGATGAAAAGCAGCCCAGCCAGGCCGAGGAGCTGAGAGAGAACCTGCGCAGCATTGAGCTCCTGTACCGAGAGGGCATCGGGTGTGACCTGGAGCTGGAGGCAG…	gAg/gGg	SIFT=tolerated(0.5)	EXON=1/5
Target-572	7	78517816	TEP1	G	A	TTCCTCTGTTCCTGATGAGGAACAGAAGCTCCCTGAGACTGATGTTGCTGTATTTCACACCTTCCTGAGGCATCAGGCTCCAGTCCTCAACCAGTATCCCCTGCTCCTGCACCAACAGGCAGCCAACCAGCCTCTAGACTCCCCTCTTTGTCACCAGGCCCCCCAGCTCTCCCAGCGATGGCATCTCCAGCACATGCTAC[G/A]TTGGCTTAACAAACCCCAGACCCTGGGAGTCCAGCAAAGGTAAAACCCTTGACCCTAGATGCTGGCAGGCCCACCAAAGAGAAAGCTGCGGCACTCTCTGAATCTGGAGAATAAGGAACAGACCCGAGTCACCATGGAGAGGGGATTTCAGTCACAGAAATATAAGAATGAATTCCTAATCACGTCCTTCCCCA…	cGt/cAt	SIFT=tolerated(0.13)	EXON=35/56
Target-573	7	78527555	TEP1	T	G	TCCAAAGTGCTCTTTCTTCTTGGGCTGGAAAAAGAGGAAAAGCGGGTCAGTGGTTACTCTGAGGTTGGGTCTAACTTGTAACAAACACTGGGATCTTACAGTTAGGTGTGCCTGGGCTCAGCTTTTTTCTTTCATGATCTAGGGAAAGCTATTCAGAACATCCCATGATGTTGTCTACCCACCAGCACTATGGTGTGTTT[T/G]TCCTGCAGTCAATGAACCTTGGAATTCTTTCGGTAAGTTCAGTTTGGGTGCGTGTTAAAACAAGCATTTGTCCAGGACCGATATTTTAGAGCCTTGGGGTCATGATGGAGGATAAGAGGAAGGAAGAGGGAAAGGAAAGACAGTTGGTTCCAAATATGCTTATCTTCTTTCAACTGGAGCAGCTCTGTTGAAGA…	Ttc/Gtc	SIFT=tolerated(1)	EXON=52/56
Target-583	7	80696396	RYR3	C	T	AAAATTAAGGACAGAAAGTTAGGTCTACCAATTAAGCACAAGTACACTGAGAGTGTTTTTAGAACACATTAAAAAAAAAAAAAAAAGAGTAAACTAAGTGCCAGTGTGGTGCTCCACAGCCAGAAGGAAAGCTCACTGAGTTCTCACTGTCTTCCTGCTGTATTACCTTTTCTTGCAAGTGCAAATTATTCCGCAGGTGT[C/T]CCTTCACCTCTTCATCTGTGTCCCTCTGTGAAAAGAGATGTTAAATCTTATTCCTATACGTGTAAATGTAAAGCAAGGTGCAGGGATGTGCAGGAAGCAAATGGACAGTTTTGCTTGGATCTTTATCACAAGAACAAAAGCAGAGAAATAACAGAGACTTGTTCCAATAAGCATGTGCTGACTCTCTGGTCAGC…	gGa/gAa	SIFT=tolerated(1)	EXON=69/98
Target-584	7	81034305	RYR3	C	A	CTAGCACTGAAATGTCACTGTTCCTCACTAAACTGAGCCTGTAATAAATTCAAGAGCCTCTGCTTCTAGTGAAGCCAGAATTCATAGTCTTCATTGGAATTGAGGCAGAAGAAAACCCCAGAACATCACTACTCTGAAAATGTGGGCTCAGGGAAATTGCTGAAAAAGATGAAGTTTTTCCGCAAATGGAGTCTTCCCCC[C/A]CTGCCCCAGATCCCTCTGCAGCCAGGGGCAATACCATCCTCAGAAGGAGCACAGGCTGTGGGGAAGGAGGGTTTCTCTTGTCAAAATGACAGAAAGGCGCTATGAAACAGGGGCCATGGGAATTAAATGGTCTCGACTGGAAGAGGATGTCCTCAAAACACATCATATTCCTGTCCAAAATTTGAAGAGGACCC…	gGg/gTg	SIFT=deleterious(0.02)	EXON=1/98
Target-585	7	85082219	ENSSSCG00000035989	A	G	GTTGCTGTGGCATAGCCACTAATGGCAGCTCTATGTGCCACAGGTGAGGCCTTAAAAAAACAAACAAACAAAAAACAAAAGCCAGTGGCCACATTTTTCTTTCAAAGAAGGTAAGTGAGAAAACATGTCCTAATCCCAAACCAGTACCTCTCTTCACGACTGCATCCGCCAAGCACCAGTCCCACTTCCTGCTGAGCTCT[A/G]AATCTGATCTGTTCCTCACCCACAGCTCAGCTTTCTGCTGGAGTCTTTAACAGTCATTTTAACAATTTGTCCAGTCTTATCATCCCTTTTTGTAATGGGAAATTTTTTGAATTCCTCACTCTGCCATTCTGAAAGTCCTGTCTTCCAAACCTCTAGAATGAGAAACTGCATTTTCACAGCGGTTCCATCAATTT…	tTa/tCa	SIFT=tolerated(0.87)	EXON=1/3
Target-587	7	88646066	ENSSSCG00000032647	T	C	ATTTGTATTTGTTCCATCTCCTGAGGACCCTGCAGCTGTTCCAGTGGTTGCTTTAAAAATCTCTGTCCTCATTCCAAGTTCTCTAGCTGGTTGTTGGCTCTTCCTCTCAACTTCTTCAAGTTGCTCGATGTGTGCTTTGGCTTTGTTGAGCAAACCAAGTGCTGTGGGCCTGGTGCGATCTGTTCTTAGTGGAATCAGAA[T/C]TTTTAAGCCTTCTAAACGCAGGCAAAAATGAGCTTGTCGATTCTTTTCCAGCTTGTTGTGTGCAGACCTGTTGGCAGTGTTGGCGTTGCTACTCCCACTGCTGTGTTTCTGTGCTTGGCTCAACCTTTGTGGGGGCTTTGAATGCTGCAGGGGGCTCAGCGTGGGGCGGGGAACTTCGAGGCACAGCCACAGCC…	Att/Gtt	SIFT=tolerated(0.38)	EXON=2/3
Target-588	7	91569030	ZFYVE26	T	C	CAGCGGGTCCCAGGCTGCCTAACTGTTCTTTACTATGACAAGGCACAGCCTAGGCTTCCAACACCTGCTGCACAAGGACCCCCTCACCTGATGGGCTTCTGCAAAGTTCCCCCGGAGGATGCAGGACGCCAGCAGGGACTCAGGTGGGGAGAACATCATGGGGATGAGTGAACTCTGAGGTTGGGGCTGCAACCGGCCAT[T/C]CAGCTCATTCCTCCCAGACACAGCGCTCAGACTTCCCTCTGTTAGGGCACCAAGGAAGGGAGAGGAATTGAGGAAAAACTATTCCGTCACCTCCTGCCAAACTCATATCTTCTTAAAGCCCTTCTCTAAAAAGATCTGTAAATGGATCTTGACTTTTCCTCAAAAGAAGGGCATATCTATGTTATGTTTTCCTT…	Aat/Gat	SIFT=tolerated(0.71)	EXON=13/42
Target-589	7	96601908	PAPLN	G	C	GCATCTTCCCCCTTCCTCCCTGCCTTGTGGGTGCCCCCCCCACCAACCCCAGCCTCAGGGTCTCTGTCCCTATGCCGGCGTGTTCTCTCTTCTCTCTCCCCCCTGGGGGCCCCAGTGCTCCCAGAGCTGCAGCTCGGGCACTCGGAGGCGCCAGGTCATCTGCGCCACAGGGCCGCCCAGCCACTGCAGGAGCCTGCAGT[G/C]GTCGAAGCCTGCGGATGTGGAGCCCTGTAACACGCAGCCCTGCCATCTTCCTCCAGGTAAGGACGGGAGGGGCGGGGCGGAGCCTGGCCCCACCTCCTTTCCTGCTGTAAACCTGGCCAGCACTTCCTGCCTCTGGGCCTTTGCCTGTGCTGTGTCAGCCGCCTGGAAACGCTTCTGGCACCTAGGTGTGTGAA…	tGg/tCg	SIFT=tolerated(0.36)	EXON=14/27
Target-590	7	96833276	HEATR4	A	G	AACTTTTTATATAAAAAAATAATAATCTTGCTCTGGGGTGGGATCCAGTACAATGCTGAGCATAGGAGCAGCTCAGCAAATGCTGGCTGCCCAGGCCCCCTGAACACTTCAAGCATAGGAGCATGTCAATATTGACAAGGTCTTACCTGACAGTGTCATGCACCTCCTTCCCAAGGTTCATCTGCCCCAGAGCTTGGGCA[A/G]CTGCTTGTCTCACTTTCTTATTCCAGTCACTCAACATCAGCTGGATCAACTTATGTCTCATATCCTATAAACAGGTGGTAGTGATTAGCCACCATTTCTTGAACATCAAATTTGTATTTGGCACCGTGCTGAGTATTTTTGCCCATCACCTAGTCCTCCCAAAGAATCCCATAAGACATATTACAATTGATATG…	gTt/gCt	SIFT=tolerated(1)	EXON=6/12
Target-591	7	96900908	ACOT4	T	G	CCGCGAACCGCCTCCCGGGCGCTCAGAGCGGCCTTGGATTGGACACCGGAAGCGCCTGCCTTTTCAGGGTCCCGACCCGACTCTGCGTGCCGGGGATGGCTGCGACGGTGACCCTGGAGCCCGCGGGCAGTTGCTGCTGGGACGAGCCGGTGCGCATCGCTGTGCGCGGCCTGGCTCCGGGGCAGCGGGTCACGCTGCGC[T/G]CGTCCCTGCGCGACGAGAAGGGCGCGCTTTTCAGGGCCCACGCGCGCTACTGCGCCGACGCCAACGGCCAGCTGGACCTGGCGCGCGCGCCCGCGCTGGGCGGCAGCTTCGTGGGGCTCGAGCCCATGGGGCTCTTCTGGGCTCTGGAGCCCGAAAAGCCTTTATGGCGGTTTGTGAAGCGGGACGTGCAGACG…	Tcg/Gcg	SIFT=tolerated(1)	EXON=1/3
Target-592	7	97622370	VRTN	A	G	CCGCTGGCGGCGGCAGTCCCAGGAGCACCGGCAGAAGGTGGCCACCCGCTTCTCGGCCAAGCACTTCCTGCAGGACAGCTTCCACCGTGGGGGCGTCGTGCCGCTGCAGCAGTTCCTCCAGAGGTTTCCTGAGATCTCCCGCTCTACCTATTATGCCTGGAAGCACGAGCTCTTGGGGTCTGGCACGTGCCAGGCACTAG[A/G]CCCGATGGAGGAGCTGGAGAAGTTGACGGAGGAGCAGGTTGCCGAGGGGCTAGGATGCTCCTCCCCGGCCGTGTCGAGCCCCGGAATGGTCTTGATGCAGCGGGCCAAGTTGTACCTGGAGCACTGCATCTCCCTGAATACACTGGTACCCTATCGCTGCTTCAAACGCAGGTTCCCCGGCATCTCCCGGTCCA…	gAc/gGc	SIFT=tolerated(0.25)	EXON=2/3
Target-593	7	97662082	SYNDIG1L	C	T	GGCCTCCACGGCCAGCTGCAGGGACCCTGGGTCCAGGAGCTGGTGGGCGTGAGCGGGGCCAGCACCCCCCAGGAGGTAGGAATAGATCTTCTCTCTGCATGGCCAGGCGGGAGAAGCCTCGGGGAAAGGGTAGGGGCCTTGGAGGTGCGCGGGGTTCCGAGGGAGCAGTGGGTTCTGTAGCTCACTCAGACTCTCCATGG[C/T]TCTGGTGGCAGCTCCAGGGAGGGAAGCCCCCGAGCCCTTGGACTTGGTGGCCAGCTGAGCCGTCCTCAGAGAGCCTGCTGGGAGAGCAGGACAGATGTACACTGATCCGGGTGTGCTGGATGCAGGGCCGGAAGTGGTGAAAAGCACAGACTCTGTACCTAACTTGCTTCGGACCCCGCCTTTATCACAGGCCG…	Gcc/Acc	SIFT=deleterious_low_confidence(0)	EXON=2/4
Target-595	7	111773466	TDP1	C	A	GTATAATGTCTCAGGAAGGCGATTACGGAAGGTGGACCATATCCAGTAGCGATGAAAGCGAGGAGGAGAAGCCAAAACCAGACAAGCCATCTACCTCTTTGCTCCCCCACGCTGGGCAGGGAGCAGCGCACGAGCCAAAGTACACCTGCTCCGAGGCGCGGCGAGCCGCCCACAGGAGAAAGATCGACCCCGTGAGGTTC[C/A]GCAACGCAGACCCGGTTTCAGAAGCATCCCCTCCCAAGAGGCAGAAGAGTGGCTCCCAGGAAGACCTGGGCTGGTGCCTCTCCAGCAGTGAGGATGAGCTGCCCCCAGAGAAGCAGCAGAAGCCGGCTAAGGAAGCGGGGATCAAAGAAGAGAAAGGCCCCCCTTCTCCCAGAGATGGATCTGGGCACCGCAGC…	Cgc/Agc	SIFT=tolerated_low_confidence(1)	EXON=3/17
Target-597	7	113839017	SLC24A4	A	G	AGGTGAGCAGGTGATACTGTGCTTCCACTCCCTGTATCACTCCCTGCAGAGGGCTCTACATAGTCAAACAGGGCTGTTGCTGACATAGCAAGATACAGGCACATAGGCCATTGTGAGAATGCAGGCACCACGTTGATCTCATGGTTGTTTGTGGCTTATTTTCCAATCCAGGGCACAAAACGGCTTCTGCTAGCAAACAT[A/G]TTCTGCAAGACACATGGAGAAATAGAAGGCTGATGGCACCAGTGAATGGGACTCAAACCGCTAAGAATTGCACAGACCCGGGTAAGAGAGAGTCTCCTCCCAAGGCATGTGGCCCGGCCTCGAGCTGGTGTGTAGATGGACTGTTAGAACCAGAGCTGAAAAAGGTGGCTCTATGAACCTGAGTGGGAAAGGGT…	Att/Gtt	SIFT=tolerated_low_confidence(1)	EXON=2/17
Target-598	7	115607148	SERPINA1	C	G	TCCGGCTGGACCTGAGTCGCCAGCTCCCTGGTCAGCCTCTGGTTTGGGAAGTCACCTTGGGTATCTCTTTTCCAGGAACTTGGCGAGGATTTCCTTGGTGAGCATGTCCTCCAGCTGGTGCAGTTTCCCTGGTCGGGCAGGATGAAGAAGGCGGTGGCGTTGCCCACGTAGTCCATCAGCAGCACCCAGCTGGAGAGCTT[C/G]TCACAGTGGTGGAGGTCGAACATGCCCAGGCGGTTCATCATGGGCACCTTGACTGTGGTCTCCTCGTCCACATGGAAGTCCTCCTCTGTGGTTTGCTCCACCTCGAAGGGCTTCTCCCATTTGCCTGGAGAGGGGGGATGGCGGGCATCAACCAGGGGCGGGAGAGGTTGAGAGAAATGAGACAGGATTAAGGA…	gaG/gaC	SIFT=tolerated(0.35)	EXON=2/5
Target-599	7	115723009	SERPINA12	T	C	GCCTGATGGGGAGGGGTAGAATCTTGGCTTGGACAGCTGCAGTGACATCCAATGACAGTGGCTCTGGCTTGGGGCCAGGGACAGCCTCCTGTGCTGGAGGGGGCAGCATCTGGACCAGCAGGCTTACCTTACCCACTTTCAGGCCTTCATGAGGGGAGATCCTGGTGAGATCTCCGTGGTCCTCAAAGATTTTGGTGACA[T/C]TCAGGGAGGAGAGAGTCTTCTTCAGGTCATACTGACTGGAGATAGACAACCTGGGCACGGACACTTCTGTGACACTGGGGAGGAGAAAGTGACAGAGGTGAGCAGCAGGGCCCTGCCACTTCCCCGGTGGGCCTTAGGACAGATGATGGAAGAGGTTTTCATCTTCCCATCCCCTGAGGTCTCAGAGCTTCTCT…	aAt/aGt	SIFT=tolerated(0.05)	EXON=4/5
Target-600	7	115784264	SERPINA4	C	G	TCAGCCTCAGGATCTCCCCAGGCAATACTGTCTTTGCCCTCCACTTCTACCATCTGATGGTTTCTCAAACCCCTGGGAGCAACATCTTCTTCTCTCCGCTGAGTATCTCTGCTGCCTACGCCATGCTGTCCCTGGGGGCTGGCTCGCTCAGCAGGACCCAGATCCTCGAGGGTCTGGGCTTCAACCTCACAGAGGTGTCA[C/G]AGCCTGACACCCACCAGGGCTTCCAGAACCTCCTGCACACTCTCCACCTCCCAGACGACAGGCTGGAGATACACATGGGAAACGCCCTGTTTCTGAGCCCCGAGGTGCTGCTCCTCCCATGATTCCTTAATGACTCTGAGAGGTTCTACGAGTCCAAACTTTTACACGCCAACTTCAAAACCTGCGGGCACAGC…	Cag/Gag	SIFT=tolerated(1)	EXON=1/5
Target-603	7	117469674	BDKRB2	C	G	CTCCTACGTGGCCTACAGCAACAGCTGCCTCAACCCGCTGGTGTACGTGATCGTGGGCAAGCACTTCCGCAAGAAGTCGCGGGAGGTGTACTGGCGGCTGTGCGGGAAAGTGGGCTGCGGGCCCGAGCCCAGCCAGACGGAGAATTCCCTGGGCACGCTGCGCACCTCCATCTCCGTGGAGCGCCAGATCCACAAACTGA[C/G]CTAGGCGACGCGGAGCAGCCGGGGAGCGGAAGCCGCCAGGGCTGCTAGTGCGCATGACCATTGGTGGACAGCAAATCCCGTGCGTGGCCTTGGGCGGTGCGTCTGGGGTCTCCCGTAAAACTCAGGAGCTGAATCCCCACCGGCCCAAGTTGCAGGGAGCAGTGTCGGGAGGTTGGCGTGATCTGGTACACAGC…	aCc/aGc	SIFT=tolerated_low_confidence(0.21)	EXON=3/3
Target-604	7	120205049	BCL11B	G	T	TCCATAGGACTTCGCAGACACAGGTTAGGTTGGAGGGGCCGCCTCCCCCGGGCTGCCGAGTGGCGGTGACGACGACGACGACGCGGCGGCAAGTCAGCATTCTCTCGCTTGGCAACGGGGCCACTGTACAGGTGCGCGGGGGCCCGGGGCCGCGCGCGCTTAGCTCCTCTCGGCCTGCTCGATTTTGACGTCGTTAGTCA[G/T]CAAGTGCTCGCCGTGCCACTTTTTCATGTGTTTCTCCAGGGTGCTGTAGACGCTGAAGGGCATCTGGCAGATGTCGCAGCGGTACACCTCCTTGCCGATCTGCCCGTGCGTCTTCATGTGGCGCGTGAGCTTGCTGCTCTGCGCGCACGCGTAGTTGCACAGCTCGCACTTGTAAGGCCGCTCGCCGGTGTGGC…	Ctg/Atg	SIFT=tolerated(0.37)	EXON=5/5
Target-605	7	120636511	ENSSSCG00000022794	G	A	CCTTCCTGAACATCAGCCGGGCCGTGCTCACCTCGCCCTGGGAGGGCGACGAGCGGGGCTTCCTGGGCCTCGCCTTCCACCCCCGCTTCCGGCACAACGGCAAGCTCTACGTCTACTACTCGGTGGGCGTTGACTTCCACGAGTGGATCCGCATCAGCGAGTTCAGGGTCTCGGAGGATGACGTCAACACCGTGGACCAC[G/A]ACTCGGAGAGGTGCTTTCGCTGGGAGCGCAGGCGGGGCGGGGGCAGGGCTGCAATCCGGCCGCCAGCTGGGATCCGCCCCAGGGTGACCACGGAGGGCCAGTGGGAGTTGTGCCGCACCGGTTGTGACATAGGTTGAAGGGCAGGCCTCGGGAGGGGGCTGGACCCCATCTTCAGGGGTCAGCGGAGGGATGGT…	Gac/Aac	SIFT=tolerated(0.19)	EXON=2/9
Target-606	7	120853853	EML1	A	C	AAGTTTTCACTTTTGTATCAGAAGGGTAGAGAAAACAGTAACATTTTTTTTCAGGTACCCTGGGCACCGAGGTGTGGTACTGACATCTTTGTTCTTTTCGTAGAAGAAGGATATGTAAAAATGTTTCTCCGCGGACGCCCTGTTACCATGTACATGCCCAAAGATCAAGTGGACTCATACAATTTGGAAGCGAAAGTAGA[A/C]CTGCCAACCAAGAGACTTAAGCTGGAATGGGTGTATCCTTTACTCGTTGGGTCTTACACGAAGTAATCAGCTGACGTAAGCGTCTATTGAAATTCAGCTGTAGAAATTTATAAAACTAAACTGTGCTGGGGAGTTCCTATTGAGGCTCAGCAGGTTACAAACCTGACTGCTATCCATGAGGACTCGGTTTCAAC…	gaA/gaC	SIFT=tolerated(0.1)	EXON=6/22
Target-607	8	21617	PIGG	T	G	CACCAACAGACATGTCCCAGAGCCTGTCATCTAAACTGCCTTCTTTTTTCTAGGTGACATCAGACCTCCAAAGCACGTTCAACAGACGGATTTGGCCGCAACACTGTCAGTTGGGCTTGGTCTGCCGATTCCAAAGAGCAGCATAGGCAGTCTTTTATTCCCAGTTGTAGAAGGAAAACCAATGAGGGAACAACTGAGAT[T/G]TTTACATTTAAATACAGTACAGCTTAGCAAACTGTTGCAGGAGAATGTCCCGTCCTATAAAAAAGGTAAGCCAGTGACTTGTTGCTGAGATCTGTTACACTGTATGTTTCCACTGTGCCTGGGGTCTTCCTGATGTTGCCATGGTATGGACTGCAGCAGTCTTTGCGTGTTCCTTTTTATTAAAACCCTGATGT…	tTt/tGt	SIFT=deleterious(0)	EXON=1/8
Target-608	8	1086362	POLN	G	A	AATGAGACCGGACAACAGTAGTTTAGTCAATAAGCAAAGTCAAGGACTTTAGTTCCTTCCCAAGGGCTATGGTCACATTTGGAGCCGTGTCCCGAGCCGTTTTGTAGGTCCTGAGCCCGCCAGGTGGAAGGCGTTATCTACGTGATGACCAGACGGAGCCCTGACATCAGCTGCCGAGTCCCGGAACTGGGAGCAGACCA[G/A]CCCTGGGACCGAAGACTGCCTGTGCTGGAGACGACCCGGAGGAGGCTGGTCAGGCCCCGGACCACTGTCAGGATGACGGTCAAGGGAGTGCCCGTCGCGGCTCAGCAGAAACGGACCCGACCAGTGTCCGTGAGGATGTGGGTTCAATCCCTGGCCTTGCTCAGTGGGTTAAGGATCTGGAGTTGCTGTGAGCT…	gCt/gTt	SIFT=deleterious(0.01)	EXON=20/20
Target-609	8	1347151	CFAP99	C	T	CCAGACCTCATGCTGCTCGTCGGGCTAGGGCTGGGGCGGGCCCAGGGGCTCAGGCAGCAGCTCTGACTGTGGCCGGCCCGTTGTCTAGACAGCTGAGCTGATGCAGCAGTGTGCTGAGAGGCGCCTCCAGGAGGAAAGGTCCGTGAAGGAGCTGGTGGAGCAGGTGATGGAGACGCAGAAGAACGTCAGAGCAGCACAGA[C/T]GAAGCTCCTGAAGGGCCGCCGGCAGATTGGTACGGTGCCCGCCAGGGGCGCTACCCCTGCCCCGTGCGGCCTGGCCGCTCTCCCGCCCTTCAGCGCCCCGCTTGGCCCCTAGTTCAGGAGGTGATGGAGGAGAGCCGGGAGCTGCTACAGCGCAGTGCAGAGGCGGCCAAGGAGGAGCAGAGGCGGCGCTGTGA…	aCg/aTg	SIFT=tolerated(0.28)	EXON=10/14
Target-610	8	1483776	FAM193A	C	T	GCGCCGCGGCCTCGGGCCCCCCAGAGCGCGGGCTGACCGCGGCCGCCTCTCCGGTAACTGTGCTTAACCCCGTCAGATGTGCTTGTGATGACTGCAGCCTCTCCCACATCCTCACCTGCGGGATCGTGGACCCCCCCGTCGCTGGCGACCTCCACATCCACCAGCTGCCCCTCCAGGTGGACTCTGCTCCCGACTGTCTC[C/T]CTGAGATGCGCCCCCCTAGCGTGTCGTCGGCGAGCTCGGGGTCAGGCTCCAGCTCCCCTGTGACGATTCAGCAGCACCCCAGGCTCCTCCTCACGGACAACAGCTCTGCACCGGCTTTGTAAGTCGCGACTTCGTGATAAGCTTTCAGAAGTTCGAGTAATCCGGTGACGAGAAACAGAGGCAGCAGGGCCTGC…	Cct/Tct	SIFT=tolerated_low_confidence(1)	EXON=9/20
Target-611	8	2320296	ADRA2C	G	A	CGCCGCGGTCCCCGGCGGGCGCGCCCGAGGAGCAGGCGGCGATGCGGGCGCCGACCCGGGCTGCGGGGCGCCCAAGCTGCCGCGGCTGCGCCCCGGCTCCAGGCGGGACCGCGTAGCTTACGGGAGGACCATGGCGTCCCCGGCGCTGGCGGCGGCGCTGGCGGCGGCGGCGGCGGCGGGCCCCAACGCGAGCGGCGCCG[G/A]CGAGGCGGGTAGCGGCGGGGCTGCCAACGCCTCGGGGTCTGCCTGGGGTCCGCCCCCGGGCCAGTACTCGGCGGGCGCCGTGGCGGGGCTGGCGGCTGTAGTGGGCTTCCTCATCGTCTTCACCGTGGTGGGCAACGTGCTGGTGGTGATCGCCGTGCTGACCAGTCGCGCGCTGCGTGCGCCGCAGAACCTCT…	gGc/gAc	SIFT=tolerated(0.14)	EXON=1/1
Target-612	8	2719871	ACOX3	C	A	GTAGGCAGCCTCCATCCTTTGCCTCCACACGAGCCCCTCCTTGCCCCCTGCCTTTCCAGAACACCGTCTTCTCGGCTCTAGAGAACGACCCCCTCTTCTCCCCTCCCCGGGGCGGCGGGCTCCCGGTGGAGAAGTACCAGGAGGTGAACTTCCTGCGCTGCAAGCGGGTCTTGGAGTACAGCTTCCTCCGCGGGGAGGAC[C/A]TGCTGTGGAGCCCGCAGAGGATCTCGTCGCTGCTGCACTGCCTGGGCGCCTACGACTGGTCCTTGGCCAACATGCTCATCCTGCACCTGCTGGTGAGCAGGCCCGGGAGGGAGCGGCCGAGGCGGTGCCGCCCCGCCCCACCCGGGGCCAGAGGCGCCCCGTGGACCTGAAACACACGCGGCCTGGGGGGTCGA…	Ctg/Atg	SIFT=tolerated(0.67)	EXON=2/17
Target-613	8	2719895	ACOX3	T	A	CCACACGAGCCCCTCCTTGCCCCCTGCCTTTCCAGAACACCGTCTTCTCGGCTCTAGAGAACGACCCCCTCTTCTCCCCTCCCCGGGGCGGCGGGCTCCCGGTGGAGAAGTACCAGGAGGTGAACTTCCTGCGCTGCAAGCGGGTCTTGGAGTACAGCTTCCTCCGCGGGGAGGACCTGCTGTGGAGCCCGCAGAGGATC[T/A]CGTCGCTGCTGCACTGCCTGGGCGCCTACGACTGGTCCTTGGCCAACATGCTCATCCTGCACCTGCTGGTGAGCAGGCCCGGGAGGGAGCGGCCGAGGCGGTGCCGCCCCGCCCCACCCGGGGCCAGAGGCGCCCCGTGGACCTGAAACACACGCGGCCTGGGGGGTCGACGGTTGCCTCTGAGGCCGCCTGCC…	Tcg/Acg	SIFT=tolerated(0.6)	EXON=2/17
Target-614	8	2849508	SH3TC1	T	C	TGCAGAAAGACACAGGGTGGCCCCGCCTGGCAGGTTCAGGAGTGTCCGGGATACAGGCCCACCTTGTGGTCAGCAGGGAGGGAGCAGCAGAGCGGGTGATGGAAGTCCACCCACAGCCAGCATGGCACTTCCAGAGACCCCGGGCAGAGCGGGCTTTATGCTGCCCTCCCAGCCTGCCCGGCCCACAGGACCCACAGCCA[T/C]GCTCAGCCATCTTCCGCCTGCTGCTCCCGCCCTCAGACCCCGGAGACGGAGCCCCGGTGCGGCCAGAGGGTGGCTTACCCAGGGTGATGCTGAGCGCCAGGGCCGTGTGGGCGAACTCCAGGCCCTCCTGAGGCACCTCCATCTCTGCCAGCAGTGCCACCAGCTTGTTGCACAGCCGCAGCTCCGCCTCCTGG…	cAt/cGt	SIFT=deleterious_low_confidence(0)	EXON=14/14
Target-615	8	2969881	ABLIM2	T	C	CGCTGCCCCTTTCTAGAAGCTTCCACGAGGAAGTCCACTCAACTCCAGGCTGAGGGGCAGGAGCCTGGAGCCTGGCCCCCCTAAGGGTCCAGCAAGCCCCTCGAGTCTGCCCTGCGGCCTGTGCGTGGGGCCCATCTGGACCGGGGAGCTGGTTCCCACCTGCTAACACGGCCCCCACCTGTCTCTCCAGCGTGTGGCTG[T/C]GACCTGGCCGAGGGCGGCTTCTTCGTGCGGCAGGGCGAGTACATCTGCACGCAGGACTACCAGCGGCTGTACGGGACCCGCTGCTTCAGCTGCGATCAGTTCATCGAGGGCGAGGTGGTGTCCGCCCTGGGCAAGACCTACCACCCCGACTGCTTCGTGTGCGCCGTCTGCCGGTGAGCGAGGGCTGGCACGCG…	gTg/gCg	SIFT=tolerated(0.42)	EXON=3/22
Target-616	8	4143921	MAN2B2	G	A	TTCTGGTCACATGCGAGGCTTGTCTCTTTGCAGAAGGACACGGGTTTCTCTATGAAACCTTTGGGATCCGGCCTCAGTTCTCCTGGCAGGTTGACCCCTTTGGCGCGTCTGCCACGACGCCCACCCTGTTGGCCCTGGCCGGCTTCAACGGCCACATCATCTCCCGGATCGACTACGACCTGAAGGACGCCATGCAGCAC[G/A]CCCAGGTGAGCGGCGGTCTTCACCCACGGCTGCAGCCTCGCCTCTGCTTCTCCCCGCGTTCGGTCCCGGCCTCTTAGCACCCCCGATATTCTTCAGGGCATTTGGGATGCTCAGCAGCTACACGGGGCCATTGCCTGTCGCAGACGCATCCTTGGCTCTGCGGCGCCCTAGGCGTGCGTGGCCTCTCCTCCTGC…	Gcc/Acc	SIFT=tolerated(0.59)	EXON=4/19
Target-617	8	4164289	MAN2B2	G	A	AGACACCATCAGCTTATGACCTGCACGTGCTGACCACAATCCCAGGACTCAGTTACCAGCACTACATCATCAGGCCCATCAGGAAGGCCCGGGAGGACTCTCAGGAGGCTGCTGCCACTGTCCCCAGCACCATCCAGTTTGGCCTCAAACTCAGGAGACAGGATGGACAAGTGGGCAGGAACCTGGTGCCAGTGAAGAAT[G/A]GCTGCTACACTGTGTTCCTGGACAAGGACACCAACCTGATGCACAGCATCTGGGAGAGGTGAGGTGTAGCCATAGCAGCCTCTGAGGTGGAGGCGTGTCCTGGCACCTGAGCATGTAACACCCCCAGCTGGGTCTCCATTTCCTCACCTGCATGGCAAGAATGTGATGGGGTGAAGGCCTTGCAGTGCTACTAG…	Ggc/Agc	SIFT=tolerated(0.05)	EXON=11/19
Target-620	8	11243077	PROM1	A	G	TATGATGTCTTTGTACAATCTGCTCTCATGAGATCATTCTGGCTAAAATGTCAGATTTTTACCCTATTGCATTGCAAGTTTCACTCTCCTGGTGGACCTGCTCGGAGGAGGAGGCACTCACCTGTATAGATCATATTCCTCCAACACACGTAAATAGCGGTGGATGTAATCTTCCGCTTTCTTAAGGTAGCTACTGAAAT[A/G]CGACAGCCTGTCCCGAATAGGAAACCCCTGGCTCGCAGTTTCGATATTTGAACCAATGGAATTCAAGGCCCTTTTGACATCTGGAAACAAAAGATGGCTCAGTTATGCATTTTCAAACCTAGAGGAAACAGGAACTGTGTTTTGGAACTCAACTGAAAAGTGTGAACCCTTTTTGGTTTTTTTCCATGTTATGT…	Tat/Cat	SIFT=deleterious(0.04)	EXON=11/24
Target-621	8	14989868	SLIT2	T	C	CCAAAAGCAAATTCAGAAGGAAAGGTGTTCTGACTGTGTGTCTCAGTGCCCTTCAGCGGTGTCTCTATGGCCCATCTAAACTCATCCTCCTGACTTTCCTGCCCATATGTGAGACCCTAATCATATAAAAACTGTGCCTAGAAACCGAGAAGAGCTGCATCTGCAGGTGACAAATATAAATGACCCCAGCTGGCAGAAGG[T/C]GAAGGCTGCAGAGCTGGGAAGCAGGCAGAGCCTGAAGCAAACATTTCTGCCAGTTTTATGCACCTTCACAGTCTCTAAAGAAGACTTTGTTCTAGAAGAAGCGGAAAAAAAATAATAAGTGATGAGAAAATATTGAATCAACAGGGGCACAGCACTAAAAAAAAAAACCTGTTGGTTTTCAAGGAGTGATGCAG…	gTg/gCg	SIFT=deleterious(0.01)	EXON=1/33
Target-622	8	16946260	GBA3	C	A	ACGACTTGTTAAAAAACAGGGTCATACCCATCGTGACCCTCTTCCACTTTGATTTGCCTCAGGCCTTAGAAGACCAAGGAGGGTGGTTGTCAGAGACTATCATTGAATCTTTTGACAACTATGCCCGGTTTTGTTTCAGTACCTTTGGGGATCGAGTCAAGCAGTGGATCACTATCAATGAGCCTAATATTTTCTCCCTG[C/A]TGGCATATGAGTTTGGTATATTTCCTCCTGGTGTGCCTCACCCTGGAACTAAAGGTTATCAGGCAGCTCATAACTTGATTAAAGCTCACGCCAGATCATGGCACAGCTATGATTCCTTATTCCGAAAAGAGCAGAAGGGGAAGGTGTCTCTAGCAATTTTTGCTGGCTGGGTGGAACCAGCAGATCCCAATTCA…	Ctg/Atg	SIFT=tolerated(0.17)	EXON=3/5
Target-623	8	17867068	PPARGC1A	A	T	AGGTAGTTTGGAGAATTGTTCGTTACTGAAATCACTGTCCCTCAGTTCACTGGTCTTGTCTGCTTCGTCGTCAAAAACAGCTTGACTGGGATGACCGAAGTGCTTGTTCAGCTCGGCTCGGATTTCCTGGTCTTGGAGCTGTTTTCGGGCGCTGCCCGGAGAGACCTGCCTGCTCGCCTCCGACGTCTCGGTCAGGTAGC[A/T]CTGGTCTGAGTCTGTGGAAGAACACATCTGCCTCTGCCAGTCAGAGGCGGCATCTTTAGAGTCTAGTTGTCTGGAGTCGTGGAGCTCCTGCGATATATTGATGAGGATTTCCGCTTTGGAATTAATCGACTGACAATAGTCATGGTCACCAAATAGCCGCAGACTGGGCCGCCTGGCCTTCCGTTCCTCGTGTC…	Tgc/Agc	SIFT=tolerated(0.48)	EXON=8/13
Target-624	8	19450589	ENSSSCG00000028632	T	C	TTCGACCACCTGGTTGGGGTGATTGGTCATTGCCTCTTTGATAAAAAGCCCAGCAGCTTTGGTATTAAATACATCTTTTCCTTCAGCGTCTTCTGCATTTTCTGCAAACACACCGGCATATTTCAGGCAGATGGCTAGCTGCTTATCTTCAGATATCTTCCAAATCATCCCTCCCTGTTCAGGACACTTTTCAGGAATAT[T/C]GAGAAGCCTGTGAAGTCGTTTCATTGATTCTCTGCTTAAGACAATTCCTCCTTCCACACTCACATATTCGAGGTCTCCAGGTTTCACAGTGTGGCCGAGATAGAAAGGCTGTGATGGATCCTTTTTTAACAAAAAGTACTTTAAGTTTTCAATAATAGCAAACGTCGCAGGGCGTGCAAGGAAGAACCAGTGGT…	Aat/Gat	SIFT=tolerated(0.59)	EXON=1/1
Target-625	8	19507593	SLC34A2	G	A	GGCCAAGTGGCTGGGCAACATCTCATCCAATTACCGCTGGTTCGCCATCGTCTACCTGGGCTTCTTCTTCTTCCTCACCCCGCTGACGGTGTTTGGCCTCTCGCAGGCTGGTTGGCCGGTGCTGGTGGGCGTGGGGGTGCCCATCGTCTTCCTCATCCTCCTGGTGTTATTCATTAAGCTCCTGCAGTCCCGGTGCCCAC[G/A]CGCCCTGCCCCAGAAGCTCCAGAACTGGAAATTCCTCCCCTTGTGGATGCGCTCGCTGGAGCCCTGGGACAAGGTGATAACTGCGCTCGGCAGGTGCTGTGGGAAGCGCTGCTGCTGCTGCTGCCGCGTCTGCTGTATGCTGTGTGGCTGCTCCAAGTGCTGTCCTTGCTGCAAGTGCTGTGAAGACCTGGAGG…	cGc/cAc	SIFT=tolerated(0.3)	EXON=12/12
Target-627	8	29101818	C4orf19	G	A	CACCCCAGGGACCTCTCCCTCACGGGGACCCAGCGGGGGGACCCTGTGCAGAGAAGCCTGGCAGTGCAGTCAATGGCCTCGGCCCTGCTACTGCCCTGCAGCTCCCTGGGGATCCCAAGCTCCCCCAGGGAGACGGGGGCTCCCAGGCCAGTAGGGCGAACAGGGTTCCCCAGAGCCAGCCCTTCCTTGAAGGAGACAAC[G/A]CCAGGGCACTGGACTGCGTGCTGCTGGCCTTGGAAGAGACCCAGGTCATGGGAGATGGGGACTCCAGAGCGCCTTCCACGGCAGGACATCCCCCCCGGGAAGTCCAGGACCACGGCCTCCGGATACCCACCCCGGATTACCCGCAGTTCGATGGCCCAGCCGAAGACAGTGTTGACGGCGAAGAAAAGGATTGT…	Gcc/Acc	SIFT=tolerated(1)	EXON=5/5
Target-628	8	29102167	C4orf19	A	G	CGATGGCCCAGCCGAAGACAGTGTTGACGGCGAAGAAAAGGATTGTCTTTTCGAGAGCCCCAGTGAGGAGGAGCCCCAGGAGGGCACGTACCCGAGGGCAAGAGAGCAGGGCTTGAATATGCCGTTTTCGGTGAAGAGAAGCTGGGATTCCTTAAACGAGGCCGTGGCAACCGAAATTCTGAGTGCCTACTTTAAAGAAG[A/G]TCCTACTCAGGACGTGCCTGCGGTCGATTCTAGAAACGGGTGGCAGGAGGCCCCTGGCTCGCCTGAAGACAGGAGCGGGGAGCCAGCGGAAGAGGACGCGGAGGTGGCCGAAGCCCTTGCTGCCTTAGAAGCAGCTACGGCAGGGGAAGAGGTGGATGAGGTGGATTAGGGGAGGGGATTTGCACAAGCAAACA…	gAt/gGt	SIFT=tolerated(0.15)	EXON=5/5
Target-629	8	29155338	RELL1	G	A	TTCCCCGGTCAGGGGTTGATCCTGTGCCACAGCAGTGACCCAAGCTGATGCAGTGACAATAGCAGATCCTTAACCTGCTGCACCACAGGGAACTCTCGGCTGCTTTTTGATTTAAAAATCATCTGCACCCACAGTCCCGTACAAAGAATGCAAGTTATGTACCTATCTTTTCAACCTTTTCCTCTTCCACGTCTTGCTCG[G/A]CTTCTGTTGTACAACGATAGCCTTTCTTCTTAAGCAGGTGGCAGATGAGGACGCCAAAGAGACCCATGATGAAGAACACGGGGACGAGCGCATATGCGATATATTCTGGGTGTCCATTCCCAGTGTTGTTTGTGGGTGAGGGCGTCGTCTTGGTTCCGGAATGTAATATGCGGCTGCCACCATTGTCTGAGGAC…	gCc/gTc	SIFT=tolerated(0.2)	EXON=2/7
Target-630	8	29509378	TBC1D1	C	T	ATGTTTTCCTGCAGCTGGAATGAGAGACTGGTGAGTCCCCCAAGCGCCCCATGATGCGTCTGACCTGCTGTCTGTCTGCTGCCAGGAGCCGTCTGTGTGTGAAAAGGAGGCCCTGCCCATCTCCGAGAGCGCCTTCCGGCTCCTCGGCTCCTCGGACGACCTGTCCAGTGACCCGGAGGGCCAGCCCGCGGAGGAGCTGG[C/T]CCTGCCCTCGCCGCAGCAGGGCTTCCGGAGGCGAGCCAACACCCTGAGTCACGTGCCCGCGGAGTGCCCGGAGCCCCCGGAGCCCGCCCGCGCCTCTCCAGGGCCCTCGCAGAGGAAGCTTGTGAGGTACCACTCAGTGAGCACAGAGACGCCTCACGAACGAAAGTAAGATTTGTTTAAGCTGTCGATTGCTT…	gCc/gTc	SIFT=tolerated(0.22)	EXON=9/18
Target-631	8	30309813	TMEM156	C	G	CATTTCTAGGTGCAAAGAAATGTTTATACAATTATTCAAGTTTTCCATAATTCTACAGGTATGATTTAGAGATGGTTCCTTGGTTGGATCTTCCTCTTTGATTGTTGACCTTCTAGGGTGGGTTTTTAGTTTATAGGTAATATTGTATTCCTCCAAGTGGTCAACCATAGGAGCTACAGTGAAGTTAAAATGTTGACAAG[C/G]TGAATGAAAATCATCTGTCTTCATCTCCACTGATCCTCTCATGATAAGAACTAGAAAGAGATTAAGAAAATGTTATTCACACAATAGCAGTACCTAATAAGAAATGACATACAACTCAAAACCAAATCTCTTCCTTCCTATACAACAAAATAAGAGTAGAAATAATAAGTTGCCAGCACTACAAATAATAATTA…	Gct/Cct	SIFT=tolerated(0.26)	EXON=3/6
Target-633	8	39108630	LRRC66	A	G	GGCTACCAGGCTCCTTTCTGCTCTGTCGCAGTGTGCCCTTAAGAGCGACATCCGTGCGTGGGCTGGCCTCTGTCCTCCAGCCGGGGGCTTGGTTCTCATAGAGGTTTACATCCTGGAAAGTTTGGTGTTGATCTGTCCTTGGCTGCTGTGTGTTCCCCACAGTGTCAATTTCATCGTAGAAGCCCTGGTTGGAGTACACC[A/G]CTCCGGAGCCTGGACTTTTTTTCTGGCATCTCTGTTGCCACAGTCTGTCAACATAAGGCCTGGCAAAAGCCCCCAGGCAGAAAGCCACGAGGAATGTGATGAAGACGGCCAGGCAGACGGCCAGGGTGAGGTCCTGGGAAGCGGAAGCTGCTTCCTTTCTGCCAGCAGTTTGCCCATCCTGGGTGCTCCTAACC…	gTg/gCg	SIFT=tolerated(0.22)	EXON=6/6
Target-634	8	39108831	LRRC66	T	C	CTCCGGAGCCTGGACTTTTTTTCTGGCATCTCTGTTGCCACAGTCTGTCAACATAAGGCCTGGCAAAAGCCCCCAGGCAGAAAGCCACGAGGAATGTGATGAAGACGGCCAGGCAGACGGCCAGGGTGAGGTCCTGGGAAGCGGAAGCTGCTTCCTTTCTGCCAGCAGTTTGCCCATCCTGGGTGCTCCTAACCCGTCTG[T/C]GCAGCCGTCTCTGCTGCTCACCGGCCTCAGGGCGGGCAGGATCTGTCTTCCCCAGAGAGGACAAGCCAGCCTCTCCGGGGCTCTCAGCGTTGCTCCTTCTGAGGCTTTTCGTGTGGTTCAGGTTAATGCGAGGGATGCGGGTCTCTCCTGATGTTCTGCTTTTGGGGGCCCACTGGTATGCCTCTTCCTTCCCT…	cAc/cGc	SIFT=deleterious(0.01)	EXON=6/6
Target-635	8	39108987	LRRC66	C	T	TTCTGCCAGCAGTTTGCCCATCCTGGGTGCTCCTAACCCGTCTGTGCAGCCGTCTCTGCTGCTCACCGGCCTCAGGGCGGGCAGGATCTGTCTTCCCCAGAGAGGACAAGCCAGCCTCTCCGGGGCTCTCAGCGTTGCTCCTTCTGAGGCTTTTCGTGTGGTTCAGGTTAATGCGAGGGATGCGGGTCTCTCCTGATGTT[C/T]TGCTTTTGGGGGCCCACTGGTATGCCTCTTCCTTCCCTGGGTGTGGGATGGGGGAGGTAAAAGCACACATTAAGTGGACAGGGAAATAAGACTCCAGTGGTGTAAAAGCCTCTGCGCGCCCTCAGTCCTTATCTAGCTAGATTTGAAGTGTATGTTTTGTTTTGTTCTTTTTTTGTCTTTTTAAGGCCACTCCC…	aGa/aAa	SIFT=deleterious(0.02)	EXON=6/6
Target-636	8	39116181	LRRC66	T	A	GTAGCTAGTACTACTGGACATGAATCAATTCTTCAGTGGAAATATTCTTCTCGTGTAATTGCCTATAGGTCTGCATATTTGAAATATTATAAACATTATTTTCTAACCTGTAATTTTTTTAGGTCCTTGAAGGCTGCTGGATGGATTCTGAATATCTTGTTGCTTTTTAAGTGGAGGTTTTCCAGTTGCAGGCAGCTATG[T/A]AAATCAGATATACCAATTTCTGATATCCCATTGAATGATAGATCCAAACTCTGTAATGACTTCAGTTTCCATAGCCCTGTTAAAATTAAAAAGCAAATTAAAATATAAATTAGAGGTATACACTGCAGCATTGTTTGTAATGGTGGAAAACTGGACACAACTTAAATGGTTCAGAATAGAGAAATGATTAAACA…	ttA/ttT	SIFT=tolerated(1)	EXON=4/6
Target-637	8	39563182	ENSSSCG00000021623	C	G	AGGAAGGCGAGAGAGCCGCAGAGGCAGCCAAGGAAGACACGTCGAAGGCAGAGCTTGGGGAAGACGGAGGCAGCTAAGAGCAAGCAGGCACCCCGGAAGGATTCTGAGCAGGAGGCGGCAGAGCCCAGGGATCCCACCGAGAACGACAAGAGCAACGAGGCAGGGGAACCCACAAAGACTGAGGCTCTGAAAAGTAATGA[C/G]GCCCCAGCTTCAGACACAAAACCCGGCAGCTTCAAGGCTGCCCTATCCTCCAAGGAGACGCCAGCAGTCACGGAAGCACCCAGTTTCACGGCCAAAGCCCAGACCCCAGCAGCCCCTGCAGACGAGGTCAAACTTGCCGAGACCCCAGCAGCTAATTTCGATCAAACCTGAGCAGTCAAAAGATAACAAGAGCA…	gaC/gaG	SIFT=tolerated(0.07)	EXON=2/2
Target-639	8	44764979	CTSO	A	C	CCTGCAACCCCAGATAGGAAGAGGCAAGTGACCCCGGGGGTGTTACTTGCGGGCCCTTCGCCCCACCCGGTGCGGGAAGGGATCCCAGCAGGAATGCACGCGGTACCCGGAAGGCGGCAGGCGGGTGACGGCCCCGTGGCGGGATCCGGGTGGCGTCAGCACCGCAGCAGCAGCAGCAGCAGCAGAGCAGCCAGAAGCGC[A/C]GCAGCTCCATCCCGCAGGGTTCGGGTCAAGCGTTTCCTCTTTCGGTTCACCAACTCCTCCCCGCCTCCTGGGCGGAGCATGGGGGCTAGAGACACTGCGCCCCTTCAGTCCGCACGGCTCTGTACCTGGGCATCTGGTCTACAGCAAAGGGCGAGATTCTAGCTCTTTTCTGTGGAAACATATGCGCAGGACCG…	cTg/cGg	SIFT=tolerated_low_confidence(0.36)	EXON=1/8
Target-640	8	47772704	FNIP2	T	G	TACCATGTTTCTGTTCTCATTAAAAAGGAAAAAACGAAACTCAGGTTTTCTGCGCAGCTTGGGCCGGACAGCACAGAATGGTTTAGGGGAGGACTCCCAGTGAAGCGAGTGCTGGGGACCACTCTGCGTGGTCCTGGCTCAACCGCTTCTCCCTCTTCCCACAGAAAACAGAGGACGTTGCTGGGAAAGCTTCGGCCAAG[T/G]GCTGCCACAGCGGCGGTGGCAGCCTCTCTTCCCACGGTGCTCCTGGGAGCTCCTTCCAGCACACCAAGGAGCAGCTCCCCAAGTACCAGGTAAAACCACCATCCCTTCCAAGCCCAATGCCCCGCGGGGCTGATGTTCGCTGTGATTCCTACACATGGGATGAAGTCTGAGGGCTTGGCCATGGGTGGGGGGTG…	Tgc/Ggc	SIFT=deleterious(0.01)	EXON=3/18
Target-642	8	55759687	SRP72	T	G	TGTTTAAACAATCTTGAAAATAGTATGGACAGATCTCTCATTTCTTTATCAATTGTTACACAGGGAAACTGCCTAAGAATTATGACCCAAAAGTGACCCCAGATCCAGAAAGATGGCTCCCAATGCGTGAACGCTCTTACTACCGGGGACGAAAGAAGGGTAAAAAGAAGGATCAGATTGGCAAAGGGACCCAGGGAGCA[T/G]CTGCAGGAGCATCATCTGAACTGTGAGTCACTGCCCCCCACCTGAGGGCCCTCAGAGTATAGGTTGCTTCTTTCTCAGATTAGCTCAGGTCATTGGTAAGAATTTTTTAAATATATTTTCAATATGAGAAGTATAGCCAGATATCTTTAATAAATGTTTTTGTCATATGCTTAAGTAAAGGAAAGAAAATGTAT…	Tct/Gct	SIFT=tolerated(0.49)	EXON=18/19
Target-643	8	55787473	THEGL	A	G	AGGTAGCCGCTGGCTCCGAATCCCCCCAGAAGCCTTTGGTAGTCAGGATATTCAACGTGCACAACCGGCCAGAGGAGTCCGAGGGGACGGACGAACAGGACCAGAGAGGCGAGAGGGAGGAGCCTGAAGAGTCCGACGAGATCCTCGAGGGCCACGAACACTACGAGCGCCCCAAGCCTTCCAGACACTGTGCACACTAC[A/G]AGACCCACAAGCCCTCCAAATCCCAGGCACCCTACAAGCCCCGGAAACCCCAGAGCCCCCACGCTCCGAGTAACCCCCACAAGCCCTACGAAGCCCAGCTGCTTCCTGGAGCTGGCGTGATGGTCTCCCCATCTCTGGTGAACAGATTCCAACCGCGGATTCCGCCCTCTTCCCTGAGCGGTAAGTATTGGGGT…	Aag/Gag	SIFT=tolerated(1)	EXON=1/8
Target-644	8	65469409	UBA6	C	T	GGGAGAGATCAGCCTGGCGGCGTCTTCCCGTCAAGCCCAGGGGCGTCCTGGCTTCCGGTTTGGGTGTGGTCGAGGGGCGGGCTTTGCTGCAGGTGGTTGCAGTGGCCGCGCTGTTAGGACTGGGGTCTGGCGGATATAAACGTAGCCGAAACGCTGAAGGTACGTGGCACCTGCCAGGCACAGAAGATTCTAGTGGCCGG[C/T]AAAATGATGGAATTGCAAAATCCTTAATAGTTTTAAAGCAATAAGAAAAATCCTTCATTTTATAAATTAAAAAAAACCCGAAAGCTAGTAAAAAGTAGCTTTGGATTTCCAGTCTAAGATTCCATTTTAAGAAGTTATACGTTTAAGAAATAATTTTGGACGACTGCTACGTGTCAAGCACTGTCATATATTGG…	tGc/tAc		EXON=1/34
Target-645	8	65694909	ENSSSCG00000008929	C	G	ATTTTATATCTCCATCCCAATGGGGATAAGTTTTCATTTCTTTGCTTGGATGTTTTTACTGCGATACTCACCGTTTGCTTTTAATGCTCCCCATCCAGTGACAAACACTTTACTCTTTGGCAAGGCTTCAAAAGTAGCATCTGGGAGACAGACTCTGTGCACGTCTTCTGAAAATAGGACAGGTGTGGAGAGCTTCACCA[C/G]AGCGATGTCGTCGTCATGCTTATGGGCAGCATAGTTTTCGTGAATGATAATCGACTGCACCTCTCTTCTCATTAGTGGAGGGCTTAAGGTTGTTCCAAAACTAACCATCCAGAGTTTGGGGTTTTTGTAACTGATCACAAATGAAAAGGATGGTTATGGTTAGTTTAGATCATTTCTCTGGCTGAGCATGGGAC…	Gtg/Ctg	SIFT=tolerated(0.33)	EXON=8/10
Target-646	8	67606980	GRSF1	T	C	GCGTGCCGCGGATCCCCGGGCGCGCACGTGAGGCGCACGCGGGGGGCGCCGGGGCGCGTGCGCGTGGCCGGGGAAGGGTCCCGCGCGCGGCCTCGCTCGGCGTCCACGTACCTGGCAGTAACCCCGCGCCGGACCCGCGGCCGCCGTCAAAGACGGCGATAGCAGAGGGGCGCGCAGGGCCGGGTAGGAGGCGGCAGCCG[T/C]CGCGGCGGCGGAGGCGGCCGCGGGGGGAGGCCCCGCCAGCCTCCCGGCAGGGGCAGGCCCGATCTGGAGGCCCCGCGTGTGCGAGGCGGCGGCCGCCGCGGCACCGAGCAGCAGCAGCAGGCGGCGACGGCCCGAGACGCCCGACGGGAAGGAGCCGGCGGTCGAATAAAAGGGCAGGCAGGCGGCGCCGGTGC…	Acg/Gcg	SIFT=tolerated_low_confidence(1)	EXON=1/10
Target-647	8	70157291	CXCL2	C	A	GAGGGCGGGGCTGCGCCTTCCTTCCGGACCCAGGAATGACCCGCGCATCAGGGAATTTCCCTGGCCTGGGGCTGCCAGCTCCAGTCCCATCAGAATAAAAGGCGTTCGCACCGCTCAGGGAGCCACAGAACCCGCTCCACCAGCACTCCCTCCAGCCCACCTGCAGCAGACAGCCACCCTCCGAGCTAAGCCCCATGGCC[C/A]GCGCCGCGATCGCCGCCTCCCCCTGCGCCCCGCGCTTCCTCCGCGCTGCGCTGCTGCTCCTGCTTCTAGTGGCCGCTGGCCGGCGCACAGCAGGTGAGACTCGGCGCCTGGCATCCCCAGGCCGGACGCGGGGACGGGTAAGGGGGGGAGACGCCCGTCGGAGAACACCCCACTAACCGAATCTGTCTTCCTGG…	Cgc/Agc	SIFT=tolerated_low_confidence(0.21)	EXON=1/4
Target-648	8	70696669	ENSSSCG00000008965	C	G	TTTTCTCCTCCCGCTCCTCCCAACTTCACCAGCAAGAAATGGTGTACCAATTCCTTCCCAGGTTGTGGTCATGTCTGTCTCTGAGGTCGTCCCCTCCCATCTCTAGCACAAGCCTGACATGCCCACGCGCCGCGCCGCGCACCTACCAGGCAAATCTCTTTCCACCTTGCGCTGCATCCCAAGCCAAGGAGTTCCCTTTC[C/G]TCTTCCTCCCATGGGATGTCTTCTCTCTTGTCCCAGGCTCCCGCTTTGGTGGATTTCCCTGCCACCACCCCTCGCTCACGGGTACCGCGACCCAGGGCCCGAGGGCACCTGTGCCCTGCGCCAGGCCCTGGGCTTTGCGCCTGCCCACAGGATCCCTTCCACCCCAGGGCCGCCCCCCACCCCCGCGACCAGGG…	gaG/gaC	SIFT=deleterious_low_confidence(0.02)	EXON=1/7
Target-649	8	71940555	SCARB2	A	G	TGGGGGGCGCAGGGACCCCAGGGCCACGGGTTCCCGGGGAGCAGCTGAGCTGCGCAAGGGCGCGCCGGGGGCGAGTCTGGGCCGCGCACCACTCCGCGGTCTCCTAGCGACCCGAGCGGCTGGGAACGCGCCCTACACAAGGCCGAGCGGGCAGCCGGGCACCATGGCTGACCGCAGGGTACGGTTCCCGCCCGCAGCGC[A/G]GGCCCGGGTGCCGGTGGGCATCAGCTGCGGGCCCCGGTAAGCGCGCGCCCTCGCGAGGGCGCATCGGGCCGGTGCCACTTGGGGGCGCCTGCACCTCGTGCTTGTTGGGGCTGGGGACGGGGGAGGGCCCCGGGCCGCGGAGGGAGGGCTCAGCTGCCTTTCACTCTCAAGGTGTCCCGCTCCTAAATGACCGG…	cAg/cGg	SIFT=tolerated(0.55)	EXON=1/8
Target-651	8	75480179	TMEM131L	C	A	AACCCTGGGCCTGGAGTGGGGGGACACTCACCGGGTGGTAGGAAATGCGGAGGGCCCACTGCAGGCCGCTTGTCCCCGTCGGAGCTGCTGGTGCTGCTCCAGCTGCCCCAGCTGCCCCGGCTGGCACGCACACTGCCCGAGGAGCTGCCGCAGTCTGAGCTGGAGTCTGAGCAAGACTTCTCGGCGTTCTGCTTCCCAGG[C/A]TTCTGGTAGTAGCCGTCTGCAGGGAGGGAGGGGGGCCATCTTTCACTGACACAATTTCTCATCGAAGGAGAGAAGTTATGAAGAAGGCAAGGTTCAATGCCAGGATCTGCTACTCTGCTCATCCAGCGCGGAGAGACGGGTTCACTGTAACAGACTGTGGGCCCTTAAACAGCCCTTAAACAGCAGTGGGATGG…	aaG/aaT	SIFT=deleterious_low_confidence(0.05)	EXON=29/34
Target-652	8	75889352	TRIM2	A	G	AACAGAGTCGGAGGTCACTGACTTCAGAAAGGAAAGGACAAAATCCTCCCATAGGAGCTGCCAGGGTGATTTTTCTGTTCACCCTGGCAGGAATTTCCAGAGCAATTTCCGGGACGTTCGCCGGTCCATCCCCTCGCCCCTACCTGTAGCCCAGCAACCACGCACTTACCCCGGGACAGGTGTCTCCCTCCGCCAAAGGG[A/G]GCGTCCGGGAGGATGAAATAATGCACCCCGACCCGATTCTTCTCCCAGGCTCATCCACACACCCGCAAAACCAGACATGAGTCGAGGAGGGCTGGCCAAGCCCCTTTCCAGGCTCGCCCCGACCTCTCACGTGATGTCCCCTAGCTTGGCGGGCTTCTCTCTTGGCTGGTCAAGGACAAAGCTCTGATCTTCTC…	Tcc/Ccc	SIFT=tolerated_low_confidence(0.29)	EXON=1/11
Target-654	8	83283739	OTUD4	A	G	TGAGTGGCAAGAACATGTTCCCACAGCCATCCTTTGGCCCGAACCCATTCTTAGGCCCGGTTCCCATTGCACCTCCTTTCTTTCCTCACGTCTGGTATGGGTACCCTTTCCAGGGGTTCATAGAGAATCCAGTCATGAGGCAGAATATTGTTCTGCCTGCTGATGAGAAAGGAGACTTGGATCTGCCCCTGGAAAATCTG[A/G]ATCTGTCTAAAGAATGCGCTCCAGTTTCAGCAGCAGATGAGTTTCCGGAGGCCAGAGGTGAAGACACACATTCTCTCCCTGAAGCGAGCGTGAGCGAGCACGAGGGCCGGGCGGAGCGGTCGTCCCAGACACCTACGGCGGATGTGGCATTGGCTCCCACCCCTCCCGAGGCAGAGGGAATGGCTCGTCTTCCC…	Aat/Gat	SIFT=tolerated_low_confidence(0.7)	EXON=20/20
Target-656	8	86229117	RNF150	G	A	TCAATTAGATACTTACAGCAGCACTTGACTCTGAGCAGATCACTCAGCTGGGCTTTCAGCACTCGCTTCCCCCACCCCACTTCTCCCCCTTCTCTCCCTCATGCACACCCTCAGAAGCAACTACCCTACAGTCTACTTGGGGGAGAACCTGCTGGCTTCTCCCTGACACTAGCTGCACATTCCACGATGAAGCAAAGGTC[G/A]GGGAACTGGCTGATAACCCACACTGGGGCATGTGTCTCATTGGAACAGATCTGACCCCATAGCAGGCTTCTGCCCTAGATTTTGTTTGTGCATTGATCAGACCCAGCAGGTAATTCATCCAAATCCACTTTGTACCATTTTTGGATACCCTATATGCCTAAACTCTTAATGACTGTTGAGATAAATGAATATCC…	Ggg/Agg	SIFT=deleterious(0.01)	EXON=1/7
Target-657	8	86682144	SCOC	T	G	TGCACATTTTCATAGACTAACATAATACACAAACTCATGGAAGTCTTCTGTTAGGATCTTAATTTTGCCTAGATCTGACATTATCTTCATAAATACTCAGTGAAGCCACAAACAAAACTATTATAACTTTTGGAATCTAAGTTTTAAAGAAAAAAGATCAGCAGCAATTCCATAAGACATAAGGGATATCAATCCCTTAC[T/G]TTCTTTTGCTTTTTGTGTCAGTCGTTTGAAAAACACTAGAAGCTGACATGAGGTTTTCTATGTATTGTCCAAGTACTTGATTTTCTGATTTTAGCTTCAGATTTTCTTCCTTAACCGCATCTACTCTTGCAGAGAGATCTATATCAAAAATAAAAACACATTATCAATAAAATGATGGCAATGACTCCAAATTA…	aAg/aCg	SIFT=deleterious(0)	EXON=4/4
Target-658	8	96855524	LARP1B	C	G	CGGTGGCGGCGGCTCCCCACCGAAGGGGCCCCCTGGCCCTCGCGCCTTGTGCGCCAGGTGCAGCGCCAGAGGCTTCACGGGCACAGCCGCCTGGGGCACGCTGCGTCCCAGCACTGGCGCCGGCGACGGCTCTCCTCGCGCCCCCGCGCTGGTGGCGGCCGGGGCCCGCTCCTCCCTCGCCGCCTCTTTGCCCTCCCGTT[C/G]GGGCGCAGGCAGCTGCTCCGCCTGTCGGCTCGCCGCGGCAGACAGCGACTCCCTCTCAGCAGCTGCCGCGGGCGGCTCCTCCCGACGGTGAGCGGCGGGCACCGGGGCGCGAGCAGACATCGTTCCCTTGCCCCAGCCGCCCCAGCCCGGGGGGGCCTGGGCCCAGGGAACCCGGCTGCCCGTCTCTCCGGCGG…	Gaa/Caa	SIFT=deleterious_low_confidence(0.01)	EXON=1/12
Target-659	8	105122150	PRSS12	T	G	CCATCGCCATTCGCCCCCTCCAAGTCCCCGGTTGCCTTATCACTTTCCTACCCAGCAGCGGCCGCAGAGGACGCCTCCGCCGCCCCTTCTCCCGCGCGTCCTGCGCCCCCCGCCTGCGCTCCATGACCCGCGCCTGCACGCTGTCCACGCCGGGCACACGCCCCGACCGCACTCCGGGGACTGCCCCGCCGGCGAGCCCT[T/G]GGTCAACATGACGGACTTCGGCGCCCCTTGTCTGCGTTGGGCAGAGGTGCCACCGTTCCTCGAGCGGTCGCCCCCGGCGGGCTGGGCTCAACTACGAGGGCAGCGCCACAACTTTTGCCGGAGCCCCGACGGCGTGGGCAGACCCTGGTGCTTCTATGGGAACGTCCACGACAAGGTGGACTGGGGCTACTGCG…	tTg/tGg	SIFT=tolerated_low_confidence(0.9)	EXON=1/13
Target-660	8	105319997	NDST3	A	G	TGCTGCCTCTGCCCCCTGTTCCACTAGCCAGTGAGTGGGATCTCCCAAGCGTCATGGTGGCATTCATGCCATTGGCCATTGAGAACGACCTGAGGTGGCTCTTGATGGTGACAGGCAGCGGGAGCTTGTCGATGAGGTGCACAGGGGTCCAGGAAACCATGGCATGGCAGCAGAGGTCCTGCAGGCTGAACACTCGGTTT[A/G]GCTTCCAGATCTCCATGCCATGCTGCATGAGCACAATGCGGGACAGCTCTGTGAAGGACTCAAGACGTTGAAGTTGCACAGCGGGCTGACTTTGAAGAAGGTTGTGAAGTTTTTCTCCATGTAGGCGCTTGCCTGCTCTGTCAGGACTTGGTGCTTGAAGACCAGGTGTAGCCGGTGGCGACCAGGATCCAAGG…	cTa/cCa	SIFT=tolerated(1)	EXON=5/5
Target-661	8	109335888	ENSSSCG00000009125	A	G	CTAGCTTGTGAACTATCCTCTTTTTGTTTTTGTTTATCTTTCAATTTCCTTCTCACTGGCTTCTTTATTCCCAGGCTTGGCTTAGGCTGTTTCTGGGTACTCTGTGTCTCCTCGGAGGGGGCATCTTTCCCTTCACTCTCAGAGCTCCTGCCAGGACCCAGTGCCTCCTGTTTTCTCCTGCCAGCTCTCGCTCCATCTGC[A/G]GTGGTTCTCCGTGTGGGGGCACGTAGGAATTTAGATCCTCAGTCAGGTAGTTCACGAGCCCCAGGGAGTCTTTCTCTACTTTGACTTTGGTGTCTTTATCTAGTCTAACTTCTACACATGGATATTCGGTGATTTCTAAAGGTGCTTTCCGCTTCGCCTCCTCTATCTCCTCATCACTGACAATAACCCACTCC…	cTg/cCg		EXON=37/49
Target-662	8	110257556	ALPK1	G	A	TTGTGTTACGAGGAGAAAAGGTTGTCAAGGGTATGTCTTTGTGGAGTTGGCTTTGAGAACTGTCATCCTTGGACACCTGGAGAGAGAGACCCTGGAGCTCTGAAGACAATGGATGTACAGCTCTGCTTTCCTCATCAATCTCTAGCTCTTCCGACAGGGCAGTAGAACACCGAGTGTCCACAAGATGCTCTTTCTTGCTC[G/A]TCTCTCTTTTGGCTGACCTATCATCACCATGATAATTCAATTCTTCCCAGCTTGTAGATGAACTAAATGCTGATAACTTGCTCCAAGAACTGGAGCTCTGGCTGTCACTCAGAGACTTGTTCAAGATAGCTCCCGCTCCATGACTGTGGTCTGGTGACTCGGCCTCAGTCTCTGCATCTTCATCCAAAGAGACT…	aCg/aTg	SIFT=tolerated(0.1)	EXON=3/8
Target-664	8	112360929	GAR1	A	G	TGTTAATGGTGTTCCAGGTCAAAATCACACTCTCTTCGGTCTCACTGACTACCTGCAGATTTTCTATTGTGGCATTTGTTCCCATCAGCAGGCCTTGATCTGACAATGCCAGCTCTTCCCTTTGACTTGCACTAGCTGGGGACAGCTTACCGCCACCCGTCTGCATCTTGACATTTCTTTTCCCATCGGGACGCGGTGAG[A/G]GCCGGCCGGCCGTGGTGGTGCTTGTGGAAATTCTAGTGCTTGGAGCTGTGGCTGAAGAAACAGTGGAGAAGAAAGGAGATAAGGAGAAGGAGGCGGAAGAGGGAGGAGGCAAAGCAGAGGTAGGAAGAAAAGTGGAAGAAGCGGAGGAGGAAGAAGAGGAGGAATAAAGCCAGGGAGACGGCGATGAACCAGGT…	cTc/cCc	SIFT=tolerated(0.27)	EXON=4/4
Target-665	8	117962261	CENPE	C	T	AACAGGAAGCATTAGGTTAAAATAAAATATAAATCTGATAAAACAATAAATTACATGTTATATATATTTTACTACAATTTAAAACAATTTTTTTAATTTAAATGTGAATGTATTGCAGGAATCACAGTCTCCTTTCTCCCCCCCACATTTCAGCAATAATCATCATCTTTCCAATGAAGTTAAAACATGGAAGGAGAAAA[C/T]TCTTAAAAGAGAGGCTCATAAAGAAGTAGCTTGCGAGAATTCTCCAAAGTCTCCTATAGTGACTGGAACAGCCTCTAAAAAGAGACAGCATATGCCTTCTCACTGCAAGGAACAGAATTTACAAGATCCTGGGCCAAAGGAATCGCCGAAATCTTGGTTTTTTGATAGACGATCCAAGACTTTGCCAATACCTC…	aCt/aTt		EXON=48/49
Target-666	8	118313243	MANBA	G	A	GTTAATGCGTATATAATTTTGTCTCCCTTTCTTCATTTGGCATTGTATCTGAACCATGATAAGTTAAAAACGTGTTCTAACAGAGATTTGAAATGTGTTTATCAACCACAATATTTTTAAAAAATCTTTTTAAAACATCCCCAGAGTTTCAGTTAGCATTTGTTTAAAAAATGTCTCCTGTAGGTTACGGCTCCTTTTGC[G/A]GTCTGTTGTGGATGCTAACATGAATACTCTCCGGGTTTGGGGAGGAGGAATTTATGAGCAGGATGAATTCTATGAACTCTGTGATGAACTAGGAATAATGGTGAGTAGCTGACCATTCACCATTGTACTTATTGATATGTTACTGTAGCCTCAGTTTGACCTCCAGTGTTCTGAGTGGGAGATACCGCCCATTC…	cGg/cAg	SIFT=tolerated(1)	EXON=9/18
Target-667	8	118357883	MANBA	G	A	CAGTCTCTTAACCCATTCTGCTCTTCTGACTTTATTATTCTCTAAAAAAAAAAAAAATTAGTAACTAAAGTGTTTTTTTTTTGTTTTGTTTTGTTTTTTCCTGTTTTATTTCTCCACAGGTGAGAGTCCACACGTGGAGTTCCCTGAAACCTGTGTGCTCTGAGACGACTAAGCTTTTTGTGATGAAAGCAGGGGAATCC[G/A]CTCTCCTCTATAAGAAGCCTGTGCCTGAATTGCTAAATTGTACAAAATGTACACGGCAAAGCTGTGTCATTACCTTTTACCTGTCAACTGGCAGCCAACTCTTGAGCCCAACCAACTATCACTTCCTGTCCTCCCTGAAGGACGCCAAGGGGCTCCAGAAGGCAAATATCACTGTAAGTACTGGTGTTCTGCTT…	Gct/Act	SIFT=tolerated(0.78)	EXON=16/18
Target-668	8	119664798	PPP3CA	G	A	GAGGGTGTGTTCTAGTTTCATTGATTTAATGCAGCTGTCCAGTTTTGCCAGCACCACTTACTGAAAAGAATGTCTTTTCCCATTTTATGTTTGTGCCTCCTTTGTCAAAGATTAATTGACCATAGGTGTCTGTGTTTATTTCTACTCATATATTTTTAATAATCACCCAACTAAGAATTAAAAATTCAATTTCCAAACAT[G/A]CCTCATATACCAAATAAACATACGTTTTTACTGACCAAATGGTAGCATTTAAATAATCCTTCTTTTCATCTGGTTATTTACCTTTATATTTTAGGTCATTTACCATTTATGTTTTAGGAATATCACTCATTAGCCTTGTTTACTTACTGGTAGACATAAATAGAGCTGACTTACTGAAAGTCAGTGATGGGTAT…	gCa/gTa	SIFT=tolerated(0.05)	EXON=13/32
Target-670	8	121097547	C4orf17	C	A	GCCATGGCCCTGGCGTAGGCCGGCAGCAACAGCTCCTATTAGACCCCTAGCCTGTGAACCTCCATATGCCACGGATGTGGCCCTAAAAAAAAAACAAACAAACAAAACCAGTAGATTCCAAAGTATCTAACTGATATACCTCCAAACTGAGGGTCACCAACATACCCACTCTGTCGAAGCTTCAGTGATGCATGAAGCAT[C/A]TACTCCACTGCTATACCTCCTCCCCTGCCATGAACACACACACACACACACACACACACACACACACTCTCTCTCTCTCTCTCTCTCTTTCTCTCTCTCTCTCTCTCTCTCTTCAGAAATGGTAGGTTTTAAGGAGAAATTCTTTAAAGTCTCCTCTTGCCAAAAGGTTAGAAATCTAGTAGTATCCTTTTGTA…	Gat/Tat	SIFT=deleterious(0.03)	EXON=15/42
Target-671	8	121144096	C4orf17	C	T	CTGGTGCTTCTAGAATCATTGGGGTTGATATCAACGAGGAGAAATTTCCCCAGGCTAGAGCATTAGGGGTCACTGATTGTATCAACCCCCGGAAACTCAAGAAGCCTGTCCAGGAGGTGATCATGGAGATGACAGGCATTGGTGTTGACTTTGCTTTCGAGGCCATTGGACTCTCAGATACCATGGTATGGGGCTTGGGG[C/T]ACAGTGAGTACAGGTGCATCTCAGAGACAGTGCAGGTTCAGTTCCAAACCACCACAGTAATTATTGCAATAAAGCAAGTCACACTTTTAGGTCTCCCAGGGAATACAAGAGTTATGTTTATACTACACTATAGTCTATTAGTGTGCAATAGCATCATGTCTAAAAAACAATGTACACTCCTTAATTTAAAAGTA…	Cac/Tac	SIFT=deleterious(0)	EXON=6/8
Target-672	8	126044833	GRID2	A	G	GTCCCATCCACCACAATCTCCTCAAACTCCCAGGTGGCTTCTATAAGTATCTTTTGGACTGCTGCTTCATTCTCCTTGACCTCTTTACAAATTCTTTTTCAGGCAAGTCTGAAGTTCTCATCCTGTGGTTCTCTGCCATCAGCAGCCTGGGGAGTTTGCTCAGCTTTCCCTTGAATTTCTGGGAGGAGGGATTCGCTAGG[A/G]CTTCCCCAACAGGTCCTTGTGCTCTTGGCCCCACAGGCACTTGACCTAGCTGTCCTTCCAGGCCTGGCCATGAGGCATGGCCAGTGATGGAGCTGAGCGAGTGGGCATGTTCCTTCTGGTGGGTTAGGATGGCCACGTTGTCCATAGCCATGAAAAGGATCCCCTCATGCATGCACTGCAGCTCAGGCTTCTCG…	gTc/gCc	SIFT=tolerated(1)	EXON=5/6
Target-673	8	131209017	IBSP	G	A	AGTAATCGTGGCCCCCATAGCTGTTGTAGCTGCGCCCTTTGTAGTAGCTGTACTCATCCTCGTAGGCTCGGTAACTGTCCCCACGAGGTTCCCCATTCTCGCTTTCGTAGATTTCGTATCCGTTGTCATACTCGTGGGCGCCTGTCTGTTCATACTCCCCCTCGTACTCAGGGGTGGTGGTTTTCCCAGACGGAGGCAGG[G/A]TGGTCCCAGAGATGTCCTGGGGTGGAGGTGTTGGTTCAAGCCCACCATTCGGAGAGGTCGTGGTCTTGGCGCCACCGTTGTCCTGCTCTCCAGCCACGGTGGTTCCTTGGGCTTCAGTGACACTCTCTTGGTCGCCTTCTTCTCCATTGTCCCCACCACTGTGGCCATTGCCACTGTCCACCTCTGTGCTGTTG…	aCc/aTc	SIFT=deleterious(0)	EXON=6/6
Target-674	8	131286323	DMP1	C	T	ATGTCCAGCGTTTCTATTCAGGAAGAAGTAGCCTCTGATTTTCCTTCTGATAAAAACATCAGTAAATTCCAGTTGCAATGGCTTCCCTACTCTCCGACCCTCAAGACGCCTGTGGGTGAGGGCCACTCGGGAAGGCGGAGCCTAGTAGCCGTCCTGGCAGTCATTGTCATCCTGATCCCCCATGGGTCTGTTGTGATAAG[C/T]GTCGACTGTTAATTTTCTGCTCTCTATCTCCGTGGCTTTTGCCTGGCCCTCCTCCTCGCTGCTGGACGTGCTCTCGGTGGAGTTGCTCTCTTTTGATTTGCTGCTGTCTTGGGAATCACTGGCATCGTCTTCCTCAGATGGGCTGTCCTGCTCAGACTGGCTTTCCTGGCTCTGGGTCTCTGCTGAGGGGCTGT…	Gct/Act	SIFT=tolerated(0.24)	EXON=6/6
Target-675	8	131286820	DMP1	A	G	GATCCTCTCTGGATTGGCTCTCTGAATTGGAGGGTTTGTCCAAGCTCTCCTCACTGGAGTCACTCTCTTCCAGATCTTCTTTAGAGTGACTGGTGATGTTATCTGGGTTGTCACCCCGGGGCTCACCCACTCCCTCTTCCTGAGATTCGCTGCTGTTTTCTTGAGAAGGCAGGTCAACCTCCTGGCTAGACTCACTGCTG[A/G]GGTCTTGAACATGTTGACCTTCTTCTGGGGATTCATTCTCCTCGCTCTCCTGCTGAGACTCCCTCCTGCGGTGTTCCCAGGACTGGCTGAGGTGAGCTTCTGCGGAGTCACTCTTGACTTCCATCATATTTTCATCTTCAAGCTCACCTCTGCCACCTTCCTCAGAAATGCGAGACTTTCTGAAGAATTTCCTA…	cTc/cCc	SIFT=tolerated(0.43)	EXON=6/6
Target-676	8	131388694	DMP1	A	G	AAAAAGGAGGGAGTGGGAATCAAAGAGCTAAAACATGATGATAAATCCTACACTGCAGGGCGTTTTTGTTCTGGCTCTCTCGTCTAAAATAAACCAATAATGCAAGTCAGGCTCCGTCGCTCCTCCCAGGTATTCAAGGTCACCCCGGAGGAGAAAACCAGGCTTTCAACTGCAGATGGATGCTGCGGATACTACAACCA[A/G]GAGGTAGTGCACAGAGGGCATCTCTCTTGACCTGCCTTTAATCTGAAATGTGTCACCTTGGCGTTATAGCTCAGCTCTCCTCTGGTGCAGGGCCTAAGTACACTGAATAGAAATGTCCACTTGGTCTAACTCAGCAGAAACCTTTTCTTTTTTAATTCTCCTCTTTCTCATGGATACCAGCTTTTTTTCAGTTC…	aAg/aGg		EXON=1/11
Target-677	8	132020175	SLC10A6	C	T	AGTGTTCGTGGAGCCCTGTTTGGAGGTATCGCTCCAGTGACCGCCTATGGAGTAGCCCGTCAGTGATTATGGAACAAGCACACATTTTTAGAGGCTTCAGCTCATGGCTCCCTCTTACCAGGGTGGGGGAGAGAAGGTTTAGGAAGAGTGCTTATGCTGAGACGCACATGTTTCCCGTTGGAAGGTGCAGGACGATTTCC[C/T]TCGAAACCGGGGCTCAGAACATTCAGATGTGCATCACCATGCTTCAGTTATCTTTCACTGCCGAGCAGCTGGTCCAGGTGCTCAGCTTCCCTTTGGCCTACGGACTCTTCCAGCTGCTGGATGGATTTCTCATTGTTGCCGGTAGGTGAAGCCTCCACTGCGTAGACCTGACTGAAAATTGTTGACCCAACTTA…	Ctc/Ttc	SIFT=deleterious(0.03)	EXON=5/6
Target-679	8	132832967	ARHGAP24	G	C	GTAAAGGCATAGTTTACTCTTTCTTTTAACCTTCATCCACCTGGAGGTAGGAGCTGACAGTGACACTGGCGGGGGGGAAAGATGAACAGGGTTGGCCTACCTTTCTGTTTTTCTGCGATTTTAAAATACACTCACCTCCTCCAAATGGCCCCCATATGACTCGGCGGATGGACCTGACCCAGTCTTCCATATCATTCTGG[G/C]TGCTCGCCATAAGGAGGTAGCTCTCATGATTTGCCGTCATTCGCTCCCGATTGCCTCCTGTAACAGCAGCAGCAAACAGTAACGCCTGAGTGTGTGCTCCGTGGAAGACGGCCCGTCAGCAGCCTCCGAGGGGATCTCTGCGGTAGAGACCGTACCTAACGCAGCTCGCACTAGGTTCCACCCAAGGAATCGGA…	aCc/aGc	SIFT=tolerated(1)	EXON=4/10
Target-681	8	135839451	ENSSSCG00000040448	A	G	CAGCAAGGGGACGGTGTTACCTGTCTCCAGACAAAGCCAGGACCCATTTGTACCCAATGATGATAGAATGGGGTACAGATTCAACAGCTGGGTAGCCAATCTGCAGACACACGCTGGCAAGCTCTCGGATACCCTCCGGAGAATCCAGAGTCTCCTCTGTGACGTCAAGCACGTCAGGATGGTCGATGCTGCCGCAGTCA[A/G]ACCCCTGCCGGATGATGAGCCCAAACGAGCTGGGGGAGAGGTTCAGGGTGTTCAGCAATGTGGCTCCGCTGGCTCCCACTCTGTCTCCGTCTTAATCAGCTGCACATCCCTCAGGATTTCGACGGTGCCCCTGGAGATTTCAGCGGTGATGCCTAAAGCCTGGAAGAAGGGGGTCTTCTCGGGCCCCAGACTCG…	tTt/tCt	SIFT=deleterious(0.05)	EXON=4/5
Target-682	8	136577272	RASGEF1B	A	G	CCGGGCGAGGCGTTAACCCTTTGCTTATCCCCTGGCAGACGTACAGGAAGAATGTGCAGCAGATGATGCAGTGTCTGATCCGCAAGCTCGCCGCGCTCAGCCAGTACGAGGAGATCCTGGCAAAAATCAGCTCCACGTCTACAGATCGGCTCACGGTCCTCAAGGCCAAGCCACAGTCCATACAGAGGGGCGTCCTCACC[A/G]TCTGCAGTGACCCCTACACGCTGGCCCAGCAGCTGACTCACATAGAGCTGGTGAGGCCATTGGCGTCCTCGTCCCTTAGCACCCAGACTCGCTCTGCCTCGGCACCCGGGCGGTGTGTTGTCAGCAGGCAGCTCAAGGGAGGCTTTAACCCAAGTGGGAAGCAGTCTGTGAAATCGCTGGAACGTGTGTTGTTT…	Atc/Gtc	SIFT=tolerated(1)	EXON=5/14
Target-683	8	138676764	BMP2K	G	C	TGAAGACGTCGAACTCCTCGGGCTCCACCGGCGCCGCCGGGCCGGGCTGGCCCCGGGGGCACGGGGCCTGGGCGCGCTCTCCCTGCCGGGGCTGCGGGGCGCGCGCCGAGAAGAACGGCACGGCGCCGAAGACGTCGACCTCGGGCTGGGCGGCCGCGGGCCCCGCGGCGGAGGGCGGCCGGGCGGGCGCGAGGCGCGGC[G/C]CCCCGGGGTCCCGGCCCGGCCCACTGCCAGCGGCGGCTCGGCGGCCCGGGCTGGCGGCGCTGGCGGCGGCCTTGGCCGGCTCGTCGTCCGAGTCGGAGCTGTGCTTCTCCTCCTCCTCCTCGTCCTCGGAATCCATGAGCAGCGGTCTGTGCCCCAGGTTTTCGGGCTCAGTATCGTCGTCGTTAAAATCTCCC…	gCg/gGg	SIFT=tolerated_low_confidence(0.53)	EXON=15/15
Target-684	9	534472	AKIP1	G	A	ATCATCTTCTCTTCTGGACAGACTCCTGTTTCATTGCTCTAACTTCTCCAAGCCTGGAGGGGCGTCTCCTCTGAGCGCTGTCATGCTGAGTGGCGCTGCCATCCGGTAATACAGTCCAGCAGGAGCTCCTGGACGTGGGGCCTCCCGCCTGGGGAGCAGAGGACATGGCACAGCTGAGGACACACACCTGGCCACTCCCC[G/A]GGTCCGGGCCCAGGCGCAGCTCCGACTTGCCTCTGTGGTAACGATAGGCGTGAGCTGACCCTCCTTCCTCGGGCAGCGATGAACAGTATTTCTGGGGAAGGAATGTGAGAGATGTGGGTAACCAAACAGTCTGGCCGAAGTTTCAAAGCCTTCCCTGTTACCTGGGCAGAGTGCCGTTAGGGAGGGAGGCAAGA…	cCg/cTg	SIFT=tolerated(0.32)	EXON=3/5
Target-685	9	764212	TRIM66	A	G	AGGAGATCTACCCGGAGAAGCGGTTTGCTCAGCCCAGGCAGGAGGACTCGGACTCCGAGGAGGTGTCCAGCGAGAGTGGCTACTCCACGCCCCAGGGCTTCCCGTGGCCCCACTACGTGCAGGAGGGCATCCAGCCCAAGAGGCGGCGACGGCACATGGTAGGAGCTGCTGCCAAGAGCTGCTGCTGGCGGGTGGGCGGC[A/G]GGACAGAGCGAGCAGGAGAGAGGCCGCTCCCTTCACAGCAGAGGTGCCGGCCAACCCTCCCTGCCAGCCCCTTAGCCCAGGGGCAGGCAAGGCTGTGTGGGGCGCAGCTTCCCCAGTTACCCCCGGGGCCCGGAACTCAGGGGGTGGCCGGGCCTGCCCAGGGTCACCCCACAAAAGAGCAGCAGAAGTGGGGT…	Agg/Ggg	SIFT=deleterious_low_confidence(0.02)	EXON=19/19
Target-691	9	1938534	OVCH2	A	G	AAAGCCATTTTGGGAAATTTTCTACATACCCATGTTTTACTTTCTCACTCAGAAGAGTCTCCTGTACCCCTTAGTGCTCAGAACTGTCTAATCACTAATTTTTTGTCCTGTTTCCCCCCTAGTTCCCACTTGCGGGCAGAGTCGGATGAAGGTACAGCCTTTGAGCCACCTTAGCATTTTCAGTCGTATTGTTGGGGGAA[A/G]CCAAGTGGAAAAGGGAGCCTACCCTTGGCAGGTGAGGCTCAGGGAAGTGACGGGTAAATAGAAGTGGGTCTCAGGATGAGACCTCTCAGAATCCCACGCCACTCACTCACGAGTATGCTCCACTCCGCTTAGCTCCCCAAGATCTCATGGTGATATGCATGTTCTTTTTTTTTTTTTTTGTCTTTTGTCTTTGT…	aAc/aGc	SIFT=tolerated(1)	EXON=2/14
Target-692	9	2703223	OR6A2	A	C	AAGTTTTTCTCATTTCTCGCCTCTCTTACTGTGGCCCCAACATCATCAACCACTTTTTCTGTGATGTCTCCCCACTGCTCAACCTTTCATGCACAGACATGTCCACGGCGGAGCTTACAGACTTTGTCCTGGCTATTTTCATCTTGCTGGGGCCACTCTCTGTCACTGGAGCCTCCTACATGGCCATCGCTGGCGCTGTG[A/C]TGCGCATTCCCTCCGCTGCTGGGCGCCATAAAGCCTTTTCCACCTGTGCCTCTCACCTCACTGTGGTGGTCATCTTCTATGCAGCCAGTACCTTCATCTACGCCCGGCCAAAGGCACTCTCAGCTTTTGACACCAACAAGCTGGTGTCTGTACTCTACGCTGTCATCGTACCCCTGCTCAACCCCATCATTTAC…	Atg/Ctg	SIFT=tolerated(1)	EXON=1/1
Target-693	9	2876689	ENSSSCG00000031610	A	G	GGGCTCAGGCTTTCCTGGTGCTCACAGGTCTGACAGCTACAGCTGGCATCAAAGCCGTTTCTCCAGAGGAGAAGAAACAACGCTTGGCATTAATACGACATCACATGGGACAATCGTTCTCTAAAGAAGTCATTCACGTTCTCACCAAAGTGGGAACAGGTCCTAATTGGGAAATCCTAGAAAAAGACTTGAGATTGCTC[A/G]TTGATGGAGATTATGAAGCCACTGTCTCTTCACTGCAAATGGAGGAGGTGAGAAAACAACTGCAAAGTCTCCTCCATGAAGACAAAGATCCCAACGGACCGGAGGTCATAGAGAACGGAGCCTTCCTAGAATTACTCCAGCGTCTCGGCCTAGAACATTCCTACCCAAAAAAGATGAGCAGGTCTAACTTCCAC…	Att/Gtt	SIFT=tolerated(0.16)	EXON=2/2
Target-703	9	4110700	ENSSSCG00000033201	G	A	AATGGCTCATGACGCTGTTGTAGCGTAATGGCTCACACACAGCCACGAACCGGTCAAAGGCCATTGCAACAAGTAGGGCTGATCGTACCACAGATGCTCCATGGATGAAAAACATCTGAGTGAAACAGGCATTGGCCGCTATATCCCGATCATTGAACCAGAAGAGAAAGAGGAGTTTAGGCACCAGAGCCAGAGTGGAT[G/A]TGAGGTCAGCCGCCATCAGCAGAGCTAGGAGCAGGTGCATGGGTGTGTGAAGTGTGGGCTCTGTGGCCACCAGGAAGAGGATGGCACCGTTTCCAATGAGGGTGGCCAAAAACATGAAGGAGAAAGGAAAAGATAGCCACAAGTGCTGTGACTCTAAGCCAGGTATGCCCATCAGAGTGAAGGTTGTAAAGCTG…	aCa/aTa	SIFT=tolerated(0.58)	EXON=1/1
Target-704	9	4176220	ENSSSCG00000014672	T	C	CTTTGTACTTAAACGCATTCTTTAACCCTATAACCCAGTAGCCACACTGAGGTCTGTATATGGCGTGAGCATTCTGATGCTCTGCGCCTCGTCCGAGAGCCAGCTCCGCGGTACAGGAGCGAGCTCTGCAGTACACCCCCAGCACCCAAGCCGTCTTCTTGGACACATCTACTTCCCAGTAGTGCTTCCCCGAGGAGAAA[T/C]ACTGGGAGCCCAAGACACCGTAATTATAGCACTTAACAGGCCATATCGGCACAGATATCACTTGTCTCTGATCTTCGGAAAGGACAAGATTCAAGTTTAGGTTGAATGGATCCAATGTGATGTCCTCTGCAGAGAGAAAAAAATCATCAACACGTGCAACAACCACGGGGTACGTTTATCCAGTGGCATTTTGA…	tAt/tGt	SIFT=tolerated(0.19)	EXON=8/9
Target-706	9	4259373	ENSSSCG00000041706	A	G	CCACGTCTGTGTCATCCTCATGTTCTACATCCCAGCGTTCTTCTCCATCCTTGCTCATCGCTTTGGACAGAATGTCCCTCGTGGCTTTCACATCGTGTTTGCCAACCTCTATGTCATCATCCCACCTGCCCTCAACCCTGCCGTCTACGGAGTGAAGACCAAGCAGATCCGAGACAAAGTCATTCTTCTGCTCTTTCCTA[A/G]GAAGTCCTATTGATGTCTGCCTGAGGTCTAGGAGGCAGGGGACTGCAGTTTTGACCTCTTAGTTATTTTAGGCAGAAGTCTTTTCTGCCGCTTCAGTCACAAAGAAGTTAAAATTTTAGTCTAGGAAATTATATATATATATATATATATAATGTGTTATATATATAATGTGTTATACATATTTATATTTATAT…	aAg/aGg	SIFT=tolerated(0.1)	EXON=1/1
Target-707	9	4268145	OR52H1	C	T	CTTTCTGTCCATGCTGGCCACAACTGACCTCATCTTGTCCACAGCTGGTGTTCCTAAAACACTCAGTATCTTTTGGCTTGGGGCCCGAGAGATCACATTCCCAGGGTGCCTTACCCAAATGTTCTTCATCCACTGTAGCTTCGTCCTGGATTCAGCCATCCTGATGGCCATGGCGTTTGACCGCTATGTGGCCATCTGTT[C/T]TCCCCTGAGGTACAACACTATCTTGACCCCCAAGACCATCATCAAGATTGCTGTGGGAATCTCCTTTCGAAGCTTCTGCATCATCTTGCCAGTCGTATTCTTGCTCACCCGCCTGCCTTTCTGCAGAACACGCATCATACCCCACACGTACTGTGAGCACATCGGTGTCGCCCGGCTGGCCTGTGCCGACATCG…	tCt/tTt	SIFT=tolerated(0.68)	EXON=1/1
Target-708	9	4319057	ENSSSCG00000044433	T	G	CTGTTCCTTCAAGCACTCCTCCCATGTCATACCATCTCTCTCACATCATAGGCTTTCAGTTATGTAACTTTATCTAGACAATTATCCTTCCCATGTATCTTCATTTCTCACCTCCAACCTCTGCAAGAAATCAGGCGGAGATCTTCCACAAACGAGGCAGTCTAAGAAGTCGACTCCGAATCTCCGTGGTCCTGGCCCCA[T/G]AGATGATGGGGTTGAGCACAGGCGGGACCAGCACATAGAGATTAGCCAGAAAGATGTGCACGTGCCTGGGGACTCGGTGTTGGCCAAAGCGATGGGTGAGGAAGGAGAAGAAGGCAGGCATGTAGAAGGCCACGATGACCCCCAGGTGGGAGCCACAGGTACTCAGAGCCTTGTGCTGGGCATCACGGGATGGA…	tAt/tCt	SIFT=deleterious(0)	EXON=1/1
Target-712	9	4845283	ENSSSCG00000014728	G	A	CATCCTAGAGATCTCAAGAGGCTGAAATGAAGGCTCAAGCCCTACCGCGCACAAAAAAGAGGCGAATGATGCGCCTCTGAATCTGCTTGGTCTTGACGCTGTATATCAGGGGGTTCATGAACGGAGGAAAGAGGAAGTAGACGTAGCTCATGGTCATGTGCACTGCATGCGGGGCAAAGACTAGGGCGCAGCTGACGTGG[G/A]AGACACACGTGTGGAGCGCCTTGGCTCTCTCCCCTCCAGAGGCGATGCCCATCACAGTCTTAAGGATGAGGATGTAAGAGACAAGGATAATCAGAGCATCCAGGAAGAAAGTCAGAGCAACCAGAATAACGGGGTACACACGATTAAAAGTAATATCAGCACAGGCGAGTTTCATGACATCTTGGTGGAGGCAA…	tCc/tTc	SIFT=deleterious(0.01)	EXON=1/1
Target-714	9	5278890	ENSSSCG00000014756	T	A	TAAATCCTTCCTCTTTCAAACTGGCAGATCCTAACCCCCTGCAGTGATCTTGGTTTGAACAAACATCTCGATGAGCTTCCTCCGTATCTCCTTGGTCTTCACAGCATAGACTATGGGATTTAGCACGGGGGGTACAAGGAGGTAGGCATTAGCCATGAGGGCATGAGTCAGTGGTGAAAGATGCTTTCCAAAGCGATGAG[T/A]GACAGACACCCCAATGAGGGGCACATAGAAGATGAGAACGGCACAGATGTGTGACACACAGGTGTTGAGGGCCTTCAGCCGGCCCTGCCCCGCGGCAATGGCCATTACTGTCCGGAGGATGAACACATAGGAGAAGAGGATGGAGAGGGAGTCGCAGCCCTTGGTGAAGATGACAGCAACGAGGCCGTAGAGAC…	Act/Tct	SIFT=deleterious(0.02)	EXON=1/1
Target-715	9	5307548	OR51S1	T	A	CCTGTGCCGCCCACCTCTTGGCAGTGCTTCTCTTCTACGTGCCCATGACCCTCCTGGCACTCGTTGACCGTCTTAGGGTGCCGCTCCCTCAGCCTGCCCATACTCTTCTCTCCTATGTCCACTTCCTGCTCCCTCCACTGATAAACCCTATCCTGTACAGTGTCAAGATGAAGGAGATTAGAGAGAGAATATTCAAGAGG[T/A]TGAAGCCCAGGAAGGTGGGCTGTGCTCAGAGAGGAGGATGTGCCTCCATGTGTGGTGGTTCAAGGCTACCTGACACAAAGGTTTCCATGACTGAGAACTCCGTTCATCGTGCATGAAATGATCCTTCAGGTGCACGAAAGTGCATATACACAGATACACCCACCTGCCCCTAGAAGTGTGTATGTGCGTATCGA…	Ttg/Atg	SIFT=deleterious(0.03)	EXON=1/1
Target-716	9	5362364	OR51F1	T	C	TGAAATAAGCCTGGACGCCTGCATCCTCCAGATGTTTTTTCTTCATGGGTTTACCGTCGCAGAATCGGGGGTGCTGGTGGCTATGGCCTTTGACCGCTGCGTGGCCATCTGTGACCCTCTGAGGTACACCGCCATTCTCACCCATGACAGAATCATCCAGGTGGGCTTCTTAATGACTCTACGCTCTGCGGTAGTAATAG[T/C]ACCACTGCTTTTGCTCCTTAAGCCCCTCAGCTTTTGTGGAGGAAATGTCCTTTCCCACTCCTACTGCTATCATCCAGATGTGATTAAATTAGCATGTTCAGATACTCGGGCCAACAGCGCCTGTGGATTAGCGGCTCTCCTCCTGACCTCAGGAGTAGATACGCCGTGCATTGTCCTGTCGTATATCTTGATCC…	gTa/gCa	SIFT=tolerated(0.24)	EXON=1/1
Target-717	9	5451009	ENSSSCG00000038021	T	C	CACAGACAACGTCATCATCAGGATTGGGCTGGCCATTGTGGCTCGAGCCACTGTGTCCCTCTTCCCAGTGCCCTTCTTACTGAAGCGATTGAACTTTTGCCCTGGCAAGATCCTCCTGTCCCACTCGTTCTGTTTCCATGCAGATGTCATGAAACGGGCCTGTGCTGACATTACGGTCAACATCCTTTATGGGCTCTATG[T/C]AGTTCTGTCCACGGTGGGTGTAGACTCCTTGCTTATCATGCTGTCCTACACGCTCATCCTGCACACGGTCATGGGGCTGGCCTCTCCCAGGGAGCGCACCCGGGCCCTCAACACCTGTGTCTCTCATATCCTGGCTGTTCTGGTCTTCTACATCCCAGTCATAGGTGTGTCCATGATCCACCGTTTTGGGAGGC…	gTa/gCa	SIFT=tolerated(0.33)	EXON=1/1
Target-719	9	5707827	ENSSSCG00000033239	G	C	GGTTCTCACATCTGTGCTATCCTGATCTTCTATGTTCCCATTGCTGTTTCTTCCCTCATTCACCGATTTGGTCACCAGGTGCCTCCTCCCATCCACACCTTGCTGGCCAACTTCTACCTCCTCATTCCTCCAATCCTCAATCCCATTGTCTATGCTGTTCGCACTAAGCAGATCCGAGAGAGAATTCTCCAGATCCTGAA[G/C]ATAGGAACCAAGATCAGATGACTCATTAAGTAACTCATGGAAAAAGCATATATGGCAGGCAGATTCCCACTGGGGAACTTTGAGCAATCCAAGATGTTAGGTCCTATGGTCTGTGGGTTTTCCCAAAGCAATGCTATGAAAGAACGTACTGCTCTAAATTCTAAGGGTAGATGTCTTTTTTAATTACTGAAGTA…	aaG/aaC	SIFT=tolerated(0.23)	EXON=1/1
Target-724	9	6839780	CLPB	A	C	CTTTATTGGGTGCCAGGGCAGGTCAGCCGGGTGGGTGGGCGCTAGAGGGTGTGGCACACCTTCTCCGGGTGCAGCGGTGCCCGGATGTCCAGTTTGTGGCTCTTGCTGTCCTTATCAATGATCTCCAGCCGCAGCTTGGGCGGACGCTTCTCAGCCCCGGGCGGGGGCAGCTCGGGCCCCGTGAGCAGCTGCGCGTCCGA[A/C]TCCTCCACGGAGATGCGCAGGCAGCAGCCCTCCGGCAGCAGGTCTTGCTCGTAGGCGGCCGCCAGCTGGTTCACCACCCGGCGCTCCACCTGCGGGCGGGCAGCGGGCGAGGGGCCGTCACGCCTGAGCCCGGAGGCGGCTCTCGGCCCTGCCGCTCAAGCGCGCGCTGACTCAGAGCTTCCGTTTTCTAGCAG…	gaT/gaG	SIFT=tolerated(0.08)	EXON=16/16
Target-725	9	6981725	CLPB	C	T	CCTGCCCAGGCAGTGGGTCTTCGGGGCTAGGAAGGCGTCCCCACGTGGAGGCTGCGAGGCACGGGGTCTCGGTACTTCCTCTCTGGCGCCCCCCGGTGGCTGCCCCTCCTTCGGCGAGTAAGGCGGGCGACGTTCCATGCCGCCCTCCGACGGCCGCCCTCAACCACTGAGGCTCCCCGCGGCCCCCGGTGGTCACACTC[C/T]GGCCAGTGGTACTCCGAAGCGATGGGGACCTAAGCAGCTGGAGGAGGAGCCGCGGCGCAGGCGCTGTTTTCCTTAACACCAGGGACCCCAGCATCGTGACAGCTGCTTCGCTAGCCCCCTGGTGCCGGCCCCTGTGCTGGCCACGTCCAACATGGCTGCCGCGGCGCGTTCGAAGACGCCGCGGAGTGGCATTA…	cGg/cAg	SIFT=tolerated_low_confidence(0.28)	EXON=1/16
Target-726	9	8667562	PGM2L1	G	C	TGGCTGTGTTATGTTGGATGGGGGTGTCACCGAGTGTATGGAGTCTGAAGTCCTACCGAGTGTGACAGTGAACCTAAGAGTGACTCCCCCCACCGCGCCCCGTGGCACAGTGTCTCCCCACTGCCCCATTCAGACTCCACCCCAGTGCCCTCACCTGGTCAAATCCCGCAGCCGCGCCTCCTCCCCGCGCAGGTAGCGCC[G/C]CAGCAGTCCCAGCAGCTGGCGCTCTGGCGCCAGGGCGCGCGCCACACTGGTGAGCGCTGAGAACGTGTCCCCGCGGGTCGCGACCCCCGCTGCGTCCCCTGCCCTGAGCGCCAGCACCGCCAGCAGCGCTGCCAGCCCTGCCGCAGGGCCCATCGCTGGGCTCGCGCGCTGGTCCCCTCAGACGGTCCGCCCGG…	Cgg/Ggg	SIFT=tolerated(0.25)	EXON=1/13
Target-727	9	9280811	SPCS2	G	A	CTTCTCCAACCCTTAGTAACCGCGACGCGTTGGCTGGCCGAGTAGGCGGCAACCGATGGCTGGAGCTTCTGATTACTACAAGTCCCAGCAAGCCCCGCGGCCACTTCCGCTGGCAACCTCGCGTCAGCCAGCCCTGAACTACGGGTCCCGATGTACTCCGCGCGGCACGCCACGCCGCCAGTTCCAGCCAATCAGCTTCG[G/A]ACAAGTAGGAGGGGAGGGAGACGCACAGGCAGGAAAGATGGCGGCGGCGGCTGCTCAGGGTGGGAGATCCGGTGGTGGCGGAGGCAGTAGTGGGGCTGGCGGCGGTCCCAGCTGCGGGACGGGCAGTAGCCGTAGCGGCTTGTTGGACAAGGTGAGGAGTCGGATTTTGGGGACAGCCGAGGCCTGGGGACTCC…	gGa/gAa	SIFT=deleterious_low_confidence(0.03)	EXON=1/3
Target-728	9	9329203	NEU3	A	G	GATCTACAGTGATGACCTAGGAGCCACATGGCACCATGGCAGGCTTATTAAGCCCACGGTGACAGTGGAGTGCCAAGTGGCAGAGGTGACCAGTAGGGCTGGTCAACCTGTGCTATACTGTAGTGCCCGGACACCAAACAGGTGTCGGGCGGAGGCGCTCAGCACTGACCATGGTGAATGCTTTCAGAGTCCAGCCCTGA[A/G]CCAACAGCTCTGTGAGCCTCCGCATGGCTGCCAAGGCAGCGTGGTGAGTTTCCAGCCCCTGGAGATCCCAAGTGGGCACCAGGACCCTGCTGGCAAGGACGTTCCTACCGTTCAACAGAGCCCTCTGCTGGGCAGTTCATGGAGGCCAGAGAGGGGAGCTGGAACCCTGTCAGAATCATGGCTCTTGTACTCAC…	aAc/aGc	SIFT=tolerated(0.4)	EXON=3/3
Target-729	9	9329281	NEU3	A	G	GGCAGAGGTGACCAGTAGGGCTGGTCAACCTGTGCTATACTGTAGTGCCCGGACACCAAACAGGTGTCGGGCGGAGGCGCTCAGCACTGACCATGGTGAATGCTTTCAGAGTCCAGCCCTGAACCAACAGCTCTGTGAGCCTCCGCATGGCTGCCAAGGCAGCGTGGTGAGTTTCCAGCCCCTGGAGATCCCAAGTGGGC[A/G]CCAGGACCCTGCTGGCAAGGACGTTCCTACCGTTCAACAGAGCCCTCTGCTGGGCAGTTCATGGAGGCCAGAGAGGGGAGCTGGAACCCTGTCAGAATCATGGCTCTTGTACTCACACCCAACCAGTAAGAAACGGAGGGTCAACCTGGGCATCTACCTCAACCAGAGCCCCTCGGAGGCTGCCTGCTGGTCCC…	cAc/cGc	SIFT=tolerated(0.41)	EXON=3/3
Target-730	9	9408217	ENSSSCG00000025925	C	G	ATTAGTTGCAACTAAGGATCAAGTGGCTCAGAATGCCCTGGGTCTTGGGGATGTGCCACTTTGGTGACAGCCCTGCTATGTCATTCTTTCCTTCAAGGAACTTTTTTGATGGCATTCTGTCTTCTTAGCACACTGATATCCTGGGAACAGAATTAAGTACATCTAAGGATCAAGGGCCCCCAGGATGTCCTGGCTCCTGG[C/G]GACATGCAATTTTGGTGATGGCTGCCTTGACATCCTTGTTTCTCAGGGTGTAGATGAGAGGGTTGAGGACAGGTGTGAGGATGGCAAACACCACGTTGCCCACGATGTGGAAGTCAAGGGGCAGGTCAGCCCTGTAGGCCACATAGGCTATGGCGATGGATGAGTAGTAGGTGCCAACCACCAGCAGGTGGGAG…	cGc/cCc	SIFT=tolerated(0.53)	EXON=1/1
Target-732	9	11215602	CAPN5	A	G	TCGCTCGTCACCCAAACTTCAGCAGAGCAGCAGAGGTCTTCGGCCAGGGCAGGGGAGGAGGGCTTTCCAGGCAGCCCGGGGGGACACTGGATTTGAGACATGGACGCGGGGCCCCCATCTGTGAGGGGAGACGGGCGAATCTCCACGCCGACCGTGAGGTCTCCTCTGTGTGTCTCCGCAGGACATCTGTGAGGACCCCC[A/G]TCTCTTTGTGGACGGCATCAGCTCCCACGACCTGCACCAGGGCCAGGTGGGCAACTGCTGGTTTGTGGCGGCCTGCTCATCGCTCGCCTCCCGGGAGTCACTATGGCAAAAGGTGAGGCCTGGGTGGGGCTGGGAGCTGGGGAACATTAACTCAGCCTGGTACCCTTGCCATCAGAGGGGACTGGGGGGGTGGT…	cAt/cGt	SIFT=tolerated(1)	EXON=3/13
Target-733	9	11330574	MYO7A	G	T	TTTTCCTTAAGCGCTGTGCCCCGCTCTGGGGAGGCCCCCTCAGAAGGAGGGTGTCTTGGACGGGAGGGGGCCTGTCTCGTCAGAGGCACAGCCATAGGGATACAAGAGGCCCCCCAGAGCCAAGCAAGTACCCCCCACCCCCCCAGGCCTTCGAGGTGGAGTCCAGCACTAAGGCCAAGGACTTCTGCCAGAGCATCGCC[G/T]CCCGGCTGCTCCTCAAGTCCTCGGACGGATTCAGCCTGTTTGTCAAAATCGCAGACAAGGTGGGTGATGGGTCAGGGGCTGCTGTTGGTCTGTCTGTGGGGAAACGTGCGGGGGCCCTGGGAGCTCGAGCGGCTGCGGGGTGGAACAGACGCAGAAGGAGGGAGGGAGGGAGAGAGAGAGGGAGGAGGGAGGGA…	Gcc/Tcc	SIFT=tolerated(0.98)	EXON=43/50
Target-734	9	11740693	ENSSSCG00000014877	C	T	ACAGTTTCAGACTTGCAAGATGAAAAGTTCTAGAGGTTTGTTTCACAACAATATAAATATACTTAGCGTTCCTAACTACATTTTTAAATGGTTAAGACAGTAAATTTTGAGAAGACTGACCAAATGGCGTACAGATCCCACACCCCAGCCCCAGAAGATGGGGAACTGCTTCACATCCCCCACATCACATGACATCTCCC[C/T]GCTTCCAGAGTCTCGGTCCGACCTGGAATAGCTTTGGCTAGAGGAGAGCCGCATCAGGAGCCACAGGGCCGGATCAGGAACAAGTTCCAGTTCCAGTCTATCATCCAACACCTGGCCAGACTCGCCTAGCAACTCAGCTGACTGAAAAGGAACAAATCAGGACAGCTCAAAGAACAGGCCTTGTACAGCATCTG…	cCg/cTg	SIFT=tolerated(1)	EXON=1/2
Target-735	9	17027826	PRCP	C	T	GCTGTGGTGTAGGTTGTAGACTCGGCCCGGATCGGGCGTTGCCATGGCTCTGGAGTAGTCCGAAGGCTACAGCTCCAATAAGACCCCTAGCCTGGGAACATCCATATGCCACGCGTGTGGCCCTGAAAAGAAAAAAAAAAAAAAAAACTTACCCTTTCTTGCAAGTCGATTAATGGCATCCCAGGACCTGCGGATAGTCT[C/T]TGAACAATTTGGGCCACTTTCCCTAAAATCTTTAGTTACAGTCTTCATAAATACACCACAAGGTACCAAATTCTCAAAGTGCCAAATGGGGGCAGAAGATGCAAGAGCTCTAAATGGTAAGAACAAGGAAGGATAAAAGAAAAAAATATAACTCATCAAATTCAAGTTTTAAAATTTAAACTGATACTGAACAA…	Gag/Aag	SIFT=tolerated(0.64)	EXON=5/10
Target-736	9	19547722	TMEM126B	A	T	GGATGCCGCGCCCAATCGCAACCAGGATGGAGGGCGCGGCTTTTGACTGGGTCGGGGCGGGCTGGGGCTGCAGGCGAGAGGCGTGAGCCGGCACCACTTCCCGCCCCGGGGGTTCTGGGTCCCCGCCCACCGCTGGTCACGTGAATCGCCAAAATGGCGGCGCTCGGACGTGGGGTTGGGGCTGACCTGGGAGCTGCAGA[A/T]GTGGGGCCTGTGGAAGCCGGAGAAGCGCCCAAGGTAGGTGGAAACCGAAGGTGGTATGCGCGGTGGCTTCTGCACCCTCACAGTGTTGGCAAACTTCTGAAATGATGCGTATAAAGGGGATTTGAAAGTCTAAAGAGAACAGCTCCGAAGTCCATACACGGCTCGGTTAAGTGCCCAGTTGCTTTGGAAAGAAG…	gaA/gaT	SIFT=deleterious_low_confidence(0.03)	EXON=1/6
Target-737	9	19594596	CREBZF	C	A	CTCCGCCGGACGAGGAGAGAGGCCCGGGCGAGCTGAGCCCGGGCTCCAGGTGCCAGTCTGGCTGCCGGGGGTCCAGCAGATCCGCCAGTTCCAGCCCGGACAGAAAGTCCATGTCCTCCGTTTCGTCCCCGGGGACGCTGGCGACCGCCTCCTCCTCCATCTCCTCGGGCGAGGGCGCGCGCACGGCCACGCCGCCGCGG[C/A]CCCCCCTCCCGGCCTCCGACTCGCCCTCGTTTCCGCGAGGCTGTTTGCGGCCAGGAGATCCGGCCGCCGCCGTCCCCTCGTCCTCCGCCGCCGCCCGGCTCAGGTCCGGGGGCAGCGAGAAGGTCGCGGCCGGCGCCGGGCTCTCGCTGCGGGTTGGGGAGTCGCTGCCCGAGGCCGCCAGCAGTTTGGTCAGG…	gGc/gTc	SIFT=tolerated_low_confidence(0.11)	EXON=1/5
Target-738	9	19659043	ENSSSCG00000014909	G	C	AGGTCCAAAAAAAAAAAAAAAAAAAAAAAGTAAAAATTATCTCTATTTTGTAGAGAAAAAAAAAGTACTACAAAATCCTCTTTACTTCATGATGCTTTGATAAAATGAGGAAAATGGCATTCTTGCCTCAAATGACATTTTCAAAGTCTGAGCGCAATCTACCTTGGCTGGAGACGCATCTGACTTCCTTGTGTTTTCCT[G/C]GGATGTATCAATCACGGTGGAAGCTGGATTTACCGCACTGGAACTGCAAAAGAAGCAATAATTCAGAGAATAAAAAGCTACTCTTTGAGGAAGTGTAAATCACGCCCCTGAAGCCAAAAGCTTCGAAGGCAGGGTAGGAGAGGAAGTTTATCAAATGAAAGAGCCAGGAAGGGAGAGGGACCTGGAGCCTAGGG…	Cag/Gag	SIFT=tolerated(0.39)	EXON=6/20
Target-740	9	25556846	MTNR1B	G	A	AGCCTCTGCGGAGAGTCCCCCGATGCAGGGTAACAGTGGACTGTCGGTGTCCAGCAGGGAGAGTCCCTCTGGCAGGAATAAAGAATAGAGATCAGGGGGCCTCGTCCTGACTCTTGCTTGTGTTTTCTATTCCAGGTAACTTGTTCTTGGTGAGTCTGGCCTTGGCCGACCTGGTGGTGGCCTTGTACCCTTACCCACTA[G/A]TCCTCGTGGCCATCTTCCAGGACGGCTGGGCCCAGGGGGAGGTGCACTGCAAGGCCAGTGCCTTTGTGATGGGCCTGAGCGTCATTGGCTCCGTCTTCAACATCACTGCCATCGCCATTAACCGCTACTGCTACATCTGCCACAGCCTGGCCTACCACCGCCTCTGCCGCCGCTGGCACACCCCCCTCTACATC…	Gtc/Atc	SIFT=tolerated(0.76)	EXON=2/2
Target-741	9	25556888	MTNR1B	G	A	GTCGGTGTCCAGCAGGGAGAGTCCCTCTGGCAGGAATAAAGAATAGAGATCAGGGGGCCTCGTCCTGACTCTTGCTTGTGTTTTCTATTCCAGGTAACTTGTTCTTGGTGAGTCTGGCCTTGGCCGACCTGGTGGTGGCCTTGTACCCTTACCCACTAGTCCTCGTGGCCATCTTCCAGGACGGCTGGGCCCAGGGGGAG[G/A]TGCACTGCAAGGCCAGTGCCTTTGTGATGGGCCTGAGCGTCATTGGCTCCGTCTTCAACATCACTGCCATCGCCATTAACCGCTACTGCTACATCTGCCACAGCCTGGCCTACCACCGCCTCTGCCGCCGCTGGCACACCCCCCTCTACATCTGCCTGGTCTGGCTGCTCACCCTGGCAGCCCTGGTGCCCAAC…	Gtg/Atg	SIFT=tolerated(0.17)	EXON=2/2
Target-742	9	25557296	MTNR1B	G	A	CCCTGGAGTACGACCCGCGCATCTACTCCTGCACCTTCGTCCAGACGGCCAGCGCCCGGTACACGGGGGCAGTGGTGGCCGTCCACTTCCTCCTTCCCATGGCGGTCGTGTGCTTCTGTTACCTGCGCATCTGGGTGCTGGTGCTCCGGGCCCGCAGGAAGGTCAAGTCGGACAACAAGCTGTGCCCCAGGTCCAGCAAC[G/A]TCCGGAGCTTCCTGAGCATGTTCGTGGTGTTCGTGATCTTCGCCGTCTGCTGGGCGCCGCTGAACTGCATCGGCCTCGCCGTGGCCGTCAACCCAGAAGCAGTGGCTCCCCAAGTCCCCGAGGGGCTCTTCGTTGCTAGCTACTACCTGGCTTATTTCAATAGCTGCCTTAACGCCATCATCTATGGGCTCCTG…	Gtc/Atc	SIFT=tolerated(0.41)	EXON=2/2
Target-743	9	28013242	MAML2	C	T	GGAAGGATGGAAGAAAGGAAGGAAAGATAGTTAAATGGGAGCTAGGGCAGGATTCTAAGATGTTACAATTAAACACAAGATGGGGCAAGGAGGAAATATTAACCAAGTGAACAGTTTTCTTTCTTGCACAGTTAGGATTTCTATTAATTTTTAAGAAAACCTTACCAGAATACTGAGCTGCTGGCTGCATATTTCCCACA[C/T]TTCTTCTTTGGTCTTTATAATCCGGGGGTGGCCTTGTCAAATGTCTGTTTATCTGATCTTGTGGAGCAATTTTCTCCTTGAAAACACAAATAAAAACATATTAAATGGCATTGATACTGACCCACTTGTGAAAATATATAGGTTGCTGTTCAAGAATATAAGAATTTGCTGTCACAGTTGTGAATCATGGACCA…	aGt/aAt	SIFT=tolerated(1)	EXON=4/6
Target-745	9	44729740	CEP164	C	T	GTGTTTCTCTTTCCTGCTTTTCTGGCTGCTTTGTCCTCTGTGGGCTCCCCACGAAGGTGGGGCCGGAGCGCGGGTCCAGCCTGGGAGGAGGCTGGACTGAGGTCCGGGTACTACAGTCCCTGGCTCTCCCCCTGCTCTCCCCGTGTGGCCCTGACTCTGCTGCTCTTTCCAGGTTATCTCCTCCTCTTCTGTGCGGGGAG[C/T]GGCTCCAGAGCCCCCTTCTTAGCCAGGCCACTGACGAAGGGCCTCTACAGGCCCCAGAGGGGCAGCCCGAGTGGAAGGGGGCAGAGGAGCCTGGGGAGGGCTCTGCGGGCAGCCCCACCCCGCCTCTTTCCCTGCCAAGGTAAGGGTGGGCCCTAAGCCTCCCAGGGTGGGGGGCAGCGGGTCTGGAGAGGTGG…	Cgg/Tgg	SIFT=tolerated(0.22)	EXON=10/31
Target-746	9	46552203	MFRP	T	C	GCCTTCACAGTGCCCCAACCAGGGTCCAGAGCCCTTCTCTAGTCTTCTGGAGGCGCCTCTCCTGCCCACACCCACTCGCCCATGGCCACCTACTCTCTGTGGCATTGAGGGCCTGGTAGGTGGCCGAGAAGCCCCCACCGCTGATGCCATGATCTGTCCTAAAAAGGACAGCCAGCTGGTGGTACGAGGAGATGAGGCGC[T/C]GGGGTGGCGGTTCTGCTCCACAGAACCTGCCGGAAGCAAACAGCAGTCCTGGTGCAGGAGCCCTTGGCCCAGCCAGCGTGCACAAGGTCCCCTGCGGGGCTGGCGTGGCACTGGGTGCTCCAGGGGATGCCAGAGGGCATGGGAGGCATGGTCGCTGACTCCTGGAACTTAGGGGCTGGTGAGGAAGACAGGTA…	cAg/cGg	SIFT=tolerated(0.47)	EXON=10/16
Target-747	9	50589642	ZNF202	C	T	TGACTCCTCTCAACTCCCTGTGTCCTATGACTTCCTCCCCTTACCATCTACCCAGCTTCCTCGGTATGGGAGAAAGTGCCCCCTCCCCTCACTCTGCCACGATCCCCCCTTTCTGCTGAGGCTTCCCACCGCTCTCCTGCAGGGGCTGGAACTCCAACTCCTGGCACAGGCTCTGCTCTTCTGGTGCCCCCAGATCTGGG[C/T]TCTGTGTGGTCTCCTCAGGGGACTCCTCGGGGGTCAAGGTCTGTGCAGGATCCTGAAGCTCACTAGGTGACTCGGGCTCTGCTCCTGGATGCACTGTCTCCTCTGACAGGACCTCCTGGCCATGAACATGGACAGTCACCTGGGAATAATTCCAACTTCCAGTCACCATGGAGTCAGGAGGAAAGTCTTGGTTG…	aGc/aAc	SIFT=tolerated(0.2)	EXON=3/7
Target-748	9	50705434	ENSSSCG00000033083	G	A	GTTTATCATCTCAATAAAATGTGTGTCTATACAGGCGACTTGTAGGAGAGGGGCGATGTCACAGAAGAAGTGACTAATTTCCTTAGAACAAAAGGGCAACCTGGACACCACAATAGTAGGGCAGAGCACGGACAGGAAGGCCCCCACCCAGCAGCCCAGGACCAGCAGGAGGCAGACCCTGCTGTTCATGATGATGGTAT[G/A]GCGCAGGGGGTTGCAGATGGCCACGTAGCGGTCAAAGGACATCACTGCCAACAGGATAAACTCCACTGTCCCCAGGAAGAAGTAGAAATATGTTTGGATGATGCAGCCAGCAAAGGATATGGTTTTCTTCTCTTCTAAGAGGCAAGCCAGCCACTTTGGGGCGATGGTAGTTGTGACCAAAATGTCCAGAAATG…	Cat/Tat	SIFT=tolerated(1)	EXON=2/2
Target-751	9	55860686	KCNJ5	G	A	CATGGACACCGAGGTGCTCTGGGGCCACCGATTCACACCAGTCCTCACCTTGGAAAAGGGTTTCTACGAGGTGGACTACAACACCTTCCACGACACCTATGAAACCAACACACCCAGCTGCTGTGCCAAGGAGCTGGCAGAAATGAAGCGGGAAGGCCGGCTCCTGCAGTACCTCCCCAGCCCCCCACTGCCAGGAGGCT[G/A]TGCTGGAGCAGAGCTGGAAGCAGAGGCTGAGCAGGAAGGAGAGGATGAGCCTGAGGGTCTGAGGGGGTCCCGGGAGACCAGGGACTCAGTGTGAAGACTGAACTCTCCCCATGACGTCCCGTCACCGGCTTCTTACAAGTGTAGATACTGCAGGGCTGGGGGGGAGGAGGCGGTGAATGGCTAAATGTGCCATT…	tGt/tAt	SIFT=tolerated(1)	EXON=3/3
Target-752	9	67247587	EIF2D	T	G	AACGTGGATCTGAAGACCCTAGGCCACAACTCGAGTGTTTAGAAACCACTGGCCTCAATTATTTCGCAAAGGCTGGGATCTCCTGCGCCCTCTCCAGCCCGGCCACCCCCCTCGAATGTCCGCATCTGCTAGAGGCGAGCTCGGGCAAGCTCTCCTCCCCATCCACTCACTTCTTGTTGTCTGCATCAACCAGGTCATGT[T/G]TCTTGGCGTAGCTGATGACGATCGTTCGGACCTCGCCGCCCTCGAGAATGCTCCCCTTCCTAGGTGAGAAGGGACCGGGGCGGTTATTCGTGTTGTGCCGGGGGGTCGGGGGGTAAACTGCAAACACCAAGACTCACTCCCTGCTCGGCAGGGCGCCGTCCTCGGCTTCTCGGCGTTCTTCCCTTTTCCTGCCT…	aAa/aCa	SIFT=tolerated(0.37)	EXON=10/14
Target-753	9	74481103	PEG10	T	G	AGATCAACAACCTCAGAGAGAAGGTCATGAAGCAGTCCGAGGAGAACAACAACCTGCAGAACCAGGTGCAGAAACTCACAGAGGAGAACACCTCCCTCCGTGAGCAAGTGGAGCCCGCCCCTGAGGAAGAGGAAGACGACATTGAGCTGTGCGGTGCTGCAGCTGCTGCTGCCCCAGCCACGCCCATCGAGGAAGAGTGC[T/G]CAGAAGACCTTCCTGAGAAATTTGACGGCAACCCAGACGCGCTGGTTCCTTTCATGGCCCAGTGCCAGCTCTTCATGGAAAAGAGCACCCGAGATTTCTCCGTCGATCGCGTCCGCGTCTGCTTCGTGACAAGCATGATGACCGGCCGTGCTGCCCGCTGGGCCTCCGCCAAGCTAGAGCGATCCCACTACCTG…	Tca/Gca	SIFT=tolerated(0.6)	EXON=3/3
Target-756	9	95462679	SEMA3D	A	C	ATGAGCAGGGCACCCAAGGAGACAGATTTAGATCCGTGATGTGTTATTCAAGAAAGGGAAGTTCTTTAGACTAGTCTGAAAGATGCTTCTAATGCATTTGTTTTGCCTGATTTGCAGCAACAATTGTACATTGGTTCCCGAGATGGATTGGTTCAGCTCTCCTTGCACAGATGTGACACTTATGGGAAAGCTTGTGCAGA[A/C]TGCTGTCTTGCCAGAGATCCCTACTGTGCCTGGGATGGAAATGCATGCTCTCGATATGCACCCACTTCAAAAAGGTAAGTGGTACATTAGGTTAAAATGAAGTCTTCTATTGTGTCCCATTCTATACAATGACTATCTCACAGTTACCTTGCCTTGTTTAAAGAGAAAACATATAGAAGACATGGTTTGCAGTA…	gaA/gaC	SIFT=tolerated(0.52)	EXON=16/19
Target-757	9	100890890	MAGI2	C	A	GCCTGAAGCCTGTGACTGTCCATTCCCAGGCTTGATGCCAGAAAAACACCTTGGCTCACCGGAATGGCAGGCATATGGGCATAGGTAAGCAGAAGGGTACTGCCAATGCTCGAATGCCTTGAGAAAGTAACTTGGAAGAGGAGGATGAGAATTCTGCGCCGGCTGCTCAGAGGATACCGTGAATCTAAGAAGATTGACCA[C/A]CACATGCATCACAGCCTGTACCTGAAAGTGAAGGGTAACGTGTTAAAAAATAAGCAGATTCTCATGGAACACATCCACAAGCTGAAGGTAGACAAGGCTCACAAGAAGCTTCTGGCGGACCAGGCTGAGGCCCACAAGTCTAAGACAAAGGAAGCACGCAAGCGCGGTGAAGAGCAGCTCCAGGCCAAGAAGGA…	caC/caA	SIFT=deleterious(0.03)	EXON=2/3
Target-758	9	102255591	PHTF2	G	A	TAACAAGATACTGATTCTGATGGGAAATATTTATTATTTCAATAATTATATTCAATTGTTGAAAGAAGTAAATTAGTAACATAAGCAGATATGTATATACAGATGTAAAGCCAAAGTATATACCTCATTAGGGTAATGTTTTTTATAATGGTGTGACTTTCTATTCCGAAGAATACTCTCAGAAGTCCTATCTGCATGAC[G/A]GCGTAATGGGTATCCTGTTTCAGGACCTTCTTCACTGGAGACTTCGTCGGAGACATTTGTCATTGTCCTTTGGGTATCCTAAATTGGGAGTATACAAAGAAGATTACTGATGATCTCTGACCAACTCTGTAGCTTTAAAACTGCAAAATTTTAAATTACACATACATATACACACATACCTTCAAATACCTCTA…	Cgt/Tgt	SIFT=deleterious(0.02)	EXON=9/17
Target-761	9	108776388	ENSSSCG00000029596	G	A	TGACAACGTTACTGATCACCAGGTAAAAGATCCCCTTGTCCTTCGTAACTGTCTCCAAACTGGAGTTAGGCTCATCTAGCTGGTAACTGTTGGTTGAGCCATAAAGGATTCATTTCAGGGGCTCCCCTTCTTTCTGTTGATACCAGTGCACAATGGCATTCTTAAGAGGAACCCCAGACAGCTTGCAACTTATCTGCACT[G/A]TTCTGTCTAGTCTTCAGGTAGAGCTGAGTTGATCCTGAGAAATTCTCATTTTGGTTTCTCCATCTGAAAAGCAAGGAAGGCAACCAAAGGCACTTAAAATTTTGATTCTGGACACACACACAATGAAAATTCAAGAAAGGAGAAAAGTCAACCTACAAACCCAAGCCAAAGACACAAGGAAAATCCACATGGTT…	aCa/aTa	SIFT=deleterious(0)	EXON=1/1
Target-762	9	108803904	AMPH	G	T	GGATGAAGGCGAAAGCAGTACAGAAAACAGAGGTAACAGAAGTAATAGTAAAAAGCGGAAAACAGAAGGTTCGCACCAAAGGCCTCCACGCAAAGGACAAGGGCAACCAGATTAGAAGATAAGAAACGTTAAGACCTTGTAGAGGAAGCCTGGAGGCACCTCTTGGGAGGCCAGGCCTGTAGAGGGAGCCGAAGGTGCCG[G/T]CTGGGAGGCCAGCTCAGGTGTCTCACTGGCGGGGCCGGGAAGAGCCACGTCATCAGTGATCTCCTTGTACTCTGCGCCCGGGGTTACTTCGTGTTCTCCCTCCCCTTCGTTGTTGGAGGCGGGCTCTATGACGACTGAAGGGATGACCTTCTCCTGGGGAAGAAAAGTAGAGCAGAGGCTGGAAAGAAGACTTC…	Ccg/Acg	SIFT=tolerated(0.51)	EXON=19/21
Target-763	9	109214928	ZNF398	T	C	TGGGGGCGGGGCGGCCACGAGTCCCAGCGTGCACCGCGCCCAGGCTGGGTCTATGGATCCCGGCGGAGCTCGGTGTCGCCGTGGGGAGGATGCCGCGGGGTTGTGCGGCCGCTGGGAGTAGGGGGAGACGGGGCCGGGCGGGACCGCAGAGGGCCAAGGCGGAGCCGGCTTTGGTAAGAAGGTCGGTGGAAAATGCACGT[T/C]CTGCCGTGTCTCCGGTCCTTGTCGCCATCTGGACTGGGTCCCAGCTCTGGGCGTGAGGCGGTGGGAGCCCCGGCCGGGGGATTGTCCGTGACCCGGACTGTGCTCCCAGCCCGGGCGGGAGAAGGTGCGGTTTGGGCGCTCGAGTTGTCCTGCAGTCGATCTGGAAGAAAGGAACCCCGTGGAGAAACCAAGGG…	gAa/gGa		EXON=1/6
Target-764	9	113384958	ARHGEF5	C	T	GGTGGGGCGAGTCAGGAGTTGGGGGTAATGGCTTGTTGTATCTCTGCCTGGGAGTAAACAAGGTCTGAGTATGGTGAAGAGGGTCTGGGGTGGAGGGCAGTGGTCGGTGCTGCCTTGCCACAAGGGGGTCAGGAACTTGGGGGAGTGGGCCTCTGGGGGGTCCATGTAGCCCTGACCCTAGGGCCAGTGGAGGAGGATGG[C/T]CCCCCTGCTTCAGCATGGGGACCACAGCATGGAGATGGTCATCTCTTTCCACCACAGAGGGGTGGACATGCCTCTTCTCTGGGGGAGGCATGGGCAAAGGTTCATGGACCCTGGCATCTACAGAGATGAAAGGTAGGGAAGAGCCACAGGCAGGGGATGCTGGGGCAAAGGGTGAGTGATGTGGGGATGCCCAC…	gGc/gAc	SIFT=deleterious(0.02)	EXON=2/15
Target-765	9	113458373	ENSSSCG00000015469	G	C	GAGCCCAACCACACAGAGGTGAGATGAGCAGGTGGAGAAGGCTTTTTTTTGCCCTCCCCCAGATTGGATCCTAAGGATGGAACAGAAGATGCACATGTATGAGATTACAATTAAGGAGAATGGTCCCAGTAGCACAGAAATTGCTCCAGCCAATACCACAGTTTCATTAATGTGGGTATCTGCACAAGCAAGTTTGAGTA[G/C]AGCCATGATTTCACAGAAAAAGTGATTGATTTTCTGGGAGATACAGAAAGGTAAGGGTAAAAGTAACACTAGATGAATCAAAGACAGAAGGACTCCAATGGCCCAGGGAATCACTACCAGGGTAATGCAAACTCTCCAGCTCACGATGGCAGAATATCGGAGGGGGTGGCAGATGGCCACGTACCGATCATAGG…	Cta/Gta	SIFT=tolerated(1)	EXON=1/1
Target-766	9	113572084	ENSSSCG00000032373	A	C	TTTTTTTAAGGGAAAAATCCACTACAATTCTACCCTCCATTACATTGTTCTGTTTTTCTGAAATATTCTGTGGAAGGCAGCCTTCACTTGAGCATTCCTTAGACTGTAGACAAGGGGGTTCAGCAATGGGTTGAAGAAGGTATAAAACAGGAAAAGGATTTTCTGCTGTTCCTCTTGTTGGTGACTATCATCTGGGACCA[A/C]GTAAACCATCATGGCTATGCCAAAGTAGAACCCAACCACGCAGAGGTGGGAAGAACAGGTGGAAAAGGCTTTCTTGCGGCCCTCCTTTGACTGGATCTTGAGGATGGCCCAGAGGATGCGCACATAGGAGACCAACATCAGGGAAATGGGTGTAACTAAGATGAACACACCATCAGCAAAGAGGAAAATTTTGT…	Ttg/Gtg	SIFT=tolerated(0.18)	EXON=1/1
Target-767	9	113928813	CHIT1	C	T	AGAGCCAGGACCTGAGGTTCAGGAAGGGGCGTACATACGCTACCCTGAATTCTGCCTCTGGTCCCTGGCCCCCCTACTCACTCAGCTCCAACTGCAGTGTCTTAATGAGGGGATATCGTCCTTGGTTACAGAAGGAGCCAGCAAAGTCATCCATATCCAGTGTCCAGACCATGGCCCCGCCCAGTCTCTTCTGCTTCAGG[C/T]ACCTCACCTGTGTAAGGAGCGAGATGCAGGAGGAAGAGCTCAGGGAAGTAGAGCCTAGAGCCTGCTTCCTCATCCAGGCAGGGCCCTCTTTTCTCCAGCACCCCCAAGCCCATGAGTCCTGTCCGCTGCCAGACAGGATTCTTTCTTGAATCCTCCTGTCCTGACACAAGCATGAGGGTGGAGATGTGAGGCGT…	tGc/tAc	SIFT=tolerated(0.87)	EXON=10/11
Target-768	9	113937358	CHIT1	T	C	TGTGGCACCAAGAACCCAGAAGGAAGGTCAGCCCCAGAGTCCACTCTTCCCTCCCCCTCCCCCTCCCCCTAGCCACCCCTTAGCCTGGTGGATTCCCTGACCCGGGGTCTCTGGCCAATGAGCCGGTTCCCTACCAGTGGCCCTGCCATACAGGTGCCCGCAGACAACTCACTTCTGAGTGCCGAAGTTCCAGCCCCCAA[T/C]GGCCAGCAGTGTCTTCAGCTTGGGATTCCTGGGAAAGACAGAGAAGTGCCAGAATTTACCCAACCAGCTCCAGGGCTCACGTCACTACTGGGGAAGCAGGAGCCTGGCAGGGTCGAAGAGGGGAGGTGAGAGATATATAAATCCCTATGCCCAGAGCCTGTAGAAGAGGAGCCTACGTTAGGGAAGAAAAGACA…	Att/Gtt	SIFT=tolerated(1)	EXON=4/11
Target-769	9	114098236	MYOC	T	C	TGCATGAACGTGTCACCTTCACCCCACATTCTTACCTTCCCTGGAGCCCAACGGCACATCCTGAGACATGCTGTGAGCCTGGGGACACTGGACCTTCAGCTTTGCTAACTCCTGGCTGCTGCTCTCCAACCTCCTGGCCAGATCCTCATTCTCTGTCTCCAGTTGCCTCTTCTCCTCCTCCAGAGCTGACTTGTCACGGG[T/C]GAGGTTGTTGTAAGTTGTCTCCAGCTCCCTGTTTTGAGTTTCCAGCTGTTCTCGCTCTCTCCTCAGGGTACCCAGCTCCTTCTCCAGCCCCTCCTGGGCCTCCCAGGGCCCGGTAGCCTGGCCCAAGATCAGCCGGTGAAGGAGAGCCTCCAGGGAGCTGAGCCGGGCTTTGGTGGACTCCAGGGCTGCACGCT…	Acc/Gcc	SIFT=tolerated(0.27)	EXON=1/3
Target-770	9	114218076	METTL13	G	A	CTTCCCACTCTGCAGGTGTCTTTATCCTCAACCTTGTGTGCCGAGACCTGGGGCTGAAGGACTCAGTGCTGGCTGGGCTCAAGGCAGTGTTCCCCCTCCTGTATGTCCGGCGAATTGAGGGTGAAGTAAACGAGATCCTGTTCTGTCAGCCACATCCTGAGCGGAAAGTTGCTACGCCAGAGCTTCTGGAAATGGCCCAG[G/A]CCTTGGAGCAGACCCTGAGGAAGCCTGGGAAGGGCTGGGATGACACATATGTCCTGTCAGACATGCTCAAAACTGTGAAGATTGTATGAGTGTCTGGACCAGGCAGTCTCTCAGCTTCCCGCCAGCCTGACCTTGGGCTCCTGGCCTGTCAGAGATCGAAGAAATACAATGCACAGTACTTTTGAAGCCCTGTA…	Gcc/Acc	SIFT=tolerated(0.57)	EXON=7/7
Target-773	9	121188815	AXDND1	A	C	TTAATTGAATGGAGCTGTATTTAGAGGAATTGTTCTTAGCAGCTCCTGGAGAGAATGGATAAATGAGTTGGGGTAATCTGATTTTTTTCCTCTTAGTGATTTACCTTTTATCTCTTCTCAGAGAGAATGTTATGAATGGATCACCACGTGCTCTCACCTCCTTTCTGGCCTCAAAGGCAGAAAAATAAAGTTATTGACAC[A/C]TGAAGAAAAACGTCACCTACTTGGAGAAGGGGTATTTGCCATGTGTTTGCACTGGTCACTATTTATGCTTTTCCTGTATTTCAGTAGATAAGGGTACAGCAGCTTCCCCAGTGTTCTGCCTCCTCACTCATTTACTCTATTGGAAGAGATTCCAGGGGAGGGTAGCATCACCCAGACGTCCCTCCTCACTTTCT…	cAt/cCt	SIFT=tolerated(0.23)	EXON=20/21
Target-774	9	121192200	AXDND1	G	A	TACCCTCATTCTTAAATTTGTTTTGCTAAGTATATAATTCTAGGGTGATACTAAATAGATACTATTTCTACTGTTTGCTGGGTTTGTTACCAAACTAACAATTGAAAATTCAGCTGCCGGAGTTCCCCGCTGTGGTGCAATGGGTTCAGCAGCTTCTCTGCAGCACCAGGACACAGGGTCCGTCTCCAGCCTGGCACGTG[G/A]GTTAAAGGATCCAGCATTGCCACAGCATAGGTTGCAGCTGCAGTTCAGATCTGATCCCTGGCCTGGGAACTCCATATGCCACAGGGCAGAAAATTCAGCTGTTGCTTCTTTCAAAGTTAATCCATCTCTTCTCTTTGTCTACTTTTAAGATAGTCACCTTGGCATTTTGCAGTTTCACTCTGCATGTAGGTTAA…	Ggt/Agt		EXON=21/21
Target-775	9	121893567	LHX4	A	G	GCTGTGGCTTCCGCCTTTGGCTCTTGTCTTGGGGACCCCAGGGGGCTTTGGGTTCGTGGTGGGCGCCCTCGAACGGGTCCCTTGTGCTTGTGTGGCAGGTTTGGTTTCAGAACAGGAGGGCCAAGGAGAAGCGGCTGAAAAAGGACGCGGGCCGGCACCGCTGGGGGCAGTTCTACAAGAGCGTCAAGAGGAGCCGGGGA[A/G]GCAGCAAGCAGGAGAAGGAGAGCTCCGCGGAGGACTGCGGCGTCAGTGACAGTGAGCTGAGCTTCCGAGGTGAGCACCGCTGGAGGGGCGTGGCTGAGGCTGGCGGACAGGCCCCTGGGCTACAGTGGTCCCCACACTCAGGCAGGATCTTGCTCCAGGCCTCCCCAGCTCCTCGCTGCCATGTGCAGAGAAGG…	Agc/Ggc	SIFT=tolerated(1)	EXON=5/6
Target-776	9	122506997	KIAA1614	G	A	GACAGCTGCAGGACCGACAGTGAGGAGGCCGGGAGCACCCAGCCCAGCAGGGCCCGTGGGACCAGTCCTCGCGTGCGGGCCTCCAGGCCTCGTGGAGGCCACAGGTGGTTACGCAGGGCAGAAAGGGAGCCTCTCCTGGGTCCTCAGGCCCCTCACTACCTGCCTGGACCAGAGCTTGTGGAGGTGTCAGGTGAGGCCAT[G/A]GAAGGCACAGGACACACGCCTGAGGGGACCCTGCTCCCCAGAGAAGATGCTGCCTCTAAGCCTCCTGCCCAAGACTCTAAGAGGGCTCCCCTGGGGTCCCAGGGGCAGCCTGGACCAGGGCTGGAGAATCACTGGGCTCACCCGGAGGATCCTTGGGCAGCCTGTGCTGTGGCCTCTTCCTCGGGGCCGGACCG…	atG/atA	SIFT=deleterious(0.01)	EXON=4/9
Target-777	9	123847501	RGSL1	G	A	CTAATGGCCTGAGATGGCAGCAGTTGTGGGGTCTGTGGTTTTTTAAGTTTCACTTAATATATGATAAATATCCTTACTGCTTTTCTCCTTCTTAATGTCTGCAATGTTCTTTATAAATGGTGTTCCCCAATTTTGTGATTTTTTTTTACTAGATTTTACAGTGAAAATTGTCAAAGAACCAAAGATGATTTCACCCTCAC[G/A]TAGGAGAATGTCATCCTTTAAAAGGCCTAATGTAAGGAAGCCTTCACTAAGACCCCGGTAAGACATAGGACCTGGCCACAGCAACACATCCAGGCACAAGCTCTCTTTAACCATACATATGTGCACAGGCACACTTTGAATTTTAAGTCATTATTTATTTTCTAAAGTTGGCACTATGAAACATATATTATACA…	cGt/cAt	SIFT=tolerated(0.4)	EXON=9/18
Target-778	9	124436139	LAMC2	C	T	AAGAGTCGATAAAACCACCTGATCCAGGAAAAGGAAAGCACAGCGGAGCGCAGAGGGAAAGCTCCCAGCGGCGAGGCGCCGGGCAGCACCCCTGCGGCGGCGACGGCGGCGGCGGCGGCGGCGGACGGCGGCCCGGCCCGGCCATGCCTGCGCTCTGGCTCTGCGGCTGCCTCTGCTTGGCGCTCCTCCTGCCTGCAGCC[C/T]GGGCCAACTCCGGGACGCAAGGTGAGTCGCCCTCCAGGAGGAACCGGCGCAGCCCCGGGCTGTGCACGGGCCTTTCCCTGCAGACCTTGATGGCTGAAGGCACCTCCGAGAAGTCCCACCTCCTCCCCGATCTGGGGCTTCTCCAGAGAGTGGTTTATAGAAATAGTGTGTGTATATGTATACATGTTTATATA…	Cgg/Tgg	SIFT=tolerated(0.21)	EXON=1/23
Target-779	9	125301230	TSEN15	A	T	TAGCTGCGTGTTTCTGAAGATGGGACTGACCGCTTCTCCCGCCCGGCAGCATCTGCGCCCTCCTGCGCCGACGCAGCGCACGACGGGAAAGCGGAACCCAGATGCGCGCGTCCCTGCTTCCAGCCGGGCGCGGAGAGCCGAGCGCGGTGCACACGCGCGCCGCACGGCCGGGCATGGAGGAGCGCCGCGAGTCCCAGCCC[A/T]CCGCCGGCTCTAGCGCTATGGGCCCGGGAGGCGAACGCGGCGGCGGCGCCCCCTCTTGGGCCCCGGAGGACGCCTGGATGGGCACGCACCCTAAGGTCAGGAGGCGCGAGAGAGCAGGGCACGGGTCCAGGCCCCTACCCCAGAGGGAACCCCCGGGCCGCGCTCCCCTCGGGGCTCTTCACTCCCTGGGGGGT…	Acc/Tcc	SIFT=tolerated_low_confidence(0.31)	EXON=1/4
Target-780	9	127506157	TPR	C	T	TGCAATTGGATCCTTATTCCACTGTGTTACAGTGAGACCCCCTCAAATTCCACTTTGTAAGTGAATAATATCCCATTGTATTTCTTCAGCTTTTCAACAAGGAAACAATTAGGAACATACACTTTTCACCCCTCATACCTTCTGCAGATTCTCTACTTGACTCTCAAGCGATTTTGACTTTGCTTCAGCTTGGTTAAGGG[C/T]TTCTTTAAGCTCCTGCATTTCCTGGACTGAGACATGCTGTTCCTGATGGTCTCCAGAAGACTGAGCTGAGGTCTCCATGACCTAAGATGATAAACAGTAATAATATACTTTCAAATTTATGTTGAGTAATCCTGAAAATTCATCTAAGGAAATAATCAGAAGTATGTAGAGAAATTTATATTTAATGACATTCA…	Gcc/Acc		EXON=33/52
Target-781	9	130767108	FAM71A	C	T	TGCCACAGTCATGCTGGCCTCTGGGGAGAGGCTGGTGGACGTGCTGGAAGCATACTCTAAATTGTTCGGGGCACCCGCCAAGGCCATTTTCATGCTCCTGGGGGATGTTTTGGCAGCACCTGCCGTGGCTGTATTGGTTTTGCATCCTCTTGGACCCTTGGTGGCTATGGCCGCTGTGGCTGTGCTCTGCTGTTCAGGGG[C/T]GGTGAACTTGGTCACTGCCATGCTCAAAGCACCTGCTCCGGTGCCCTCGGCAGTGCCTGCTGCCACCCCTGCTACCTCCACCTCCATCACTGACCCCACTGTTGACTCATTGTCAAGCTCTGCAGGCTTCACATTTGTGTTGGCAGCATCAGGCATGGCTGTGGGTTTGTGGAAGTTCAGCTGGATCCCCTCCC…	Gcc/Acc	SIFT=deleterious(0.04)	EXON=1/1
Target-782	9	131066077	PPP2R5A	A	G	TGCACCCAGCCAGGCGGTCCTGGAACTTCTCCAACTCACTGGTGACTAGGGCTTGGGTTTGAGCCAGAGGTACAAGGCAGCACTCAGTGCACTGGTGCACCTGCTGCTTGGAAACCTGGCTGACCTCACAACTGCCAGCACTGCACCAGAACATGAGGCCCTGCATCTTCCAGATGTTCTTGCTCTCCAGATTCTTCACC[A/G]TGGAGTTCACTACCTCCTGTACCTGGAGCTACTGCAGCTCTGCCATGGCTACCCCCAGCTCCTCCCTGTCCCAGTGGCGCCCACATGTCTTTCCATTTCTTTGAATCCTCTTTCATTTCTTTGGTTATGTTTTATGGTTCTCCATGTATAAGTCTTTTACCTCCTTGGTCAGATTTATTCCTAGAGTTTAGTTT…	aTg/aCg	SIFT=deleterious(0.02)	EXON=2/3
Target-783	9	131556250	NEK2	C	A	AAAGCTTTAGGATCACCACATGTGAATTGTTTTATACCCAGAGCTGCTCATTAATTGCTCTCTTTCTCATCCGTCTCCTTTTAAAGAGAAGGAGCGAGAGCTTTGTGTTCGTGAGCGGCTGGCAGAGAACAAACTGGCCAGGGCAGAAAGTCTGCTGAAGAATTACAGTCTGCTGAAGGACCAGAAGTTCCTGTCTCTGG[C/A]GGGCGGTCCAGGTATGAGAACCAGCTTAGTGAACAGAAGCTGGTCCCACAAATGAGGAAGTGGGCACCAGCATTGCCCCCAAGGGGGCTCCGGTAGCCCTTTTAATTTCCAGAGTCTCGAATTGTAAGAGGGAGTTAATTGAACATATGTGTTTCAGTGGAGACAAGAATTCTGTTCTAGTAGTGACTGACTCA…	gCg/gAg	SIFT=tolerated_low_confidence(0.45)	EXON=7/8
Target-785	9	133330771	LAMB3	A	G	CTTTCGGTGCTTCCCCCGGGGCAACCTCCTGGAGCCTGCGGTAGGCCTGGGTACCCCTGAGCCCACTTGCCCCAAGCGGCCCCCTTTCTGCATCCTCGCTGGGGCTCTCGGGCCACCAGCACCTCTTTAGGAGCCTTTTCGGTGATTGTCCCCTGGCGAGGTCGCCCAGGCCCCCGTGCTGTGTGTCTCCGCAGGGGCCC[A/G]TGCCTGCCGGCCTGCTGATCGAGCGCTCCTCCGACTTCGGCAAGACCTGGCGGGTGTACCAGTACCTGGCTGCCGACTGCACCTCTGCCTTCCCGCGGGTCCGCCAGGGCCAGCCTCAGAGCTGGCAGGACGCTCGGTGCCAGCCTCTGCCCCAGAGGCCTGACGGGCGCCTGGATGGGGCCAAGGTAGGCAGA…	Atg/Gtg	SIFT=tolerated(0.6)	EXON=5/23
Target-786	9	133340969	LAMB3	G	A	GGGTCCCGAGACCCCGCGCCACGCCACGCCTCGTCTCGCCTCTGCTGCTTCTCCGGCTCCAGGCCTCCGGAGCCAGGGTCAGCTGGACTCCCCCTCTTCCCGCAGGAGCCTTCCGGATGCTGAGCGCGGCGTACCAGCGCTCATCCCAGGCCACTCAGAAGGTCTCGGACAGCTCCCGCCTGCTGCTGCGGCTCAGGGAC[G/A]GCCGCAGAGAGGCGGAGGGGCTGGTGCAGCAGGTGGTGCGAGAAGCAGGCGCCGGTGGCCCCCAGCTCGTGGCCCTGAAGCTGGAGATGGCCTCTTTGCCGGATCTGACATCCGCCATCAACAAGGTGACTCTGTCCTGGAGCCCCACTTCCTGGCCCCCGGCCCCAACCTGTCACTCACCCCCTGCTGCTCCA…	Ggc/Agc	SIFT=tolerated(1)	EXON=16/23
Target-787	9	133341977	LAMB3	A	G	CAGGTGCCCACAGAATCCTTGGGGGCTGCTGGGGGGCTCTCCTGGGGCTCTGGCTACTGCTGAGCCGGAGCACGTGTCAGCAGATCCAGGCGGTGGAGGAAGCCGCCTCAAAGGTGCAGGCCGATGCTCGGCGCCTGGAGACGCAGGTGAGCACCAGCCGCACGCGGATGGAGGAAGATGTCAGCCGCACGCAGTTCCTC[A/G]TCCAGCAGGTCCGGGACTTCCTCTCAGGTGAGCCCGTACCCACCTTCTGCCGGGCCGATGTTCGGACTGCTGCCTGTCCCCAGCGCCCCACCCCCTGTCCCTGAGCCCATTCACCCATCAGCTGCCTCCTTCCCTGGTCTCCATGCCCCCGGGCCGGCCCTGTCACTCTCCGGCCAGCTGCCGTGGCCCCTGGG…	Atc/Gtc	SIFT=tolerated(0.16)	EXON=18/23
Target-790	9	135191357	ENSSSCG00000031141	C	T	AAAACAGACAGATGGGTGCCCCTTCTTTCAGCTTTAAAGGAGAGTGTGTACCATCTCACTGAAAGCTCATTTACATTAGACGACGGAGAATTTTGTTCCGCTGAAGTTCGTGAGAGAGTCTTCACCGCTCGTCTAGGGAAACCTCAGCGAAGAACAAGATGGACAGTGGTCTGGAGTTTCTGAGGGTGGTGAACCAGCTG[C/T]CTGCCCGTATGAACAGTTCTGAGGACCTTTCCAAACTCAACCAAGATCTTAGGTCAGCTCTTCCCCATGAGAGAGACCTTTATGGACATAGCACGTCTCATGGACATGCTTCTGACCTCCCAATTAAGGACTTCTGTGCCTTGTATCCTTTGCTCCAAGAAGTTATACTTGCCACTCTAGCCAGTCTGCCTGCC…	Cct/Tct	SIFT=deleterious(0.03)	EXON=18/61
Target-791	9	135207630	ENSSSCG00000031141	G	A	TTTCAGACTTATTGTTCTGTTCATATGTATGTTTATGTCTTTTCCAAAGTCAAAATTGCTACCATCTATATGAAGCTTCTAATTCGAGTGTAAGTCGTTAAGGTAGCAGCAAGGACAGCCTCTATAAAACGTCATTATGGGAGTTCCCATCGTGGCTCCGAGGGTGAGGCCGTCATGCTTTGAATCAGGTTCTCCAGAGC[G/A]CCCTGACGGTGGCCCTGTCTGGAAGCTGCGACCAGGACAGTCTCCGCCTCCTGCTCGAGCTTCCTGAGGATGGAAAGTCTGAGTCTGCAACGAAGGAGCTGTGCGGCCTGCCCGGGGCCACAGTGTACTCCCTGGTCGTGCTGATGGCTCGGAACCTGGACCCGCGGAATTTCATTTACAAAGTAAGAGGGGCA…	Gcc/Acc	SIFT=tolerated(0.1)	EXON=24/61
Target-792	9	135274210	ENSSSCG00000031141	A	G	TCAGGTTACACCACCTCCCGCTGGGCTCCCTCTCGCCTTTACCTTTCCGTGTGGAGGACAGGTGGGCTGAGGCGTCCGGGCGAGCCGTGCCCAGGGCCGGGGGCAGCCAGGGCCGCAGCGGCCACGTGCCTTCTCCCGCAGATCCTTGCTGACGGGACTGTACCCTCCCACGTCTGGAACCATCATCGTCAACGGCAAGA[A/G]CCTGCAGACAGAACTGGAGGCCGTCAGAGCGGAGCTGGGCGTGTGCCCCCAGCGGGACGTGCTGTTCGACACCCTCACGGTGCTGGAGCACCTGCTGCTCTTCGCTTCCCTGAAGGCGCCGCAGGGGCCGCAGGAGGAGCTTCGACGGCAGGTGGATAGGTAGGCATCGGCCACCCCCGCCCTCCCGCCCTCTG…	aAc/aGc	SIFT=tolerated(0.12)	EXON=38/61
Target-795	10	6421561	ENSSSCG00000038066	T	C	GAGTTTCCCGACGTTTCCCGACGTAGAGTTTAAAGCACTGATCGTCACCTGATTCTCCAGTTCTCTCTGTGGTCCAGGCCGAAGACACACTCCCAGCCATATTCACAGCTAAGACTCTAAACTTGTACTGGGTATACGGCTCCAAGCCAGTGATGACTGTGGTTGTCTGAGGTGGCTCTAAAGCATTTTCATTGGCTGAT[T/C]TGGCAAACTGGTGAGGGCTGAGCCAGCCGCTGCTCTGAAAGACGCGACTTTCTGCTGACCTGGTTTCTCCACTGGACCTCAGTCTTACCATGTAGAGTTCATATCTTATAATTATGCCTAGAAAAGTGACACAGTGAACAAAGATGACTGAGGTGACAAATGGACTATTTTAGCGGTGGGGAGGGGTGGGTTAT…	aAa/aGa		EXON=19/74
Target-796	10	10116183	C1orf115	A	G	GTTGCAGTCTTCCAGTACCGACCTCAGCCGGAGGGCGGGCGGCATCATGACGGTGGGAGCCAGGCTCCGGACCCAGGCGGCGAGCAGCCTCCCGCGCCGCGGGCCCCTCTTCCGGGCGCGAGGGCGGACCGAGCGGGACGAGGAGGCGGCCGCTATCCTGGAGCATCTGGAGAGCGGGGCCGAGGAGGAGGAGAGCGCGG[A/G]GCGCGCGCGGCTCCCGGGGACCCGGGGCGCGCGGAAGGTGCACCTGGCCGTCCTCCCCGAGCGCTACGAGCCGCTGGAGGAGCCAGCGCCCGGCGACAAGCCCAAGAAGAAGTACCGGCAGAAGCTGAAGAAGTACGGCAAGGTAGGCGTCCCGGGTGTCCACCGACCCGGGGGTCGGAAGCGCGCGGCGCCCC…	gAg/gGg	SIFT=tolerated(0.27)	EXON=1/2
Target-797	10	11362383	TAF1A	A	G	GAAAACACGGGAAAGGAGATGACGACTAAATCCTAGCACAGCCCTTCCGTCCCGTCCCGGGGCAACGACATACGGACGACCACCGCGAGACTCACCTGTTAAAGCCGGAGCTCCCCTGGGCACCAAACCCGCCGCGCGACTGCGGCCGGGTGAGAGCAAACTCCCACCCAAAGCAGAGGAAGCAAAGGAGCACTCAGAGC[A/G]AAAGCTGCAAAGCCGCCCTCCGCCGTTCCGCGGCGCGCAGACGCAGCCCCGCCCCTGACTCCCGATTGGGTGGTGAGGGCCTCGACCCGGACGTGACCCGGAAGTAGCCGTGGACTGCCGCTTTCCCATTGGAGTGGCCCCAGGTGTTCCTCCTAGACGTGCTCAGCGGGAAGAATGGGAGCCTTTAATTGCAA…	Tgc/Cgc	SIFT=tolerated_low_confidence(0.2)	EXON=1/10
Target-798	10	11390672	MIA3	C	T	ATTTTAACGAAGACGGCCTCCAGGAACCCCCGGGGGCGCCAGGGCTCCTGGGGAAGCCTGGGGCAGAACTCTTGAAAGAGGATGAGGAGGACGTGGCGAAACTGGTGGACGCAGGGCTCCGGGGGTCCGCTCCTGAGGACCAGGACAGTGACCCGCCCCCCTGGGCGCCACACGCACCTGTTCAGCAGGAGCTCGGCGTC[C/T]CCCGGGAGGACTTGCCTATAATCGGCAGCTTCTTTAAAGAGCAGCAGTCCCTGGAGCGCTTCCAGAAGTACTTTGACGTCCAGGAGCTGGAAGCCCTGTTCCAGGAAATGTCCTCCAAGCTGAAGTCGGCGCAGCGGGAGAGCCTGCCCTACAACGTGGAGAAAGTCCTAGATAAGGTCTTCCGTGCTTCCGAG…	Ccc/Tcc	SIFT=tolerated(0.75)	EXON=5/27
Target-800	10	11708276	DISP1	A	G	AGATGCATCAGTTTTATAAAGAGGTGGACGCGTGGATTTCCAGCGAGCTCAGCTCGGCCCCCGAGGGCCTCAGCAACGGCTGGTTCGTCAGCAACCTGGAGTTCTATGACCTCCAGGATAGCCTCTCGGACGGCACCCTCATCGCCATGGGGCTGTCCGTGGCCGTGGCCTTCAGTGTGATGCTGCTGACAACGTGGAAC[A/G]TCGTCATCAGCCTCTATGCCATCATCTCAATCGCCGGAACCATCTTTGTCACTGTGGGTTCTCTTGTCCTGCTGGGCTGGGAGCTAAACGTTTTGGAGTCGGTCACCATTTCCGTCGCGGTTGGCCTGTCCGTGGACTTCGCCGTCCATTACGGGGTGGCTTACCGCCTGGCCCCCGACGCCGACCGCGAAGGC…	Atc/Gtc	SIFT=tolerated(0.93)	EXON=8/8
Target-801	10	12470256	KMO	A	G	TTCGCCAAATAGTTGTCAATGTCCATGTTAACTAATTCATGTTTACGTTGTTAAGAATAAGGATCTCTGTCACACATTCTCAGAAAATCATTCACATTTCGATTTGACCTAAGAGCTGGAATTTTCTTTCTATTAGTGTTGCTTCTTTGTTTCCTCAGCTGTTGAGAAATATCCCAACGCAAAGGTGCACTTTGGCCACC[A/G]GCTGTTGAAGTGTCGCCCTGAGACAGGAGTGATCACCTTGCTTGGGTAATGAATGGCCTTTCGGGGTTTGACCAGAGGTGAAGGGTTGGCGTGGAGAATGCTACCTGTAAACTATGTCCTTCGGCTCTTTTGAAAAAGTTGAATGATTACTAACAGGGTAATTCTAATAGTTTCTAGAACCAAGTGCTTTTATC…	cAg/cGg	SIFT=tolerated(0.27)	EXON=6/15
Target-804	10	15389528	BECN2	A	C	AGGTTCAGAACTACAGGCGCTGTTTAGAGACCAGGGGGTGGGGGAGTGAGGCTGAGAGGGAGACGCTGCGGAAGCAGCTGAAGGGCCTGGAGCTGGAGGAATTGAGGCTGGTCCAAGAGCTGGAGCAGGTGCAGAAGAACCGAGAAAGGACCACAGCAGATCTGGAGGCAGCCCAGGCGGAGACTGAGATGCTGGACCAG[A/C]AGGAATGGCAGTACCAGAAAGACTACAGTAAGTTGAAATGGCAGCAACTAGAACTTCACGACGAGCTGGACAGTGTGGCGAGGCGGCTAGAGCACGCCCAGACCCGGTGGGACCAGCTGGAGAAAACCAATGTCTTCAGGGCCACATTTGAGATCAGGCATGCTGGTCCTATAGCCATCATCAATAACTTCAGG…	Aag/Cag	SIFT=tolerated(1)	EXON=2/2
Target-805	10	15389633	BECN2	C	T	GGCTGGTCCAAGAGCTGGAGCAGGTGCAGAAGAACCGAGAAAGGACCACAGCAGATCTGGAGGCAGCCCAGGCGGAGACTGAGATGCTGGACCAGAAGGAATGGCAGTACCAGAAAGACTACAGTAAGTTGAAATGGCAGCAACTAGAACTTCACGACGAGCTGGACAGTGTGGCGAGGCGGCTAGAGCACGCCCAGACC[C/T]GGTGGGACCAGCTGGAGAAAACCAATGTCTTCAGGGCCACATTTGAGATCAGGCATGCTGGTCCTATAGCCATCATCAATAACTTCAGGCTGGGCTCCCTCCCCACGGTCCCTGTGGGCTGGAATGAGATAAACGCAGCCTGGGGACAGACTGCCTTGCTGCTCCACGCCCTGTCCAACGCAATTGGCCTGGAG…	Cgg/Tgg	SIFT=deleterious(0)	EXON=2/2
Target-806	10	18140086	KIF26B	G	A	CAGCCTTAGCCCTTCCCTGTGTCTTCCAGCTGCAGAACCAGAGCGAGCTGCGGGCACCCACCGCAGAGAAGGCGGCCTTCTTCCTGGACGCTGCCATCGCCTCCCGGAGGGGCAACCAGCAGGACTGCGACGAGGACGACCTCCGCAACTCCCACATGCTCTTCACGCTGCACATCTACCAGTACCGCATGGAGAAGAGC[G/A]GCAAGGGGGGAAGTAAGTTCTCTCTACCTTTCCTGCCTCCTTTGCTCCCCACCTGCTTTGGGGAGAAGCCTCTCCTCCAGGGCAGCCGTGACCTTTTAAAATGTAGAGCCATTTGCAGCCACATGGATGGAACTAGAGATTCTCATACCAAGTGAAGTAAGTCAGAAAGAGAAAGACAAAGACCCTATGATATC…	Ggc/Agc	SIFT=tolerated(0.07)	EXON=9/14
Target-807	10	20137612	CRB1	G	A	AAAAAATCTGCACCAGGTTTGAAAAGCCACCCCACCGTCCTGTGTAAGTAAGATGCTAAGAGACACAACTGCTTTGGGCATCGTCGTCGGAGTCCCTGTTGTTCTCCATGAGGAGCTACCGGAGAAGAAAGGGCAGAGATGGCCCCGGGGGTCTCGGAGGCACACGCCGCTTTCTGAGCAGGCAGGCTGGGGAGCCCGAC[G/A]GGACCAGACCACCAGCAGCAGGTCGGAGCATGTACGCTGTGAGACCATGGCTCTGAGGACAGCTCTTCACCTTCTCACCGTCTGCCTCAGTCTCTCACTGCTCATCTCCATAAAAAGTAAGCCTTTCCCCTTTATTGAACTTTGGGCAATTTTTCCTGACTTTTAAATACTTCATGGGAATAGTTTGTAGTGTT…	cGg/cAg	SIFT=tolerated_low_confidence(0.33)	EXON=1/12
Target-808	10	20178821	CRB1	T	C	TACGTGCAAGAATTTTTCAAAAGACAACAGTTGCCATTGTTCAGACACAGCCATTAATTTGGACAAAGACTGTGACGATGAGAAAGACCCTTGCTTCTCCAGTCCCTGTCCAGGAAATGCCACTTGTGTGAGCACCCCAGGAGAGAGGAGATTTCTGTGCACATGTCCTCCTGGCTATAGTGGGGCCACCTGTGACACAG[T/C]CGTCAGTTTCTGTGGCACGAACTCCTGCCAGCATGGAGGCATTTGTGGTCAGGACCCTGTGCACCCTGTGTGCATCTGCCCTGCCGGGTATGCTGGAAGATTCTGTGAGCTGGACCACGATGAGTGTGGGTCCAGCCCCTGCCGCAATGGCGCCATGTGCCAGGATGGCATCAACGGCTACTCATGCTTCTGTG…	gTc/gCc	SIFT=tolerated(1)	EXON=2/12
Target-809	10	20397108	DENND1B	G	A	TTCCCCGTGCTTTTCCTTCTGTCACGTCTGAGTCCTGGTGGAAGGCGGATGTTATGTGACACAAGGACACTACTTCCTGCAGCAGCCCAGAACCTTCTGAAGGCTCCTGGGCTTCTCTGCCCTCTTTCTCCCAAGGAACAAAAGTGGAGGGACGGCGCCCGAGGCTGGGCACCGGCAGGTCGTCCGAGGTCTGGCTTAGT[G/A]TTTCCTTCCGCGCCGTCTGGGCCGCCTCGGGCGGGGCCAGCTGCACGTCCAGGCCTGCGGGAGGGACTGGCCGGTCCGGATCCGCGGGCCCGCTCCATCACCGAGAGGCTTCTCGTTGTTCTCCTCCGTCAGGCTGAACAGAGACTCCCTCAAGGCGCCGGAGGACGCCCGCTTCCTGGGAGAGGGGGGCAGGT…	Cac/Tac	SIFT=deleterious_low_confidence(0)	EXON=23/23
Target-810	10	21598802	PTPRC	C	T	TTAACATGTTTTGCATTTTTATTTTGACAATTTTGTCTCCATCCTTCCCTCCCCTCTGCTCCGAGCCTCTCCTCTCCCTTCCTTCTCTTCTATTTACTTTTCTCATCTCTTTTAAATTCACTTTTTGCAGGATAATACACATGGAATTGTTATCATGATAAGAGAATTTGAGGTTGCCAGCAATTTGTGGTCATGGTTCA[C/T]GAGGAACATTTTAAAAAGTGCTTATGAATTCCCTAATTTTCCCCACCTTTAATCTTGCATCAATTTGCTGAATAGCAAACCACCCCAAAATTTAGTGACTGAAAAAAAGTCAGTGTGTATTCAGGTACAATAGTCTGTTGTTTGGACCAGTTTAGTTGTGCTAATCATGGCTGGCTTAGCCAGCCTGGGCCAGG…	aCg/aTg		EXON=22/23
Target-811	10	23125561	KIF14	G	A	TCCGGGGGCCAGGCCGGCTCCCCTGCTGCTCGTGGCCTTCTGCTCTGGGGTCTTGACCACACGCTGCCCGGGGCTCCAACACACCAGGTCTTTCCACCAGTTCGAACCCCAGGAGGAGCGAGGCCGCCCGAGACTCCAGAGACTCCAGCTCCCCGTGGCCCTCAGAGCCGGTGCTCTGGTCACCGCGCAGCCCCCGGGCC[G/A]AGCTGCGCAGACTCTCAACACAGTCCTTGAGGAGGGGGACGTCGGCCGGGCGCCCTGTGCGAGAAGGGACAGCTAGTTACCCGCGTCATTTTCCATCAGGAATTTACTACCGTTGTGTGACTGGAGACAGCTTTAAAGGGACCCTGTTCAAGACAATTTCAAACTACCTAAGATTATTCACTCCATCTGCTAAA…	tCg/tTg	SIFT=tolerated(1)	EXON=31/31
Target-812	10	23130172	KIF14	T	C	GGGACACATCACCCTGAAATGATATCACCTGCCTTGTCAGTACAAATAACGCAACACAAACCACACAACTTTATAAAAGCCTCGTTCACCAGGTTAGAGTGTCTTTAAAAAGCAACTTTCTGTGCTATCTGGTCCTAAAGGGTATCTATCCCTTTGTTCTCCTTACCTCATTCTGGGGACTCTGTCCTAGGAGTTCATCT[T/C]GAAGTTCTTTCGCTTTTTCAAGTCCAGCATCTAGCAGACTCGTTATTCCTAAGCCCACGCCATCGCACAGAGCAGCCGCAAAGTCATCCTAGAAGAAGCGTTCACGGGCAAATTCAAGTTCTGTACTTTTTAAAAATTATCCAACAATGAAGGTTTATTTTCTGCTTATTGTAGGACTGTAATACATTCCAAGT…	cAa/cGa	SIFT=tolerated(0.33)	EXON=28/31
Target-813	10	23457755	KIF21B	A	T	CCGCTGCCTCGCCTGCCCGTGACAAGGACTGGCCCCGTGGGCTCCCTGTCCCTGTGGCAGTCTCCCCACCCCCGTGGCTCCTGGCTCTTACTTGTCCAGCGCTGACCCTTGGCTCTGATTACTGGTCAGACGAGAGAAGACATTCCGGTCATTGCGGGGACGAGTGGGAGGGGACGAGGGGGGCGTGAACCCCACGTCCG[A/T]GGACCTGGCGGGCGAGCGGGACAGAGCAGCACCGTCAGTAACTGCGCCTGTGCCCACAGGCACACCCGAGCAGGGCGCCAGCACCACGTCTGTCTGGCCGAAGGGCCCACGGCACAGGTCATGCTACAGCCCAGCTCCCGAGGAGCCCCCAGGCGCTGGTCCCCACTGTTCGTGGGTTCCATGTTTGGGAAGTC…	Tcg/Acg	SIFT=tolerated(0.77)	EXON=25/33
Target-814	10	23659493	ENSSSCG00000036948	G	A	GCCCCACGTCACCTGGTTCAAGAACGACCAGAGCCTGGCAGGGAACCCTGCTGTGTACAGCACCGACGTGCTGGGCGTGTGCTCCCTGGTCATCCCCAGCGTCTCCGCCAAGGACAGCGGCCAGTACAAGGCCGTGGCCGAGAACACGCTGGGCCAGGCGGTCAGCAAGGCCACCCTCATCGTTGTAGGTGAGGCTTGTC[G/A]TCAGCCCAGCAGGGGAGCTGGGGGAGGGGAGGGAGAGCCAGACAAGTAGCCGCCACCTGCCTGGGGGGTGGGGGGGTCCTCGAAGCCCCTCCCTCGTGGGGTGCTGGGCCAGGTCCCCAGGGGCAGGGGCTCCGTGAACTCTGCTCTTTGACCTCCCAGGGTCTTGATTTGCTCCTCTGTCCAAGGCCCTGGGC…	cGt/cAt	SIFT=deleterious_low_confidence(0.05)	EXON=22/22
Target-816	10	26153371	ERCC6L2	T	C	ATCTTTCGCTTCTGTTGAAAGGCATGTGGGCTGTTCATCAGAACTTTCATCGTCAGAGGCAGTATCTCCATCACTATCCTCAACTGCTTTATATTTTGTCTCAAACAATTTGGAGAAACCACACTGGAGTAAAGTAAGCTGTCCAGGAGAACCTGACGTTTTATTTGAGTCGGATGCTTTGTTTTTAGCAGTCTTTACTA[T/C]TGAGTTTCCCAATTCATCTTCACTGAAATCACTGCAGAAGTCACATGCTTCTTTTGCCAGTGGTTCTGCAAGTTGTTCTGGACCTCTGTGTTCCGGACCGTCAGGCTTCCTAGCCTATATGAAGAAATAATGACAGAAATATTAGGAAATGTCAAGATACTGATATCGAATCTGTCATACTGGAAGGGAATTAG…	Ata/Gta	SIFT=tolerated(0.51)	EXON=16/19
Target-817	10	29478490	AGTPBP1	T	C	TCATGTATAAGTGCTTAACGTTTTTAGAAGGATAGAGCTTTATTTTATTTTTAACAGCGATCTTTGTAGTATTGAATTTGCCATTGATGTAGAATGTACCGTAATTTAAAGTAACTTTTTTTTTTTTTTTTTTTTTTTTTTTAGCCTTACCAATAATTCTCGGATTGTGGGACTCCTGGCTCAGCTGGAGAAGATCAATA[T/C]TGAATCTACAGAATCAGATACTGCCAGATATGTTACATCAAAAATTCTTCATCTGGCTCAAAGTCAAGGTAAGGTTTGAGCTAAGGCATTCTTTAAAAGCAGATGCTAAGAATTGTTCAAGTTTTTGATAAATAGATGATTTTATGTAAAAATCAAACTTTCTCCTATAGAGTCAGGAAGTAGAAAGCTGAATA…	aTt/aCt	SIFT=tolerated_low_confidence(0.76)	EXON=3/26
Target-818	10	31979504	CCL21	A	T	AGGCTGCTGATGGCCCAGAGGAACCGAGCAGAGCACAGAGGGATAGAAAACCAGGGTCAATGACTTGGGGCTCTGGAAAAGGTAGAGAGGGGTCTGGGAGGAGAGGTTTGGGGGAGAGGTGTAGGTAAGGCAGACCTAAACACCTAATCATCATTCAAACATAAAATATACTTTTTACAGGGATCTGGAAATAATCCGAG[A/T]GTACACAGAGGATCGAAATAGTCTTGAGAGGCAAATTGAAATACTCCAGTAAGTTTTCACATCATCTGCTCATCATATTTTACAATTAACTTATGTTTAGTTAGTAAAACACATGCCGCATATAAGACACGTTGCTGTATTCCAAAGGCTTGTTCCTTCTCAACATGGTGCGTTTCAGCACAGCAGCTTAGCTT…	gAg/gTg	SIFT=deleterious(0.03)	EXON=7/17
Target-819	10	40011953	WAC	G	A	CTTGGGAATGGGGCTTGTGGAGAGATGCAAAGATCTTCCCTGCATTTATTACAAAGGTTTTTGGTTTATTTTACTCTCTTATAGCCCAGCCATCTAATCAGTCTCCAATGTCATTAACGTCTGATGCGTCATCCCCAAGATCCTATGTGTCACCGAGAATAAGCACACCTCAAACTAACACTGTCCCTATCAAACCTTTG[G/A]TTAGTACTCCTCCTGTTTCATCACAGCCAAAGGTATGTTGCCTTGGAGGGAAGTTTGGGAAAGAAGCCACTTTGGGATAAAATGGGTTTTTTAATAATGTTTTAGGATATGTGTTGGAGGAAAAGCCCTCTTTTGAGCAGGAGGTAATGATGGACTAGAGGACAGGTGAGTGAGAAAAAGATGCAGGTTAGACT…	Gtt/Att	SIFT=tolerated(0.74)	EXON=10/14
Target-820	10	40986487	JCAD	G	A	ACCCTGCAAAACACAGCGAGCTCCCCCCGTGTCCTGGCTGGTGGCCCGGGCACCAGTACAGAGACCAGCAGACACAAACCAGCTTCACTGAAGAACCCCAAAGCCCACAGCCCCTCCCCGAGGGGAACGTAGCAGGGTCCCCCCACGCCCCGCTGACTCCAGGATGCTTGGACCCTGCCCCCCAAGAAGTTCAGATTCAC[G/A]TGGCCTTGGCGTCCAGTGACCAGAACCAGAGGCCTGGGGCTCATCCCCTGAAAGGTCAGGGGTCCCTCAGCCCGTCAAGCAACAGTGCTTTCTCAAGGTCTTCCTCAGCCATAAACCCGGCCCCCGTGCCAAGGGCCGGCCTGGGCCAGCTGTGCATGGACAGCCCTGCGCGCGGAGCCAGCCCCGTGCCCAGG…	Gtg/Atg	SIFT=tolerated(0.23)	EXON=4/5
Target-821	10	41380343	SVIL	G	C	GGGTCTCGGGCAGGGTGGCCGGCTCGGCCCGACAGCCCATCCGAGGCTACGTCCAGCCGGCCGATACCATTCACACCATCACGCTGGTGACGTCGGACACCCCCGCACACATCCCTGAGTCCGGCTGGGTGGGGCCAGCCGCTCGTGATGTCACAGAACCTCCCGCCTCGAAGGTTCTAGAAGGCGAGCAGAGCGTTACC[G/C]CAGCTCTCCATATCAGTGAATCAAAAGGAGAAGAAGAGGTGCCCTTTTCGGAAGGTCTCAAGAAAGGTGGGAAAACGCTTGTAGCTTTGGAGGATCATGGCCTCGGGAGAAGCCGGGAGGACCGGCCTGGAGCCGGGGACATGAATGAACCAATGAGAAGCACCGTCACCTTGGAAACGCGGAACGAACCAGAA…	Gca/Cca	SIFT=tolerated_low_confidence(1)	EXON=8/40
Target-824	10	42744192	ENSSSCG00000046971	A	G	CAACCTTTTTTTTGTCTTTACATTGCTTCCTGCTGGGAGAGAGTTTCCGAGTTTCACATTTCTTCAGTTGGTGGTACATCTTGGCTGCCTTGCCATGTAGCCGCTTCAGGTTCCCATAGGCACCCTCAAAGGATACTTCTGACTGGATGCAGCACAGGTAACAAGACATGGCTTCCACATTATAGGACTTGCTGCCTGCA[A/G]GGGTGCCCAGCTGGTTGAAGGGCATTGCAATCTGGGGAGCTACTGACTGGGCTTGGTAGTAAAATCTCTCAGCTAGCAGCTCAGTGTCTACACCAGCTAATTCATTCTGATGCCGTGACAAATCCCCCAGGTACACTAGACATCAATGGCATGCCATCTGTGCCCAATCCATCTCCTTCTCCGAGGCAGACACT…	cTt/cCt	SIFT=deleterious(0)	EXON=5/14
Target-825	10	43170470	CUBN	A	C	TTGGCCCCCGTGCCAGGTTCCAGCCAAGCCTGGAAGAGACCCCCTCCTCCTCGAGCCTGCCTGTGGCAGCCACGCCCCTGGTTTTGTGTTTTAGGGCTACTTACGGCTTAGGAAGGATGCAGAAAAGCCCTGAGCTGGCGTCTCCTGAGACTGGAACACAGCAGTGAAGGCATTTCTGGGCGTAATGATGCGACCAGGGG[A/C]CACGTTCCCACAGCTCGTGGCCAACAGGTCCTTGTCCGCCTCCTGAGTGCCCGCCCACACCTGGAAGAGCCACAAATATGCCTTCGTGCTCTGGGTTTTCCCTCGTTGGGGTTTAAATATGCTTAAGCTGGAAACGAATGGCACTGAGGTATAGAAACTGAAACATCACAGTGAATAAAACACAGGCGGATCTG…	Tcc/Gcc	SIFT=tolerated(1)	EXON=56/68
Target-826	10	45401412	PTER	C	T	CTTTAAAATCCAACAGTTCTTCCTTGATGGCTTCTGTCTCCTGATTCAACTGCAGATTCTCTTTATGGGAATAAGGGTTTTTCTGGATCCAGAATAAATTCTTCATTCGGATGGGTTCCTTGGAGATTACTTCGTGGCTTGGAGGAGGTGGGTAGTAAGAACAGTCAAAGGTCATTGTCAGATGTTCATGGGTCAGCGTG[C/T]GGCCCAGCTGGCTGGGCTCCACAGGACCCAAAACAGTTTGGACTTTCCCACTTATGGAAGACATTTCCGATGGTGCCAGGAGATGCTCTCAAAAAAGGGTTTTCTGGGGGCTAGGGGGAGAAAAAAGAAAACTACAATCAGAAATTTGAACACACACATAAATTCTGTCCATAGGGGCTGTGAGGCTGGGAACG…	cGc/cAc	SIFT=tolerated(0.46)	EXON=2/4
Target-827	10	48516736	MCM10	A	T	ACTTCAAATGCTTGTTCCACTCATACAGCTTTTTTTGGCAAAGGCATTTATCTCTACCCCTGACTCAGCAGCCACTTAGAGGAAAGCTTTCAGACAGGTAGTTTTCATCTGGTCTATCATAAAGAAATTAGAGAAAGCTAGTGATTAAGGCACCTTGCAACTCCTGATTACTTTTCCCTTGACGGGGAGCAGGAGCAGGA[A/T]GGACCCCATTTTTAGCTGACTGCAATGTAGGAACTTCTTCCTCATCAGTTAAGTCTCCCATGTCTCCAAAGAGAGCATCCAAATTCTCCTTTTGGTCTTCCGCCTTTTCCACTTCTCCCTCAGAAGTCTCCTCTGTGTAGGATTCACCATCACCATCAGCATCAAAAAGCTCATCAAATTCATCAGGTTCACCA…	cTt/cAt	SIFT=tolerated(0.29)	EXON=3/20
Target-828	10	48921058	ACBD5	C	T	GGCCCCGGTCCCAAGGTCTGTCGGCTGGAATCAGGCAGCAGCAGCAGCACCAGCTTTCCCAGGAGCCTGCATGAAACTGGAACAAGGAGCGCAGCCGCGGATCAACATGCCCACAGGGAGGAGGACCCAGAGAGCAGCTGGTCAGTTCCCCGTGGCCCTGCCCCATCCAGGCCACACCGTCCGATAAGGCCCGGCTCCTT[C/T]TTCCTCCCCGGGGCGTGACCAAGGCTGGGAGCCAGGCCTCCAAGACAGAAAAACAACTCACCGAGAGAAAGAGCATCTCTAGCAGGAGTCAGAGGAGCCCCGGCCACTGGTGGTGGCGGAGCCACTCTCCCACCCGCAGGACCCTGGTGGAGCAGCCACACCCCCCATCCCGGCGAGGTCGGTCTGTCTGTCCG…	aGa/aAa		EXON=1/13
Target-830	10	50711530	KIAA1217	C	T	ATTTTCTTGCCCTTGGTGACTCACCCCCTTGGTCTTCCCATAATTCATCTTCTGATTCCCAGGGTCAGATACGGGGGACTGCAGCCCGGAGTTCTTAGGTCCTTTATTGATTTCATCTTCTAATGGACTAACACCGGGAAAACTAGCGTTGACCTTAGACACATTTTTCTGGGAAAAGTTTCTACCGTCTCTGAGTGAAC[C/T]CTTGGTGGGTGTGGAATTCTCCTTCATTAAGATGTCAGTTTTGTATTCTGATGTTCTTGCTGCATCAGAAACACTATTCTCCATTCCTCTTTCCCACTTAGGGTTACTAGGTGTGAGAGCCCCTGCAGTGACCTGAAAGCAAAAGTGAAGGAGGGAAACCACAGTGATCAGAAATGGATCTGCAAAGGAAGCGA…	Ggt/Agt	SIFT=tolerated_low_confidence(1)	EXON=20/22
Target-831	10	52403563	PIP4K2A	A	C	GTGCTTTTTCTGAGCTGGCTTTCTTGGAATCTGGGTTGATTGAAGGCATAACTGACCATGTCGCCTCCCACCCTCCAGTTTCTGGCGCAGTTGAAGCTCATGGACTACAGCCTCCTGGTAGGAATCCACGATGTGGAAAGAGCTGAGCAGGAAGAAGTGGAGTGTGAAGAGAACGACGGGGAGGAGGAGGGGGAAAGCGA[A/C]GGCACCCACCCCGTCGGAACCCCTCCCGACAGTCCCGGAAACACGCTCAACAGCTCCCCGCCCTTGGCTCCGGGCGAGTTTGATCCAAACATTGATGTTTATGGAATTAAATGCCATGAAAGTAAGCGGGGTTACTATCAACGCTTTTTCTACCATTGGTCTGGGTTTTTTTGCATTGTTATCTACCAGGAATC…	gaA/gaC	SIFT=tolerated(1)	EXON=8/10
Target-832	10	55279697	ENSSSCG00000040615	C	G	TGTTGAAGGAGTAAAATATATTTTATATTTTGATGTCAAGAAAAAGTACTTATTTCAATGTTTAAAATTTCAATAACTACCAAAAAAAAAAAAACACTTACCTTTGCTTTCTATGCTAGTAGCTGGAAGTGTCTTATATGAAATTTCACATTCCTGGGATATACTGATGTCATCTAGAGCAACAGTAGCATTTGATGATA[C/G]AACAGCAGCTTCTAAAATTAACTATAATTACAGAAGGATAAATTATTAAGAAATAAACTCTTAAAGTGTTGAAATAACTTCCTAGGCCCAAGATGGAGCCATTAGTACCTTGGGTGCCATGACAGCAAATCAAAATTTAGATCACTTTCATGCCCCTATCAATGTTCCCCTTAACCGGAAATGCAATATACTCA…	Gta/Cta	SIFT=tolerated(1)	EXON=14/40
Target-833	10	55299480	ENSSSCG00000040615	T	G	TTAACCACAAATTATTAGGTTAATCAGAGGAGTTTAAAGCAAAACAAACCAGAGTTCTATTTATATAGTCTATAGATAGAAGTGAAAATACACAGTATCATCATTTCACAAAAGGAAAGAAAGAAAATAGTTTTAAAAAAGCGGGGGGGGATGTCCTACCATGATGTCTGCTTGTTGTGTCCTCAGCATCAGGAAGATGG[T/G]GGTCTACCCTGGTCGACCCTTCCACGAATTCCCAGTGTGAATCTTCTGTGAGAAATGGCTCCCAGCCGCAGAAACCAGACTCAAAGCCACACCTGAGAGGATTCGCTGTTATGCACAGAAAACAGGTGAGGAGAAGTGAAGGTAGGGCAAGCAGCACAACACTGACCTGTATTAACCAATCAACCTAGGTGGTC…	cAc/cCc	SIFT=tolerated(0.27)	EXON=11/40
Target-834	10	56252789	PARD3	A	T	GCACACCAGGCGGGCGTCCAAGAAACACCCCCATTCTCTTCACCCTTTCTTCCCACGAACCATCCACAAATCTGTGTTGGCGGAGCCAGCGCGTCAGTCCTGCCCTGGGCGGTGCGAGGAATAGCAGAAAAGCTCATGTTTCCTGCCTGCCAGGCACATGCTGGCTTCCCATTGTGTCTCTGGCCCTCGTTGTGGGGAGC[A/T]GGGCTGTTGGGATGGCCCCTTGCAGCTCAAGAGAGAAGATGCATCTATCAGGTGACCTTGTCCTCAGGGGAGCATGGCCTATGTGGGAGACACCGAAGATAAATAATTAGCAAACAAAGCAAGACGGAAGATGTCCTTCCAAGGTCCCTCGGTGCCACGATGTGTCCCGGAGGACCGTCCCTGTTGCAACCACT…	cTg/cAg	SIFT=tolerated_low_confidence(0.43)	EXON=17/17
Target-836	10	63635489	ITIH2	C	T	AACCCAAGCCACAGCAGTGACAGCGCTGGATCCTTAACCTGCTAAGCCACCAGGGAACTCCCCCGTGCCACTTAGGAATGTTTAAGGCCGCTTGAGAAAGCTGTAGAGCAGAGGCACCAAGTAATCCTTGTAATGTCCATCGATGAAGCCTTTCCCGCTGTTGTGCACAAACCAGCAAGGCACATCTGTCCCAAACACTC[C/T]GTCTGTCCGGTAGTCCTTCTGCAGGCCCCTGCAAGGACAGCGGCGGGCGGGGTTAGGTCACAGGCCAGGCCGGGCCCGCCTGCGGCTCTGGAAAGCAGACACCCTCTCCCTTGCTGTTTTCTGCACCCCTTCTTGCTCCATACCTGCCCCCCCATCCCCGTTCCCCAAGTCATAGCAAACATCAGAGTCTGAGG…	Gga/Aga	SIFT=tolerated(0.7)	EXON=22/22
Target-837	10	64992016	FBH1	T	C	TCCCTGCCACCCTGATGGGGAGGGGTGTGGGTATGTAGCGGCCCCAGACGCACACCTCAGCTAGTGCACCTGGGGTCAGTGGGGTCCGGGGGCGGGCAGGGGAGGGGAGGGATGCCCCTCCCCCACCTTCTGTTCATGCGCATCCTTATTCTCTCTTCCATGTGATGAAGAGCCTCAGATAAACACTGCTGCTCCTCCCA[T/C]GACTAAAACTTCCTTACCAACCAGGACCAAAGGTACCACAGGTAAGGCTAGAGTTTCTTGGAAGATAAAAGCTTGGCGGCTGAACCATGATGCAGGACAGGAGAGAAGGCCGCCTAGTGCAGCGCAGGCCCCGCCCCCCCACAGCAGAGGGGTCAGGGTTGCCCGTGGGTGTTAGAGAGGACCGCACGTCTGCA…	aTg/aCg	SIFT=tolerated(0.44)	EXON=5/8
Target-838	10	67016157	PITRM1	A	C	TGACGCCTGTGGCTGGACTGTCCGAGGACAGTCCTGGGACCGCCCCCGTGCTGAAGGGGGTGCGGGCGGCCCAGGCGCTTCGCAGCTTCCGTCTCCGCAGCCCCCGCTTGGAGGAGGAGGAGCGCTTCCGCGTGCTGGTGAAGATGACGGCCCAGGAGCTGGCCAACGGCGTCCCCGACTCGGGCCACCTGTACGCGTCC[A/C]CCAGGGCGGGCAGGACCCTGGCGTCCGCAGGGGACCTGCAGGAGGCCTTCGGGGGCATGGACCAGGTGACGGGCCGCACCTCCCAGGGAAAGCCCTGCTGGCGCGTGCGCCTCTTCCCAGCCCAGGGCCCACCCCTGCCCTCTCCAGGCCGGGCCCCCGCGGCCCCGCATCGGGGACCCCCTCTGCCTGGGCCG…	Acc/Ccc	SIFT=tolerated(0.25)	EXON=19/26
Target-839	10	67016158	PITRM1	C	T	GACGCCTGTGGCTGGACTGTCCGAGGACAGTCCTGGGACCGCCCCCGTGCTGAAGGGGGTGCGGGCGGCCCAGGCGCTTCGCAGCTTCCGTCTCCGCAGCCCCCGCTTGGAGGAGGAGGAGCGCTTCCGCGTGCTGGTGAAGATGACGGCCCAGGAGCTGGCCAACGGCGTCCCCGACTCGGGCCACCTGTACGCGTCCA[C/T]CAGGGCGGGCAGGACCCTGGCGTCCGCAGGGGACCTGCAGGAGGCCTTCGGGGGCATGGACCAGGTGACGGGCCGCACCTCCCAGGGAAAGCCCTGCTGGCGCGTGCGCCTCTTCCCAGCCCAGGGCCCACCCCTGCCCTCTCCAGGCCGGGCCCCCGCGGCCCCGCATCGGGGACCCCCTCTGCCTGGGCCGC…	aCc/aTc	SIFT=tolerated(0.63)	EXON=19/26
Target-840	10	67021267	PITRM1	G	A	GACCACTTCCTGTACGGCCTCTCGGATGAGATGAAGCAGGTGCACCGCGAGCAGCTCTTTGCCGTCTGCCGCGAGGGGCTGGTGGACGTGAGCAACAGGTGAGTTGGACCGGGGACTTGGGTGGAGACCCTGCGACCCCTGCGGGCGCCTCAGTGACCCCGCCCGCCCCTAGGTACCTGGGCACCGGGAGGAGCACACGC[G/A]GCGTGGCGCTGCTGGGACCAGAAAACTCGAGGATCGCGAAGGACCCATCCTGGATCATACGATAGCAGGTGTCCTCAGGCCGGGGATCGCGTCTGAGCTGTAACCGCGACAGCGCCCAGGCCGGGGCTCACACCTGTGTCTGCAGCTGCCCGAGCCCCTGCAGTCGGGTTCTTAACCCACCACACCACAGCGGG…	Ggc/Agc	SIFT=tolerated(0.12)	EXON=27/27
Target-841	10	68373197	ADARB2	C	A	GAGGGCACCGGGCCCACCAAGAAGAAGGCCAAGATGCGGGCGGCCGAGCTGGCCCTCCGGTCCTTCGTGCAGTTCCCCAACGCCTGCCAGGCCCACCTGGCCCTGGGTGGCAGCGGCGGCCCGGCCCCCGACTTCACCTCCGACCAGGCCGACTTCCCCGACACGCTGTTCCAGCAGTTCGAGCCGGGGGCGCCCAGTGA[C/A]GGCTTCCCAGGCCGCTGCCCCGCCGGCCCCGAGCGCCTGTCCGCGGCCTGCCGGCGGGGACGGCTGCTGTGCGGGGCGCTGGACCTGGTGGGCCCAGCGGCCGCGGGCGACAGGAACCCAGTGGTGCTGCTGAACGAGCTTCGCTCGGGGCTGCGCTACGTGTGCCTCTCGGAGCCCGAGAAGCAGCGTCCCAA…	gaC/gaA	SIFT=tolerated(1)	EXON=3/10
Target-842	11	378101	PARP4	A	G	CCTCATCATTCCTAGTCGGATTCGTTTCTGCTGTGTCACGACGGGAACTCCTGTATCAATTTTGTAGTCAACATTTTTAAGTGGCACGTGTGGTTATTTAATGAGCTCAGATGTGACAGGACCACCTGTTTTCCAGGTGGGGCCGCAGGGAGGCTCGGAGACGGCGGTGGTGGAGCTGTGGTGCACGGGGCCGCCCGGGG[A/G]GCGCATCTTCCTGACATCTGCTCGCTTCCTCCTCGCCGACGGCACACAGGTAGGGTCTCCCTGCAGCAGCGTGGGTTCCCGCGTGCTGGTCCGCTCTGCTCACGGCTCATGTCCTTACAGGGGCCAGCGGAGCCAGCCGGGCTGTGAGCTTTTTCTTTTAGCTGGTGAACAGTTTTGGGAAGTGGGAGATGTGT…	gAg/gGg		EXON=5/33
Target-843	11	382365	PARP4	G	A	CACAGCCACGCAGGATCCGAGCCACATCTGTGACCTACACCACAGCTGACAACAGCACCCGATCCTTCAGCCACTGAGCAAGGCCAGGAATCAAGCCCTCAGCCTCACGGCTCCTAGTCAGATCCCTTTCCGCTGCGCCAGGACACGCACTGCTCCCGATTTAGTTTTAATAATCGTATGTCGTCTTGTGTTTGAAGGTG[G/A]GCAAGGCGGAGGGGGTTCTCCTTCTTGTCAAGATGGCCGTGAAAAAGGGCGAGACAGCGGGGTATCTGCACAAGATGATGAGCGAGTTCTACAGGTTAATTCCTCACAGAGGCGTCCCAGCCGAGCCCGTCACCCTGCGGCTGGTGGCTCAGAAAGAGGACCTGTGCCAGGTGAGCCCCGCAGTGCGGGATTCA…	Ggc/Agc		EXON=8/33
Target-844	11	2631648	TNFRSF19	C	T	AATGTGCAGATCTGCCCACCCCCATACTAAAGCTCTCCTGTCCGCTGTCCAGAAGCGCCGCCCCGGGCCGGGAGGCGGTGCCACCTTCCTTCGGGTCCCTCTCGAGGTCCCTGTGCGGCGAGTGCGCGGACGCCTGGCCCCCGATGCAGAGCCCCGGCTGCGCTGGTGACGCCTCCTCCTGCGACTCTTACCCTGACCTC[C/T]TCGGAGAAGATGCAGGTGCCCGCAGCCCGGGAAGTGCCAGCGTGTCCTCCCTGGACTCAGACCGTCGTCCGGCCCCGGGGGGTGGAGCGATTCGGCTTCCAGCTCGCCCCGGACTCTTCGCAGACGGTGCCGAGTTATCCAGACACAGCTCGCTGCCAGAACCAGCGCTGACTCGGGCCGCAGCCCCTGCCGCC…	Ctc/Ttc	SIFT=deleterious_low_confidence(0.01)	EXON=9/10
Target-845	11	4022628	RNF6	G	C	CCGAGGACGGTTCGAGGCGCTGGGTGCCGGCCAGCCTGCGCAGGGGCACGGTGATGGTGCTCACGTAGGTGCGCATCCCCGAGCGCTCCAGGCGCGAGATGGTGCGGCGGAAGCCCCCGCCGCCGCTCTCCAGAGTGACCGCGTTCTCCGCCAGCCCCACCCTGGACCGAGTCCTGTGGGCGATGCTGTCCCGGTCTCTG[G/C]CCTCTCCGGGGCGGAGCCGTCTCACTTGCAGGTCCAGGGTGATGGTCGGAGGGCGCCGGGCGGCGGCCGGGGGGGACCGGCTGGGCTCTTCCTCCTCCAGGGTGATTCTGGACATGAGTCTGGAGTTGGAGAACCAGGTGTACGCGGTGCCCCTGCGGTCTCTGTCTTGCTGCAAGAAGACCCGAGTTACACCT…	gCc/gGc	SIFT=tolerated(0.17)	EXON=5/5
Target-846	11	4748613	RASL11A	T	C	CCAACTGGCCAACGAGCTGGGCAGCCTCTTCCTGGAAATTTCCACCAGTGAAAACTACGAAGACGTCTGTGATGTGTTTCAGCATCTCTGCAAGGAAGTGAGCAAGCTGCACAGCCTCGCCGGGGAGAGGAGAAGAGCCTCCATCATCCCTCGGCCGCGCTCCCCCAACATGCAGGACCTGAAGAGGCGCTTCAAGCAGG[T/C]TCTGTCCTCCAAGGCCAAAGCCCCCTCTGCCCTGGGGTAGACTCACATCCCAGGAACAAGGCTCCTCTTGGTGACTCATTCATGCAGCTACAAAGACTGGGGGTCGCCCTTTTTAACCACCCATTCAGAGTTTATTTTTATACAGACTGTTGGTTTTCAAGTGTATGTGTATTTCTGAAAATTCAGTGATCGCC…	gTt/gCt	SIFT=tolerated(1)	EXON=4/4
Target-847	11	4871183	MTIF3	C	T	CTGTTCGTCCAGCACATGGATGATGCGCTCGTGGATCTTTCTCCCGATGTTACTAAAAGCCGTCTCATCCTTTTTTTTCTTTTTTCTTTCCTCCTGGGTGTCTTCAGTACTAAAAGCTTTTGCGTGAATGAGGCAGGACGGTCTGGGGGCAGAAGCGACAGGGTGCGGCGGGGCTGGCGACGTCTTTTGTCCCACGCGTT[C/T]ACCCAGACATCTTGCAGTGCAGCTAGTTTCAGTCCTTATGGTTTGAAATGTTAACCTCTTTAGAAAAAGAGCAGCCATCCTAAAAAGCAGGGAGAGAAGTTCGTGAAAATTCACTCGTTCGTTCCCGAGATGTGAGGCTGTGGACGGAGGGCGTGTGGGAGCCTGGGGGAGCTCTGTCATCTGTTGTGTGACAG…	Gaa/Aaa	SIFT=tolerated(1)	EXON=2/4
Target-848	11	7679597	ENSSSCG00000009333	C	T	GCTTCAGTCCTTTTATCACACAAGATATATACTCGTGTCGTTTCAGAGGGAGACATAACCCTCCTCAGGCTGAATAGAACTGCCAGATCCGGACCAAGTTTAGTCTTGCATTTTTATTTAGAAACTGCAGATAGAACCGCTTGGTGTTCATCTGTTCTTTTTCCGTTCTAGAAAACCAACAGGTATACTGAAAAGCCACA[C/T]GGCTCCAGTGATCTACATCCATGTGTCTGCTGAGGATAACAGAATGTTTTCCATGTCCACCGACAACACTATTAAGGTCTTTGCCCTCTTATGTTTTGATGTATTATCCAGTACGGTTTCAGACAGAAAAGGTATTCCTTTCATGTTTTCATCTCTCTCTCTGCAGCCTTTGGGGCCTCTGGATTAGCAGAAAC…	aCg/aTg	SIFT=tolerated(0.42)	EXON=3/14
Target-849	11	8815767	ENSSSCG00000029039	G	A	AAACCAGTTCAGACTGAATTCCCCATATGTTCTCATTCCCATTATAGATGAGACTTTTTGTTTTTAAATATTTCCAGAGAATGAAAATTCACAACCCAGAGCATATTTGTTCTCACTCAACTACTGTATTGTTTCAGGAAAGGATATTACCAACAGTAAACATAAAAGTTGTACAATGAAGGCTAAAATGGATCAAGCAA[G/A]TGATATTACCAGCCCACCTCCAAATTCTTGCCTTAGTGAAAGGTATGAAGTCATTACATTAAAATATTTAAATATTTTCCTTCACGTGATGTTTGTTTTATAGAAATGCATCTAATTTTTATGGTATTGTTTTGCCTTAGAGCCTAGCAGAGGATCTTCTGTTTTTAGATAATTTCCTTTTTGGTTGAGTCCTT…	aGt/aAt	SIFT=tolerated(1)	EXON=4/36
Target-850	11	8823044	ENSSSCG00000029039	T	C	TGAAATCAAACAGAAGTAATGATTGCATGGACAGTTGGGCAGGACTCTCAGATTTGATTGCAAGTCACAGTTTTGGAAATGGCTTCAGGACAGCTTCTAATAAAGAGATAAAACTCTCTGAACACAACATTAAGAAAAGTAAATTGCTCTTCAGAGATCTTGAAGAACATTATCCTCCTAGCTAGCCTGTGTTGAAACTG[T/C]AAATACCTTATCATTAGCAAGTCAAAAGAAAGAAAGCAAACCTCATGCACTTGATTTGCCGTCAGTTAATACTGTATCTGGGTGTGTGCAAAGTAGTGCAATTCTTTCTGATAGTGAAAACAGACACACAACCCCTCCAATTTTATCTTTAAAGCAAGACTTTAATTCAAACCATAATTTAACACCTAGCCAAA…	gTa/gCa	SIFT=tolerated(0.16)	EXON=16/36
Target-851	11	8847361	ENSSSCG00000029039	G	A	ATACAGAATCTATCATCTTACAGCAGCAAAATCTAAAAGTAAATCTGAAAGAGCTAACATACAGTTAACAGCAACAAAAAGTACTCAGTATCAGCAACTACCGGTATAGACTTTTCATTATACTTTTTCAGTTTCGATAAGTGCATATTAGTTTATAGCATCTACACATACTGATTTTTTTTCTCTTCTAGGCTTCAGAT[G/A]AAATTCTATTCCAACTTTATCGGCCAAGGGAGCCCCTTCACTTCAATAAATTATTGGATCCAGACTTCCAGCCACCTTGTTCTGAGGTGGACCTAATAGGATTTGTAGTTTCTGTCGTGAAAAAAACAGGTAATACATAGTGTATTTAATGGTAGCTTTTTGTTGATGCTTTTGAAGAACATTTTAAAATGTGT…	Gaa/Aaa	SIFT=deleterious(0)	EXON=33/36
Target-852	11	16083970	WDFY2	G	A	GAGGGGGTGGGACGCCGCCCTGGGTTGTAGCCAGAGCTTGTTGGGTAAAGAGCTGAATCTAGAGGAAGGTGAAGTCAGACTTTGGGGGGCTTGGCGGTACACGCCCCCACCTGGCCTCGCTCTCATTTGTTCATCCTCACCCGGTCCAGTGGCAGCAGGTGGTTCTGACCAAGCTGTGGGCCCAAGCACACCTGCCATCC[G/A]CTTCTCCTGCATGCATCCCGGCTGCATCGACACCCCAGGTAGGTCGTCGGCTTTAATTTCCCTGCCCACGTTTCATCTAAAAATATCTGGGCAGCCGCAGGACTGACTCTCCCCAGGAATGACCTAAAACCAGTGACATAAGGTGACTAGGATTGCCTCATTTCCACCTGAGAGGGGCAAGCTGCGACTGGAGA…	cGc/cAc	SIFT=tolerated(0.97)	EXON=9/10
Target-853	11	16792054	ENSSSCG00000024765	C	G	GAATCCAGAATAGAATTATTCTACACCCTTGGCTATCACTGACACCCAGTTTATGTTGCAGGAGAATTTAAGACCTGCACGATTCTCTTCAGCGATGTGGTGACATTCACCACCATCTGTGCCGCCTGCGAACCTATCCAGATAGTGAATATGCTAAATTCAATGTACTCCAAGTTTGACAGGCTAACCAGCGTCCACGA[C/G]GTCTACAAAGTAAGCACCTGCGTGCCCGCTGCTGCAGGGGTGTCCCTGTGGCTGTGGTGGGGCTTCCTTGCCCTCTCGCCTCACTGCCTGGGGTTTGACATTGATCTGGCTGCGCGTGGGAGGAAGAGCTACAAAGGAATTGGAGGTATTTGGGGATTTTAATTCTTCAGGAATCCTTTTATAACACCCAGTGC…	gaC/gaG	SIFT=tolerated(0.75)	EXON=8/13
Target-854	11	21922500	TPT1	G	A	TACAGCCAGCTACTTCCAGAGTGCTCAGGGCCTCCACCCCACACTGGCCCAGGATGCCCTCATCCTCTAGGGGCGTGCCTGCCAGGAGCAGGACTTGATCTTCTGGAGCGATGCCCTCCAGTGAGGCTACATGAGCCTTGATCTGGGAGACCGTCTCCTGGCTGGTCACCTCGAGAGGACGTAGCTCCTGGGCGCGGTCA[G/A]AGATTTGCATGTTGGTGACTGAAGCGCGGACACTGCTGCTACTACCTCAAAGATGGAGTCGAGCCTACTTTTTTTTTGATAGGCAAGATATAGATTTATTAGGATAGGACGCTTGTGAGAGATGCAAGTGGGCGGGCAAGGAAGCTCTGCCCTCCCTATTTTATTTGTATTGTTATGTTTGGTATCTATGAGAC…	tCt/tTt	SIFT=tolerated(1)	EXON=1/2
Target-855	11	23179473	CCDC122	A	G	AAAATGTGAAGCTTAGATTTGACATAGAAGCAGCCCAAGAAGATTTTGAGGAACACATGATAAGATATAATGAATACTATGAAAAAATAAAAGCACATAAAGATAGTTTGAGGGAGGTAGAAAGCAAATGGTCTTTCATGACTGAGCTAGAGGAGAAACGGGACCTCGTTAGAAAACTAAAGACAATGAAAGAACAGCTT[A/G]TGCAGGATCTCCAAAATCCAGAAGGAAACGTGATGACACAAGTGCAGGTTTGAAATACCACTTATTGAAATGTTTCCTATTACTCCTTTTTTGTAACCAGTAGGCTTATTAAGTGATAAATGTATTATCAACTTAATAAAATACCCATAGGTGCACTAACTGGATTCACAACTTTTAAAAACTTGTGTAAGTGC…	Atg/Gtg	SIFT=tolerated(0.18)	EXON=4/6
Target-856	11	25137250	VWA8	C	T	GAGAAGGGGGAACAGCGAATATTGGCTTTTGTAAGACTTCTGGAAAAAAGGAGAAACCTGTTAGTTATTGTTTATAAAGAAATGTCGATGTCAGATGTTCATTTCACCTAAACTCTCTGTGACTATTTTAGAGGTTCTTCATTCCTATATATCTTTTCCCCCTAAATAGGATTCCTTTCCTATGATGTCAATCAAACATG[C/T]AATCCAGTGGCTTTACCCCTACGGAATTTTACTAGGACCTGAAGGGAAGATGGCTGTGGAAGGTGTTTTAAAAGTAAGTATCTGGCGTGATATGTATATACACACACTTTTTTTTTTTTTTTTTTTTTTTTTTTTTGGCTTTTTGCCATTTCTTGGGCCGCTCCTGCGGCATATGGATCTCCCAGGCTAGGGGT…	gCa/gTa	SIFT=tolerated(1)	EXON=9/45
Target-858	11	30513940	PCDH17	C	T	TCAGAGAACGCGGCCCCCGGCACCCGCTTCCCCCTCACCAGTGCACATGACCCCGACGCTGGCGAGAACGGGCTCCGTACCTATCTGCTTACGCGAGACGACCACGGCCTCTTCGCGCTGGACGTCAAGTCCCGCGGCGACGGCACCAAGTTCCCAGAGCTGGTTATCCAGAAAGCATTGGACCGCGAGCAGCAGAACCA[C/T]CACACGCTCGTGCTGACTGCCCTGGATGGCGGCGAACCGCCGCGCTCAGCCACCGTGCAAATCAACGTGAAGGTGATAGACTCTAACGACAACAGCCCGGTCTTCGAGGCACCCTCCTACCTGGTTGAACTGCCCGAGAACGCCCCGCTGGGCACCGTGGTCATTGATCTGAATGCCACCGACGCCGACGAAGG…	Gtg/Atg		EXON=1/4
Target-859	11	35177406	ENSSSCG00000051718	C	T	AGTTGTCTCTCTTGTAGTAGTCAGTGATGGCTGCTGCTCTCTCCACAGATGTTTCCATCCCACAGTGGTTATTCTCAAAGTTGAAAACACAAGGTAATTTCCACAAAGCTGCCATATTGTCAGCTTTGTATACCTGATCCTCATTAGCAGTGCCATTGCCATACGAAGTCAAACAGACCTCATTTTTTCCATTATACTTA[C/T]AGGCCAAAGCAAGCCCAGCCCCCAGAGTCACCTGAGCTCCCAAGATGCCATTGCTCCCATAGAAATTCTTGGCGTATATGTGTATGGATCTTTCTTTTCCTTTAGCACAACCTCCTATTCATCTTATAAACTCTGCAAGAATTTCTTTCACAGAAAGTCCATGAGTAAAGTGAAAACCATGAGGCTGTGATCAG…	tGt/tAt	SIFT=tolerated(1)	EXON=2/6
Target-861	11	44897532	ENSSSCG00000009458	A	C	GCTGCTCCATCTTGGGCTTAGAAAGTTATTTTGACAGTGCCCTTTATTTGTTTCGTTTTGTCTTGTTTTTTGCAAATAAGATCTTTTATTTGTCACCATTAAACATATGAATTTTAAGCAGATTTTTGGACAGGGGGCTCATATCCATCAGCTCTTTTGACTTTAGCACCTGTCTCAGCCCCACTAGCGTTTCCAGAACT[A/C]CTACCTTTACCATGTAGCTCCATAAGTTTTCCCAATTCAAACTTGGGCTTCTTCAGCATTTTTACTTCTCTAACAAAGACATCATAGAGCAAATAAATAGATTGGCAAGCCCTTTCTATGTCCTTTCCAGTGCCGTCTGGAATCAATTTATTGACCACTTCTTTTAATTCATTTGTCTGCACCTCTCGGGTCAT…	agT/agG	SIFT=tolerated(0.09)	EXON=4/4
Target-862	11	45044785	DIS3	C	T	ACAGAGGCCACATTATTTCACCTTTCCTCCATTTTATCATGAGGTGGGTTGTAGTTGTCCATTTAAAAGTAAGCAAACATTAAGACATAGGAAATTTGCATTCAGGTTTTAAAAAACAGTGTACATAATTGTTGTATCCTTGAATGGTCCTATTTAAACTGAAAATAAGGTATTTCCTTTTTCACAGCAAGATCACCCAA[C/T]GCAACGGTGTTGGATGAAAATGGCAAATCCTCCTCGGTGCAGCAGTCCATAGAATACCTCTCAGAACAAGACTATCACTGGACAGCTTCTCTCCTATTTTTAACGCACGGGATCAATAATGTGATGGTGATTGGGAAAAAAATTGCTTCAACTAACATGCTTGGCTTTTTTTCTTCCCCTCAATGTGAAAAATC…	aCg/aTg	SIFT=tolerated_low_confidence(0.16)	EXON=12/12
Target-863	11	45058754	DIS3	T	C	CACTCTGTCCAGAAAACAGTTCAGTCCAGAAAACAATTCATCACTGTCCATAATAAAATACTTTAAAGAGTTCATAAATTATCCTAACACCATGATAGATGAATTAAGACAAATCTTAAAAGGTATCTTTGAAATGTACCCTTTTTCAATTCTTCTTTTTTTCAAAATTTTAGCTAGTTTATTTAGTCCACGGAGACTAG[T/C]AGTAATACTATCATTCATGGCTGCAGAATCAATTCTCATCTGAGCTTCAGCATATGTAAGGGAAGCCTAAAAGAGAAATCATAGGTTAATATAATGTTTAAAAAAAACTGGCTTAGCAGTTCCTGTCGTGGCTCAGTGGTTAACGAATCCAACTAGGAGCCATGAGGTTGCACGTTCGATCCCTGGCCTCGCTC…	Act/Gct	SIFT=tolerated(0.38)	EXON=14/20
Target-865	11	61110030	GPC5	C	G	TTTCCTTTGCTTCCTATAACTAGTTGTACTCTCAAGTAATCTCCTGAGCTTGAGAAAGTCCTAGATTCTCCCTCTGTGAAAGTATCATTTGTGGATATAATTGGCTGGGAATTAGTCCTTTGATTTGTCCAATGCTAGTGATTATTGTAGACTGTAGAATTGTGTTGTGTTTGGATTTGTATGTTTTAGTGTGTTTTACT[C/G]TGAGCAGTCTGCAAAAGGGAAAGAGAGGGTGTTAAACTTTCTGATTTATAAACATACCTGATTTGGCATAAAGGTAGGTAGGTTAGTTACCACAAGAGTGAGGAGTTTATTTAAAATGTCCTTTGGAAAATTCAATTTACCATGATAAACATATACAATAGTTAATTTTAATATGAATTTATATTGAACAAATG…	tCt/tGt	SIFT=deleterious(0.01)	EXON=5/5
Target-866	11	63747509	GPR180	G	C	CTTTTCCCTCTGAATGTAACATTGTTTTTTGCAGAGTATTTTGCTGCTTTGGGAACAGTTTGAAGACACCAGTCCTCACAGCCACCATTCACACCACAACTTAGCAGGGATCCTTCTAATCGTTTTAAGAATCTGCCTAGCACTGTCATTAGGCTGTGGACTCTACCAGATCATCACAGTGGAGAGAAGTACACTCAAAA[G/C]GGAGTTCTACATCACATTTGCCAAAGTATGGGTTTGGTTAGAAAATGACTTCCGATCATCAACTTCGCTTTGCCGTATTTGGGAAGTTAACAAGCAACCATATGCTGATATTTAGTAAACTTTTACGGTGTCAGGCGCTGCTCTAAGCCCTTTCTGTGCTTCAGCTCATTTAATCTTCACAACCAATGAGGTGT…	aGg/aCg	SIFT=deleterious(0)	EXON=7/9
Target-870	11	65476413	UGGT2	T	C	AGGCGCCGTCGGGGTCCCGGCGCGCCCGGAGGCCAGCCGGACCCGCCCTCCGCGCGGGCTCGGCACCGGTCTGGCCCGCACTCACCTGGCCTCCAGCAGCAGCGGGGTCTCGGGCCACTTCGCGGTCAAGTGGGCGGTCACCGCCTTGGACGCGGAGGCCGTCCCGGCGCCAAGCAGCAAGAGCCACAGTGCCGTGGAGC[T/C]CAGGAGCAGCCGCACGGCGTCGGCGGCCTCTGCCATGGCGCGGAGGGAGAAGCGCAAGCCCCTCGGACCCGACGCCCACAGCCCAGCCCGCAGGCGCCACGCTACCGCCGGCTCCTCCCGCCGCGCAGCCTCCCACTTCCGGTGGGGGGAGCCCGAGTCCGTTACTCGGGCCGGGCCTTGGCGTGTGCCGGGCG…	Agc/Ggc	SIFT=tolerated(0.45)	EXON=1/39
Target-871	11	68660574	CLYBL	C	T	CCATGTTCAAGCTGAAGCGCATTGTCGAGGGCATCCTCCAAGCTGTATAAGGATGACGGCTTCAGGATGATGGCAAGACCTTGGGCAAGGGTGGCTTCACCAGCCAAACAGCATGGCCTCAGGCCCCAGCCACTGTGGGGCTCACCTTCTGGGCAGATGAAGCATTTGAGGCCCTGTGCATTGAGCCCTTCTCCAGCTCA[C/T]CTGAGCTGCCCCATGTGACCAAGCCACAGGACTCGGGAAGCAGTGCCAACGAGGCCCCTCACCCTGCAGCCCCACCCCAATAAAAGATTTGGGTGTAGACCTGAAAAAAAAAAAAGACGAATGGTCAAAAAAGGCTCAGTGGTCAGGTGGACCTTGAAGTGAGTTGAAGGCCTGTTATGTTTCAAATTAACTGA…	Cct/Tct	SIFT=deleterious(0.03)	EXON=3/3
Target-872	11	71004456	TPP2	C	A	TTCTGCCTCCCGCTTTGCCGCAGTTCTGGGGCGGGGCGCGGCCCAGGTGTCTCTTGCTTCTGGCCCACCAGCCACAGAGGCCGGTGGTTGGGACGAGGCTGAGCTGGGCTCTGAGGCTCCCTTGTCCTCCTGGCTTTAAAAGCCCCGGGCTCTTGTTCTGTCCATCTGCACAGCAGCTGGGGACCAGGCTGGTTTGGAAA[C/A]CAGCGGGAGCATGTGCCTGTCGCGGGCTTTGGTTAAGCCATTGAGGTAGAAGCTGAGGTCAAGGACCTCAGAGGTTGTCTCTGGGCCTCCCCACATCTGCCTGCATGCTGACTTGTCAGGGATACAGGTGGGGGTATCCTGCTTAGTTTAGATATACCTTGCTCCAGACGTCTAGATAATTTTCGTCTGACCAG…	Cca/Aca		EXON=28/29
Target-873	11	71187279	ENSSSCG00000042169	A	G	GTTCTTTTCCTTTGTCATGGTTTTACGACCGAAACCACAGACACTGCCTTTTTCTTTCTCTTTCAGAGAAAAGAAAGGCTAATGACGACGAGAAAGTGGTTGCAGAGATCATGCAGAGATGTTTCGTTCCAACTTTGATAACAACCACCTGCTGGGAGGGATTTCATTTTGTTGGTCATGAGATTCGGATTACTGAAGCC[A/G]TGGATTGCTATGGTGCTGTTGTTTGGCCATCGGTATAATTTCATGCAAAATTTGCTACGTTTCAATGATTTTTCATCCAGTTTTTTCATTATTATATATTAATTGGAAGGAGAAGAGAGGTTCCATAGTTCTATTTTGTGACCTCAAACAATAGTACATTTAGAAATCACAAAAATGCTTCCACAAATTAATCC…	Atg/Gtg	SIFT=tolerated(0.24)	EXON=3/5
Target-875	11	77160673	COL4A2	G	A	TTCCCCGCGCTGCGGGAGGATCGTGTTGCTCTGTTTCTCCTTTACCACAAAAGTTAACACGGTGGCCTCCCTTCTGCCCGTCTCCCCCTCCGCACAGCACACGGCCGCGGGCGACGAAGGTGGCGGCCAGTCGCTGGTGTCGCCGGGCAGCTGCCTGGAGGACTTCCGCGCCACGCCGTTCATCGAGTGCAACGGGGCGC[G/A]GGGCACCTGCCACTACTACGCCAACAAGTACAGCTTCTGGCTGACCACCATCCCCGAGCAGAGCTTCCAGAGCTCGCCCTCGGCCGACACGCTCAAGGCCGGCCTCATCCGCACGCACATCAGCCGCTGCCAGGTGTGCATGAAGAACCTGTGACCCGCCCGGGCCGGGGCCGCCCCGCCGGACCCGCCTCTGC…	cGg/cAg		EXON=48/48
Target-877	11	78534641	F10	G	A	CCCTTGGCCGCCCCATCTTGGCACACGCGGTGGACCCCAGGGGCCTCTGACCATGGGCTTGAGCACCCAGGCCCCCCGCCCCCACCTGGCACGAACCCCACCCCACCCCCGGGGACGGCGGCGCGGTGCTGAGCGGCGCCCTTCTTGCAGAGCCCTTCCCCTGTGGGAAGCGCACCCTGGGCCGCAGCAGGAGGTCGGCC[G/A]ACCACGGCAGCGAGGCTGCCCCTGAAGCCGGCCGGTCGGAGCAGGAGCCCGGAGACCTGGGCCCCACCGAGGGCCCCCTGCACCTGCTGAGCCTCAACGACACGGAGCCCGGCCCCGAGGAGGACGAGGACGAGAGCAGCCTGGTCCGGATAGTGGGCGGGCGGGACTGCAGAGAGGGCGAGTGCCCCTGGCAG…	Gac/Aac	SIFT=tolerated(0.58)	EXON=6/8
Target-878	12	697075	ENSSSCG00000033221	G	A	GACGCCACTCGCCAGGTTCTTCTGAAGCTGGTCCTCAGCGATGGGCGGGGCAGAGGGAGCCCAAGAGAGCGACGGAGAAGGGCGGGGGAAGCTTTCTAGAAGGGGTCGGAGGATGGGGGCAGTCTGGAGGAGGAGCGCCGGGAGCGACCTGGGCTCTGGGTCCCCCCACCCACGCGCCGGCCCGAGATGCTCAGGCGCAG[G/A]GCCCCCCAGGCGCTGCGGGGGACAGCGCGATGGTTTCGGTGGCCCGCCGGCTGCTGGAGGACAGCGAGCGGGCCGAGGCGCGCGGGCGGCGGGGGCGGCCCTGAGGGATGCCGGCGGCGGGGGCGCCCGGGCGGCGGCGGAGCGGGCGCCGGCGGTAGTCGCGGTAGTTGCTGGTGAGCAGCGTGTAGAGGAAG…	cCc/cTc	SIFT=tolerated_low_confidence(0.74)	EXON=1/1
Target-879	12	1509658	SLC38A10	T	C	GGGCCGCTGAGGACAGGCCCGCGTGTCGGTGGGGAGGGCGGCTCCCGCTGGCTCCCGGCCCCCGGCCTGGGAGACGGTTACGGCGTTCTTTCCCTCCGGGGTGCCCGTCAGGTCCAGGGCAGGCTGGGCTGGGCGGGCACGGGGAGGGTTCAGGATGGCCGCCTCCTCCGCCCTGCGTTTTCTGCGAAGCCCCTGAGTCT[T/C]GGCCGTGTGCGCAGGTGGGGAGGCCCCCCTCCCTGAGGAGAAGCCGGCCCCGGGGGCAGCGCCTCGAGAGCAGAGGAATGTGGAGGGACAGGCCGGGGACCCCGCGGGCAGCAAGTTGGAGGGTAAGACCTTTGCTTTCTCCCGGCGCCCACCCTGAGCTCCCCGCCCCTCCTCCCAGAGCCATGGCTGGCAGG…	tTg/tCg	SIFT=tolerated(0.72)	EXON=14/18
Target-880	12	2126400	ENSSSCG00000017146	G	C	AGGGCAGAAACTGAACCTGAACAGGTGCCAGGCTCGGTGATGCCATCGCTATCCTTCGCACCCCCAGATGAAACTGTCAGATCGGGAGAGGACTAGACCCCTGCAGATGAAAGTCGGGACAGGCTGCAGCGGCTCTTGGTCTTGCAAAGAGGCAGACGCAGGCTGCCGGCCGAGGCTGCACTCACCTTGTTCAGCAAGGA[G/C]ATGTACGAGGTCACCAGCTCGAGCAGCTCGGGAATCTGGCTCTTGGTCCCCAGGAGCACGTGCTCCACAAAGAGCGAGACGGAGAAAAGGCGATTCCAGTGGGTTCTGTGAGGAGAGGGGCCGCACTCAGCTCCACGAAAGACAGGATGAAGCAGGCAAGGCGGCAGTGCCAGGGCACAGGAGTCAAAAGATAG…	atC/atG		EXON=41/68
Target-881	12	2139933	ENSSSCG00000017146	T	C	GGAAATACACGGAACCTCCTAAGGAAATACGCGGAAGCTGGCTTCAGAGGACAGCGCAGTCGAGAGGGACCCCTGGAGAATTTAACGTTCTTCCCAGAGGCACAGTCCGCAGGGGTCGCCGGCCAACGCGGGTGGGAACGGCGGCGGCGGAGGAAATGCCAAGGGGTGGGGGCGGAGGGCAGGCGGGGACCCTCACCGGA[T/C]GTCCTTGAGGAACGCGTACTCGGTGTCGAACTGCTGCAGGGACAGGACCGTGAGCTTCAGAGCCCTGTCCTTTAGCTCCGATTCTAGAAGTTCACAGTCGTGACTGGTGAGCAGTCTGGAGAAGGTGGTGACCTGCGAAGGCAGAAATGCACATCCAGTGCGCACGCTGGCACGCGAGGAAGGGCTGCCCTCTG…	Atc/Gtc		EXON=29/68
Target-882	12	2405455	TBC1D16	T	C	CCGGCATCGGGGCCGGCGCAGCCAGAGCTCAGGGGCCCCCCACCAGCCATCCCCCACGGAGCCCAGGCCCCCCCTGACCCCCAGGGACGATGACATCCTGGTGGTGGCCCAGAGCATCCGGGACCCCGAGCACGCCAGCCCTTCGTCCGAGGACAGGGAGAAGCTGGCCCTCGGCCTGGGGACAGATGGCCCCCTCCCCG[T/C]CTCACAGCCGGTCCACAGCGACTCGGGAATCTTATCAGCGGTCAGTTCGCAGGACGGGATGGAAGAGGGCCGGGAGCTGCGGCCCGAGGCGGGCGAGGAGGAGGGCTCCTTGGAGCTGTCGGCCGAGGGCGTGAGCAGGGCCAGCTCCTTTGACTCGGACTCGGAGGCCTTCTCTTCGCCCTTCTGCCTCTCGC…	gTc/gCc	SIFT=tolerated(0.89)	EXON=3/12
Target-883	12	3340915	ENSSSCG00000017165	A	G	TCCCCACCAGCCGCCAGAGGCCAGCGAGCCCCCCAGAGCCCCTGTAAGAAGAAGCGGAAGCCCTGCATGGCTGAGACCGAGGACCAGGGCTGCGAGACCTGCACGGCCGCGGCGGCCCCACCCGGGAAGCGGCGAAGGAGGAAGAGGAAGCACACGGGGGACGTGGCCGCCTCCTCCCCGGCCCCGCAGGAGGGGCTGCT[A/G]CAGGGACAGCCGTGGAGTCCCAAGCGCAGGAAGGAGGGCCGGCCGGAGCCGCCAGCGGACAGATGGGAGGAAGAGGGCGGACAGCAGCAAGGAAAGCGCTGGCGCCTGGGGAGCAGCGGTTGGCCCGGGGGATGTGTGAGCGACAGCCACCAAGTGAATAGCAGGAAGAGGAGGCGGAAGGGAGCCGAGGGCCT…	tAc/tGc		EXON=16/21
Target-884	12	5188066	QRICH2	T	C	AGTGCAAGCTGGTTTAGCTCCACATGGCTTTTTTCAACCTGGTGCGTCTATGCCTGGCTTGTTTCCACCTGGTCTGGTACAGCCTGGTGCCCATCCACGTGGTTTCATGCGGCCTGGTACGGATCAGCGTGGTTTGGTTCAACCTGCAATAGATCACCGTTGGTTGCGGCAGTCTGCTACAGATCGAGGCTTGATACCAC[T/C]GGGCACAGAGCTTCCTGGCTTTCCAACAATCCATGCAGATCCTCCAAGTTTCCTATCACCGAGCCCACACCAGCACGGCGTGGTATATCCTGGCAGAGATCAGCATGGCTGGGGGTCACCCTTCCTAGCCAGTCAAGGTTTGGCATTGAGAGGTACAGACCAGGAGGGTCTGGAACCACGAGAGGCCTATCAAC…	cTg/cCg	SIFT=tolerated(1)	EXON=6/21
Target-885	12	5356039	ZACN	G	T	AATATGGGTGGAAACCTCTAAGCCTGGTGGCCCCAAGCCCAAGTGTGCCGCCTGCCAGCTCTGCCCCAAGGCCTTGTTCCTCAGCAGCCCCCCAGGAAGGCCCCCAGGCCCTGCCCACCTTCAGGATTAGCCCCTGGCTGCCCGTGGGCTTGCTGCGCCCCTCTCGGAGCTGGAGCTGGGCTGGGGCCGGGGCCGCTCTC[G/T]GCCCTGAGGTTGCCACGGGCCAGCAGCGCGGCCAGCAGCACAGTCTCCATGGTGCTGATGAAGAGCAGCAGCAGCAGGACGGTGAAGTAGTAAACTGGGTGGGAGGGGAAGGAAAGTCAGGGCCAGGCCTGGCCTTGAGCGTGCGGGGCCCGAGCAGAGGCACCCTGGCTCGGGGGACAGCCGCTGTGGCCGGG…	Ggc/Tgc		EXON=2/4
Target-886	12	5424571	EVPL	G	C	GAGGCCCTGCTGGGCTTCCAGGAGGACCGCAGCAAGAAGCTGGCGGCCGAGCGGGAGCTGCGGCAGCTGACCCTGCGGGTCCAGGAGCTGGAGAGGCGGCCTCCCGCGGTGCAGGAGAAGATCGTCATGGAGGAGGTGGTGCAGCTGGAGAAGGACCCGGACCTGGAGAAGTCCACGGAGGCCCTGCGGCGGGCCCTGGA[G/C]CAGGAGAAGACGCGGGTGTCGGAGCTGCACCGGGAGTGCAAGAACCTGCAGGTGCAGATCGACGTCCTCCAGAAAACCAAGTCGCAGGAGAAGACCATCTACAAGGAAGTGATCAGGGTGGAGAAGGACCGGGTGCTGGAGGGCGAGCGCGCCCGGGCGTGGGAGGCGCTCAACAGGGAGCGCGCCGCCCGGCA…	gaG/gaC	SIFT=tolerated(1)	EXON=22/22
Target-887	12	5800703	ENSSSCG00000034198	T	C	GCAGCCTGGGGGCCCCCGCTTAGAATCGGACGCACCATGGGCTGGACCCAAGGGTTGGACCCCTGTAAGGGGGGGCTGATCACGGGTGCCCCTGCCCCCCAGACCCATCACTCACTGCTGCAGGTGGAGGCACAAGACCTGGCCGAAGCGGCTAGCGTTGGCATTAAGGATTGTCTTGGCATGGCCAAAGCTGCCAAGCA[T/C]GGGCAGTATGTCGTCCAGCTGGAGGGGGGAGGGGCATTCGAGTGTCCCCTGATCAGGTGTCTCAGCTAAGGACACAATGTACCTGGGAGTTCTGCTGGCCCATGGAGGGTTGGCCCTATCCCGGCCCACCCTGCCCCCACAGTAGGCGACGCCTGGGGCTGCCCCTTGGCCCAAAGGAGTAGGATGGTTCCTCT…	Atg/Gtg	SIFT=tolerated(0.88)	EXON=10/28
Target-890	12	11106932	ABCA5	C	T	AATCTATGAAAAGGCCCAGTTTATTGACTCTGGATAAAATGAGTACCTCTAGTAGTGTTAGCTTCTGCTTGTTTTTTTATCACTTTTATGTAATAAAGTTGATGTTTCTGTTTTTCAGGTAATGCATTTAGAAGATTTTAATGAAGGCGCTTTGTTTTCTAATTTGACTGAAGGACCATATCCTCTAATTATTACTCTTA[C/T]CATGCTGGGTCTTAATAGCATTTTCTATGTCCTCTTGGCCATCTATCTTGATCAAGTCATTCCAGGTATGCAGGTAGTTACTAGGTTTTACTTTAAAGATTTTTAGGTTTTTTTGGCCCACACAAGGTCAACTGAATTTAATTTTTTTCCCCCTAGGTGACTACCTTAAGTCATACTCCCTGTTACAGTTTTTA…	aCc/aTc	SIFT=tolerated(1)	EXON=9/39
Target-892	12	11376151	ABCA8	G	T	ATTTGTGTCGTACAGGTTGTTTAGGGCTATGGAAAAGTGTGTTATTATTATTATTATTATTATTATGAACTCAGGTATTTGGGGTTTGCAGAGTATTTTTTTTCTCATTACCACCTTTGTGTTTATTGTATCTTCTCCCATTCTTCCTTATTAAACAGGACAAAATGAGTAAGAGAGAGATGAGTGTGTGTCAGCAAACT[G/T]GGGCCTTATTATGCAAGAACTTTCTTAAAAAATGGAGAATGAAGAGAGAGCCCATAATGGTATGATTCAATATCTGTGTCGCTTCGTATGTGTGATAACAAATGCATATTCCTTGGGAGGCATCTATGCTTTCTCTCCCCTCCAGACAAATAAAATACCTTCATACGACAGAAGAAGCTATTCCTCCCATCATT…	Ggg/Tgg	SIFT=tolerated(0.14)	EXON=2/38
Target-893	12	14667973	PECAM1	A	G	TGGTTTCCAGCATGGCCGCCATTACCTGACCAGCGCCCCGGCCGCTCCCTCTGCAGCGCCCGCCGCCGTCGTGCCGCCGCAGGGGTCTCCGCTCTTCACAGGGCAGCTCTCTCATCTGCATCTCGTGGGAAGTGGCCCTCGCCCCCGGGGCATGGGCCGAAAGCAGAACTAAGTGCCTGGAGCCTTCGCTGTGAGGATGC[A/G]GCTGAGGTGGACCCAAGGGGGCAACATGTGGCTGGGAGTCCTGCTGACACTTCAGCTCTGTGAGTTTTCACCCTCTTCCCACCTCACCTAAACTGCGTGAGAAGGGACGCTCATGAAATCAACGTCTTTCTCCTGTCTTTTCCAGGTTCAAGCCTTGAGGGTCAAGAAAACTGTAAGTTGTGAAATTCCTATCT…	cAg/cGg	SIFT=tolerated_low_confidence(0.14)	EXON=1/15
Target-894	12	14988916	ICAM2	C	T	GAAACCCACGTGGACGAAGCAGCTGGTGGTGGAGTCTGGAAGGTCCCAGGTGATTAACTGTAGTGCCAGCTGTACTCAGCCTGAGAACAGTGGTCTGGAGACCACCGTCTCCAAGAAGCTCCTGAAAGAGGGGGCTCAGTGGAAGCTGTATGAGGTCAATGTCTCCCAGGACACCATCCTCCTTTGCTATTTCACCTGCT[C/T]CGGCAGGCAGGAGATCAAGAGATTCAACATCAGCGTGTTCTGTGAGTGCCGTCCCATGGGCCACCCTCCTCCCCAGGCCAGAGCTTGCGTCTCCCCAGTGTACGCAGAGCTGCTCTCTTACTGCTGCTGGCTACTCTCGTGATGCCCCCCCCCGCTCCCCGGGCTCCCTGGCCCCAGGGCCATGGGCTCCGAAT…	tCc/tTc	SIFT=tolerated(0.12)	EXON=2/5
Target-895	12	15045901	SCN4A	C	G	CAAGAGGAAGCACGAGGAGGTGTGCGCCATCAAGATCCAGAGGGCCTACCGCCGGCACCTGCTCCAGCGCTCCGTGAAGCAGGCGTCCTACATGTACCGCCAGAGCCACGACGGCGGTGGCGGCGGGGACGGGGCCCCCGAGAAGGAGGGGCTGATTGCCGACACCATGAGCAAGATGTACGGCCAGGAGAACGGGAACA[C/G]CAGTGCGCAGAGCCAGGGGGAGGCGAGGGGCTGGACAGGGGCCCCCGAACCTGCCATGGGGCTCGTGCTCATCAGCCCCTCAGAGGCCGCCCTCCCGCCCACCCCACCCCTGGGGCAGACTGTGCGCCCCGGGGTCAAAGAGTCACTTGTCTAGCGGGCTGCGGTGAGGTAGCCAGCTGAGCCTGGCACAGCCC…	aCc/aGc	SIFT=tolerated_low_confidence(1)	EXON=25/25
Target-896	12	15065341	GH1	G	A	AGCATGGATATCTACTCCTAGATATGAGGCCAAGTTTTAAATGTCCCTGGGGGAGGGGGAGGAGAAGGGACAGGGCTGGTGGAGCCCAGGCCTCTTGTCTCTGGGATCCCTCTCTCACGGGCCCTCCTGGTCTCTAGGCCCTCGGACCTCCGCGCTCCTGGCTTTCGCCCTGCTCTGCCTGCCCTGGACTCGGGAGGTGG[G/A]CGCCTTCCCAGCCATGCCCTTGTCCAGCCTATTTGCCAACGCCGTGCTCCGGGCCCAGCACCTGCACCAACTGGCTGCTGACACCTACAAGGAGTTTGTAAGCTCCCCAGGGAGGGTGCTGGAGGGGGGTGGTGGAGAGGGGTGAATTCGTCCCTCTCTGCCTAGTGGGAGGAAAATGAGGGGTTCTGGAGTAT…	gGc/gAc	SIFT=deleterious(0.04)	EXON=2/5
Target-897	12	15221274	STRADA	G	A	CCTCCCACCCCTATCACCGCACCTTCTCGCCCCACTTCCACCACTTTGTGGAGCAGTGCCTTCAGCGCAGCCCGGATGTAAGGTATACGTGCGGGGCTGGGAGTGGACTTTGGGGGGCTCTGGAGGGGAAGGCAGAGTTGGAGAGGATGCATCAGTCCCCAGGGAGCCCAGGAAAAGCCTGGGTTCCCCAGGGAGTCCGA[G/A]CCCCTCCCCCAGGAGGATCAGCACAGGGTTTGCTAGGAAGCAGCGTGGGTGGCGCTGGCTGTTTCTTGGGGAGCCGAGGGAAGGATGGGCGGCCCTGGCAATAAGGTGGGAGCCGCAGGAGTTGGGAAATCTGGAGCCGGGCGTGATGCCGGTCTCCCCCCCTTTCTCTCCAGACCGAGTGCCAGCACCCTCCT…	Gcc/Acc		EXON=11/11
Target-898	12	15407684	ACE	T	C	TCCCCGCCCTGCCCCCTGGCGGGGTCCCACTTGGGCTCTGGGTTTTCAGGCTGCTGGTTGTTGAGTGGCTGGTTGTTGTCTGGCTGCTGGTTGTTGCCTGGCTGCTGGTTGTTGCCTGGCCGCTTGTTGTTGCCTGGCTGGTTGTTCTCTGGATGTCTGTCACCTGGCTAGTGGTCCCCTGGCCGGGGACCAGCAAGGGG[T/C]GCCCACAGCAGAGCAGGAGGAGGAGTAGGAGGCAGGGCAGTCCTGGAGCAGCCCAACCTTGGCCCATGGCCGCAGGAGAGCAGAGCCCTGCAGCCACTGCCCCCTGGCCAATAAGAGTGGAGCCTGCAGTGTGACCTCATAGAGCAGTGTGCCCACCGGCCAGCCCCCTGCCCAGGGCCTCAGATCTGGGCACA…	cAc/cGc	SIFT=tolerated_low_confidence(0.45)	EXON=1/14
Target-899	12	15443282	CYB561	A	G	GCCTGTCTGCCTGCTGAGCGCTGGCTGCGTTGGCAGAGGCCTGGGGGAGTGGGCTTGGAGGGGGGAGTGGGCTGAAGGGGGGCGGCCGGGAAGCCTGGGGTGTGTATTCGGAGGCTATGGGCAGTTCTTCTGAGCCCTGCCGTCTTTCCTGAAGCAGCCGCCTCAGCATGGAGAGCCCTGCCGGCCGGACACCTGCCCCC[A/G]GGGCACTGCCTTACTACGTGGCCTTCTCCCAGCTGCTGGGCCTGACTGTGGTGGCCGTGACTGGCGCCTGGCTCGGTGCGTACCGAGGAGGCATCGCCTGGGAGAGCGCCCTGCAGTTCAACGTGCACCCCCTCTGTATGATCATAGGCCTGGTCTTCCTGCAGGGGGACGGTGAGTCCTGGGGGCCCTGTCAC…	Agg/Ggg	SIFT=tolerated(0.5)	EXON=2/6
Target-900	12	16025935	MARCHF10	C	T	TGATACTCCAGTAGACCCGTCAATGTCACCTACCTTAGTTCCCAGTCCAGACTTGGAAGGACACTCCAGGTTTAACGTTCGCCGACCACTGTCCCCCATTAGAAGTGGGAATCTATTTGCCAGTGCTGAAAACCACAGTTATTTTCTAGTAAACAGTGCACATGAATTTGACATCAGGGGAGCAGAAGATATTACCTTAA[C/T]GAACCAATCCCAGGAGGCTCCATTATGTACACAAGATCCCTTACGAGATCCTCAAAGCAGCTTATCCTTGGTGGAGGCTTCCAGCTCCTCTCAGCCTAGAGAGAACTTACGAGGCCACTTGCATGTGCCTGGGTCCCTGCAAGAAAATACAACTTTCACTTCCTTTGCAGTGTCTGACTCCCCAAACCAAAATG…	aCg/aTg	SIFT=deleterious(0.03)	EXON=6/10
Target-901	12	17134578	MAPT	T	C	GTGGCCCGCCTTGGTCTGGGGGGCTCTGCAGACCTGGGGAGACGAGGGAGGGAGGCGAGTCCTGGGGCGAGGACTCATCAATGTCTCGGTCTTCATCCACCTCCTGGCTCCCCAGCCTCTCTTTGCCCCGCTTCCCCTTCAGAGGGAGCCCCTCCTGGGTCACGGCTCCCAAAAGCTGGTGCTCCAGCAGCTCAGAGCCA[T/C]GGCGGCTGCCCTCTGTGTCCTCAGGTTCTGTCCCCAGAGGCTGATATGTGGCCTCTCGGGGGCCTTCAGGCAGGATGGGAGCCCTGGGCATGTTGGAAACGTGCTGGCCGGTCAGACCCGGGGTCCCCGGGTCCATGGCCTCACCTCCACGGTGCCCCGGCTCCCTGGGGAAGCTTTCCTGGACAACCTTGGCA…	cAt/cGt	SIFT=tolerated_low_confidence(0.56)	EXON=1/10
Target-902	12	17851117	ENSSSCG00000038212	A	G	CTCTCTCATCCCCCACCTTGCCCTGGCTTTGGGGTAGCGGGAGGCTGCTCATACCTCCAAAGATGATGGCTGTGTCTCATCTTAGTTTCCTTTCTAAACCACGGAGTGGTCATTGCTATGAACTCCAGCCAAGATGGTGTGGCTGAGGGAGGAAGCTGAGCGGGCTGACCCTTCTGTGGGGCCACTGGTGTTTTCACTGC[A/G]CTGACAGCAGAGGATCTGCCTGAAGGTGGCGCTCATCTCCTTGTCCCGGTAGGCATAGATGTTGGGGTTCATGGCAGAGTTGAACTCTGTCCGCAGGAAGAAAAATTTCTCATAGGCCAGAACGTCACCCTGTGGACAGCACACGTTGAGAAGTAACAAGACCAGTCCAGGAATCCAGCAGATGATAAAGGCAC…	Tgc/Cgc	SIFT=tolerated(0.52)	EXON=4/4
Target-903	12	18004245	PLEKHM1	C	T	AGAGGTTCCCACGCTGCAGGCCTCACTGTCGCTCCACGGCCTGGACACCAGCACACCCCTGCACTGTGATGGACCTGCAGAGCCCCTCCCCACCCAAGCATCCCCTGGGACTCCAGACGGTGGCCACCAGCAGGAGCCGATTTCCCAGGCACCTGGCCCCCTGGGCCAGCTGCTGCTGGGCACTGCCCAAGCTGTCCCTT[C/T]CAGGAGCACTTCAGACCAGCAGCCTCCCTGTCCTGTGAGAGAGGCGACCAGAGCAGTTGGCCAAGGGAGGGGCCAGCAGAAGTCCCCGGAGGATGACGGAGCCAGACTGAGCCCTGTGGTTCCCCCACCCACCAGTCCGGTGAGTGTACAAGCTGTCGGGAGTCGGGTGGCGTTGGTGAATGTCTCAGAGCCGG…	tCc/tTc	SIFT=deleterious(0.04)	EXON=6/13
Target-904	12	18167276	MAP3K14	C	A	CCCTGCCTGGCCCACACCCGGGCAGACTGGCCTGTGTAGACAGTCAGAAGCCCCTGCCCGGCCCACACCTGAAGCCCAGCTGCCCGCCTCGCGGCTCGAGCGAGAAGTTTTCCGTGGAGGAGTACCTGGTACACGCTCTGCAAGGCAGCGTGAGCTCCGGCCAGGCCCACAGCCTCGCCAGCCTGGCCAAGACCTGGTCG[C/A]TCGGGGGCTCCAGGCGCCAGGAGCCCAGCCCCGAAACTGAGGACAGCGAGGGGGTCCTGCTCATTGAGGTGAGTGGGCCCCAGACACGTGTACGCACCCCTCCCCGTCCCCTCCGGGCCCTCGGTGTTCACGACCCGCTTCCTCCCCCTTTGCCTCTAGTTCTCTGGGGCACCCAGATTCCTGGGTTTCATCCC…	Ctc/Atc	SIFT=tolerated(0.08)	EXON=5/16
Target-905	12	18445042	KIF18B	A	G	AGGGTGCCCACCTGTCTCTGTATCTCTCTCCCCAAATTCTACAAAGTCTCCTTCCTTCTGGCCAATCCCTGATCTCCCCTCAGCACCCACCCTCCTTCTCTCCCCAGAGTCTCTAGGATACTCTGGCCCCGTGACCCGGACCATGGCAAGGCAACTGAGCGGTCTCATACACACTCTGGTCGTCCCGCCTGGGCCGGACC[A/G]CACCCCAGCCCAGGTGTCCCAGCAGCCCAGAGAGAAGAAGAGGAGGAGACTGAGTCCCTTGGAGCCAGACAGCCCTCCAGCCCCAAAGCCTGGGACCAAGCGCCAGCGCCAGTCCCTCCTGCCCTGCCTGAGGAGGGGGTCCCTGCCTGAGGCTCAGCCTCCCTGCGGGCCTGCCACCCCCCCAAGGGGGAAAG…	cAc/cGc	SIFT=tolerated(0.62)	EXON=13/16
Target-906	12	19499415	ENSSSCG00000017377	G	A	GGCAGCCACCACCTTGTGTGGAATTTTGAGATGATCACATATACACCAGGAAGTAGATTTGTAGCAGAAGGATGATAAGGAAGATGCTGATGGCTTCTTCGTGAAAACACCACATGGCGGGTGACCCTGGTGCTGCTCCAGGGCCCGGAGGCCCCAGGGACCCTGACATGGGAGGCCACAGAGCCTGAGGGGGCAAAGCC[G/A]AGGACAAGGAGTGGCTCCCTGACACCACCCTGGGCCACCTGGTCAAAGACATGAAAATCAAATCTCTGGAAGAGATGTCTTTTCTCTGCCCATCAAGGAATCTGAGATCACTGACTTTTTCCTGGGGGCATCCCTCAAGGATGAGGGTCTGAAGAGCATGCCTGTGCAGAAGCAGACCCATGCTGGTCATCGGA…	Gag/Aag	SIFT=tolerated(0.18)	EXON=2/4
Target-907	12	20024886	ENSSSCG00000037487	T	C	GCATGATTGCAAGCAGCATTTCAATCATGCTATTTTCTTAGCTCTCTCTTCCCTCCACCCTCATACCTCACACACAGGCGCACAGACACCAACTTCATACTCATATGAACATGTTTCACAAGAAATATACTGAGTTACAGTGCATTGTATTTAGGCAGCCACTTCCTGACTTGCCTCACACCCCCCCCTCCCCCGCCGCC[T/C]CCATCCTTAGTTTCCACTACTGAAAAATGGAGAGGGTCTGGCGGAGTCCCAATTATCGTTCTGGGTCTAACAGACTGAGTTGATAAGTTAATCATTTTCCATCCCGGACAAAAACCTGCCAGGAAGAGAAAACCCCCTCTGCGCTTTGAGCCCTACTTAAGCAATCCCTTGCTACACTTGCAGCAAGCCTATTG…	gAg/gGg		EXON=1/7
Target-908	12	20272806	HSD17B1	C	T	TGGCATAGTCTAAGATGTTGCCTTCTGGCCCCCACAGGGTCAGCTGGTAGCGGCTGTTCTGCTCATAGAAAAGGGCCTCAGCCTCACTGACTGCCACCCCCCGGGCCTGCTCCAGCCAGCTGCCCAGCAGGAAGTGGCTGTCACTAGCCAGCACCTTGTCCAGAGCAGGCAGAAGCTCGTAGGCCAGGATGCCTCCTGCC[C/T]GCATCAGGGAAACCAGTTCCTTATTCAGATAGGCCGTCCTCGCCTCTTCATAGTATAAGCTGACCAGCTCCTGGACTGCCTGGCGAGTGATGTCCACCAGGTCATAGCGGAAGGCTGGGCTGCTGGCCAGGGTGGGAGTGGCTTTCAGCAGCAGCCGCCAGGCTTCAAATACATCTGATTGGTTGTACCAGACG…	cGg/cAg	SIFT=tolerated(0.68)	EXON=6/11
Target-909	12	20941577	HAP1	C	T	CAGGGGCCAGAGAGGGTTTCCCCTAGTTGCCTAGCTCCCCTCTAACCCCGGAGGACTCCTTAGCCTCTCTCGCCTGTCTGGGAGATCCCAGAAACCAGGAAGGTTTTCCCCATGGATGGGGGTCCCTCTGCAGAGAGAACGGGACCTGAACACTGCAGCTCGCATTGGCCGGTCCCTGGTGAAACAGAACAGTGTTCTGA[C/T]GGAGGAGAACAGCAAGCTGGAAGCCATGCTGGGCTCGGCCAGGGAGGAGGTACCAGGGCGCCGGGGGGAGGAACCAGGAGGGGGCGTATCTCAGGCCTGCCTCCATCTCACTGTGCCAGGATCTGTGCCTGCCCCTGTCTGCACCCCGACCCCAGGCTCTTCTTCCTCTGGCCAGATTTTACATCTCAGGCACC…	aCg/aTg	SIFT=tolerated(1)	EXON=3/12
Target-910	12	21939109	TNS4	T	C	CCAGCGCCCCTCTCCCCCCGCCGGGGCGCCCTCCTCTCTTCCTCCCTCGTCTCCCAGCATCTCCATCCCTTCTATGCGGCACAAGGCCTCAGGCCCCCCTGGCTTGGGCTCCCCACTGGTGGCTTCCCCAGGCCTGGAGAAGGGGGTTGGGGGCCCGGCCCCACAGCTGGGCGGCAGAGTCTCTGTGCTGTCATCCAGCC[T/C]GGCGTCGGATGTCAGCTGCGTGTTTGGAAGGTAGGTCACTCCCGCTACAGCTTCTGACATTGCCTCTACCACACACACACACACACACACACACATCCTGAATCAAAGAAAGGCACCCTGCTGTTTCTGAGCAAAATCTGGCATGTGCCAAAAATAAAAGCAAATGTTCTCTTTTATGCCATGGCAGCCATTTG…	cTg/cCg	SIFT=tolerated(1)	EXON=3/13
Target-911	12	21940814	TNS4	G	T	AGCCCAGAGCACCCCACTCCCCATCACTGGCCAAGGAACATGCCAGCAGCTGCCCCCCCTCCATCGCCAACTCCATGGTGGACATACCCATCGTGCTGATCAACGGCCAGCCAGAACCAGGATCTCCCCCATGCCAGAGGACCCGAGGACACCAGGACTTTGTCCGACCTGGGGTTGCTTCTTCCAGCAACCCCTGTCCA[G/T]CCACCAGGAGCCACAGCCAGACCCTGCCAGATGCCCCTCTCACCACATCCCCAGAGGGTAAGTTGTAAACCAGTCAATACTTCATGTGTTGTAAGGTTTGGCTGATGGGAAACAGACAGCACCAGTGAGTTTCTGCAACAGCAAGTCAACACATTGATGAACTACCTACTGTGTGCCAAGCACTGTGCCAGGTA…	Gcc/Tcc	SIFT=tolerated(0.23)	EXON=4/13
Target-912	12	26243903	ITGA3	G	A	GTGCTCCTCGAGGGCCGGGGAGGGAGCCATTCATCTGCCAAGCCACTGCAGAGCCTGGCACACAGCCTGGCACTGAGCAGATGCTCAGTAAGTGCACGTTGAGCAGGGAGTTGTTCGAAGTGGACTCTGATGAGTTTGCGGCTGGGTCCACCTACCTCCTTGCCCCCAGGCTCCTGGCTGGTGCCCCCCGGGACCTCGCT[G/A]TGCCTGATGGCTCTACCAACCGGACCGGTGCTGTGTACCTGTGCCCACTCACTGCCAACAAGGATGACTGTAAGCGGATGGACATCGAGGAAAAAAGTGAGAAGGCCTGGGGCTGGCATTGGTCGGGAGCCTGGTGGAGGGGGTGGCACAGAGAGAATGACCGGAGGAGACAGAGGTCTCGCCTGGACAGTTTT…	Gtg/Atg	SIFT=tolerated(0.2)	EXON=2/26
Target-913	12	28426329	CA10	C	T	GTACATGGTAGACTCGTGGGAGCTGGACCCCAGAAAAACAGATGACCACCCACTTCACTGAAGGCAAAGAGGCAGGTGTAGCTGGCCTAGATCTGGGATGCCCCTCATGGGGAAGTCGAACAGCTTCAACAGTCGGCCAGAGCCACCAAAGCCCCATGAGAAGACACGCTTCTGGGAGTCCAGGACCAGTGTGTGGTTAG[C/T]GCCACAGGCCACATTGCCAACAACCACATTTGAGACCTGCACAATCTGTCCAACTTTCATCTTCTCCATGAAGATGACCACCCGCCAGGGCACCAGCTCGCAATTGGACTCTATATGCTGTGCCCCTGCAATGAACATCCCTTCCAAGTTGTGTCTCAGCTGACCATATTCAGGTCACCCAAAGGAATAGAGGT…	Gct/Act	SIFT=tolerated(0.54)	EXON=6/8
Target-914	12	28426362	CA10	A	G	AAAAACAGATGACCACCCACTTCACTGAAGGCAAAGAGGCAGGTGTAGCTGGCCTAGATCTGGGATGCCCCTCATGGGGAAGTCGAACAGCTTCAACAGTCGGCCAGAGCCACCAAAGCCCCATGAGAAGACACGCTTCTGGGAGTCCAGGACCAGTGTGTGGTTAGCGCCACAGGCCACATTGCCAACAACCACATTTG[A/G]GACCTGCACAATCTGTCCAACTTTCATCTTCTCCATGAAGATGACCACCCGCCAGGGCACCAGCTCGCAATTGGACTCTATATGCTGTGCCCCTGCAATGAACATCCCTTCCAAGTTGTGTCTCAGCTGACCATATTCAGGTCACCCAAAGGAATAGAGGTTTCCTTTGCAGTACATTTTCAAACTGAAATCAG…	Tca/Cca	SIFT=tolerated(1)	EXON=6/8
Target-915	12	28426720	CA10	A	G	AGGTTTCCTTTGCAGTACATTTTCAAACTGAAATCAGCCCACAGGCCGTTTTGGTAATTGGCTGGCCATTGTATGTTATCTGTGCAGGTCTGGGAACAGCGTCTGTCTGGCTGCTGAGGCTCAGCTGTCCCATCTTGTCCCCAAAAGCAAAAATGGAGCTGGTTTCAATCAAGGCCAAGGTGTGGTTCTGCCGACACACT[A/G]CAGACACAATCATCTCCTGGCTGAGACCCTCGATGAATCTGGGGGCTTCAACATTCTTGATGTCACCGTGGTCCAGCTACCCCTTCTCTTTTCACCCCCAGCTCCACAGCTTCCCTTCTGTGGCAATGAGCAGGTTATGGGCAGCACATGACCCCGAAACTACTGTCTGCACCAGGACCCCCGATAGTCTCCCA…	gTa/gCa	SIFT=tolerated(1)	EXON=4/8
Target-917	12	34431067	ENSSSCG00000033200	G	A	ATGGCTTTAAGATATCTCATGAATGTTTATTCCAGCACCAACTTGTACACTCTCCAGAGACAAGACCATTTATTCAGCTATTATGATCTATAGATGAAGCCCATCACCTAGACCTGGACAACTCGGAGCCCCTGAGCTCTAATATGTCTCTGTCTGTGGTGTGTTTTCTTTAGGTGTATGGGGAAGACACCATGGAACCA[G/A]GCAACCTCACATGGGTATCAGAATTTGTCTTCCTGGGACTCTCACAGACTCGGGAGCTCCAGCTTTTCTTGTTTCTGGTGGTCCTGTTTGTCTACACCACCGCTGTCATAGGAAACCTCCTCATCACGGTCACAGTGACCTCTGATTCTCGTCTCCACACACCCATGTACTTTCTGCTCCGAAACCTGGCTCTC…	Ggc/Agc	SIFT=tolerated(0.28)	EXON=1/1
Target-921	12	35452526	PRR11	A	C	ATGGTATACTGGGAAGGCATTCAAGGCATGGTAGCTATGATTTTGATGACTCTCAGCTATAAGAACAGAATGAATCTCTTATTCCATTCCCAAATGTGATGATTCCTTCTAGGCCATCTCAGAAAATTCTTCCTCTCCAAACTGTGGTCAAATGTGTCCCATGCGTGGTAAACTTAAAAATGTGCCTGCCTGTGCTCTAA[A/C]CACCCCTGGAGACTCCGGAGCTGAATTTCCTCCCTCACCGCCACAGCCAGCCAGCCATCTGCCCCCTCCTCCACCGCCTCCACCGCCGCCGCCTCCTTTGCCACCGCCTCCTGCACTGAGAGCACCATTGCCGCTCAGAAAATCTGATCTCACTAAAGCACTTCAGGTAAAAAACAATCTAAAAGAGGTGTGTT…	aAc/aCc	SIFT=tolerated(1)	EXON=5/11
Target-922	12	39319460	HEATR6	A	G	GGAATGGTTCATAGGTGCTTCCTCCTGCAGAGCCAGCATCGCTACCTGAACAGGAATCCTCCTTGGGTAGAACAACAATGGAAATGCAAAGGCGAATGAGCCAGCAGGGCTCAGAAGATCCCTTTGGTGTGTTAACCGATGCCTCCTCCAGAAAGGGTCCTGCCGGGGCTTTCTTCCACCAGTCAGGAGGGCTGAAGTGC[A/G]GAGTGGATGAACTGCTATTGCTGAGTCCAGAAGAACAGGGCTGTTGCAAAAGTAGCTGGACTTCAGGTAAAGGTGCGTGAGTGGACACTATGGCTCCCAAGAGTGTTAGACTTGACACACGAACATTAACATCTGTCAACAGCAACAGTAAGAACCTATCATCATGGGAACAGTTACCAGAAGGATAATAATTA…	cTg/cCg	SIFT=tolerated(0.83)	EXON=14/22
Target-923	12	39484975	CCL4	T	A	GTCTGTCTCCAAAAAAAGTTGGTGATGACGTTGCCAAGGCAACTGGTGACTGCAAGGGTCTGAGGATTATAGTCAAACTGACCATTCAGAACAGACAGGCCCAGATTGAGGTGGTAGCTTCTGCCTCTGCCCTGCCCATCAAAGCTCTCAAAGAACTGCCAAGAGAGAGAAAGCAGCAGAAAAACATTAAGCACAACGGA[T/A]ACATCACTTTTGATGAGATTGTCAATATTGACCGACAGATGGGGTACTGATCTTTAGCTTGAGAACTCTCAGGAGCCATTAAAGAGATCCTGGGGACTGCCCAGTCTGTGGGCTGTGATGTTGCTGGCTGCCACCTCATGCCATCATAGATGACATCAACAGTGGTGCAATGCAAAGCCCAGCTAGTTAAGAAC…	Tac/Aac	SIFT=tolerated(1)	EXON=1/3
Target-924	12	40729882	CCL1	A	G	AGCACCAGGGCCCTCTGGATACAGTCCCAAAGCCTGGGCCTGTTTCCAAATGTTGCTCCCCCCCCCCCCAATTCCTGGATGAATGGATTTATGTTCAGGTTGAGAAATGAAGGCAAACCATTTTTGTGTTTCTCTTCTAGTGCATGTGTCGTCCTCCAATTGTTGTTACACATTTATGGAGAAGAGGATTTCCCTGCAGA[A/G]GATCCAGTGTTACCGGAACACCAGCTCCACCTGCCCCTACCAAAAAAGCCTGATGTGAGTGGTCTCTCTCTGTTAAACCCCAACTTCGTTCTAAGAGAGAACAAAAACGGCCCACTTGGAAATCGAATGGCAGACACTAGGTGGCGATCTTCCACCAGATTAAGGGTTTTGAGCCAGACAGCGAGGCCGCCCAA…	aAg/aGg	SIFT=tolerated(0.65)	EXON=2/3
Target-925	12	44651590	VTN	T	C	CTGCCGGTGGGACTTCTGGCTGCGGCTGTGGCCTCGGCCACGGCCACGGCCACGGCGTGAGCGGTAGCGTTTACCACTGCGACGTGCAGACTTAGTCATCTTGGGCTGGGAGGGCTTGAGGGCTGAGCCTGAGATGTAAATTTGGCCAGCCATGGCCGCATCCACTTGTTCAGGCAAACCAAGCCAGTCCTGGCTGATGA[T/C]CCGGGGCTCTATGGCACCACCTGTGGAAAGGAAGGGGGTTAACGGGGAGCCTCGGAGGTCAAGGATGGGCTATTCCTCGTCCAAGAACACACAGCAAGTTAGTGGCAGAGCCTAGAATCCCAGCCTTCCAACTCCCTGTTCAGGGCTCTTTCCCAGCCTTCCTCTGCCACATCTGTCCCTCACGGTCTCAGCCA…	Atc/Gtc	SIFT=deleterious(0.05)	EXON=8/9
Target-926	12	45121606	DHRS13	G	T	CTGGTGAACTCTGAGGGCTGGTGTAGGGTTCAGAAGCTGCGGGCTCCTCAGGGTGGGGGCTGCTCAGAGAAGATGGGACTCCTGGGTCCACAGGCTGGGGCTCTTCATCAGATTCAGCATCTTCCCCTGGCTCAAGCCCTGCCAGCCTTTTGCTGGCCTCCCACAGCCGATGGGCTGCCCGGTCGTCTCTGGCGGCTGGG[G/T]GCACCTCTTCCACATGGCAGTTGGCAAAGTATCTCCCACTGAGGGGCTCAATGCCCTCCTGCAGAGCGCAGTACAGAGGTGTCTGGGCACCCCCTCGTGGTGCCCGCAGCACCAGCCAAGCCAGTGGGCACAAAAGTGGGCGTAGCCATCTGGGAACGTGGCGTAGGAACAACTCTGAGTTGACGGGACCTGGG…	cCc/cAc	SIFT=tolerated(0.5)	EXON=5/5
Target-927	12	45761724	ABHD15	C	T	CTGGGCCAGCGCCGACGGCTTACAGATGAGCCTGCACCCGCCTGGGAGCGGCTCACGCCCGTCGCTGAACTGGTCCACTGGGCCTCCGCGGTCCACCTCCTCCTTGTGGCCCTGGCCCCGGTCCCTGGCAGGGTCCTCACTCCGACGGCGCGCTGCAGCCGAGGGGCCAGCAGGCCAAGCAGGGCGAGCGCGGCCAGGAG[C/T]AGGGCGAGGGCGGCGCTCCACGGCGGCATGGCGAGGTAGGAGAGCCCCCGGCCGGCGGCAAGCAAGCGGCGAGGAGGTCCCCTCGGCGAGCTCCCCGCTCAGCCCGCGGCTCCGCCCGGCCTCCGGGCTGCCCAGGGCCCTCCCGTGGGGGTGGGGGCGCGCTCTGGATTGGCCGCGGCCCCGCAGAGGCAGCC…	Gct/Act	SIFT=tolerated_low_confidence(0.15)	EXON=1/2
Target-928	12	47941264	SERPINF2	C	A	GTGGGTTCAAGGCGTTCCCTGGCAGGGATGCCAGACACCCTCCCAGGCAGGTCCAGGTAACCTGTGGGCAGAAGGCAGCTCTGACCAGCCATCTCCCGCTCCGGGCAGGCCTGCAGGGGCTGTTCCAGGCCCCGGATCTGCGTGGGATCTCGGACGAGAGCCTGGTGGTGTCCAGCGTACAGCATCAGTCCACGCTGGAG[C/A]TCAGTGAGGCCGGCGTGGAGGCGGCCGCGGCAACCAGCACGGCCATGTCCCGCATGTCCCTCTCCTTCAGCGTGAACCGTCCCTTCCTCTTCTTCATCCTTGAGGACACCACGAGCCTGCCCCTCTTCGTGGGCAGTGTGAGGAACCCCAACCCTGGTGCACAGCCAGAGCGCAAGGAGCAGCAAGATTCCCCT…	Ctc/Atc	SIFT=tolerated(0.16)	EXON=9/9
Target-932	12	51544701	DHX33	A	G	GCCCGACGGGTCCTACGCCACCACGGACACCCACCAGCCGGTGGCCATCCACCCGTCGTCAGCCCTCTTCCACTGCAAGCCGGCCTGCGTCGTGTACACGGAGCTGCTCTTCACCAACAAGTGCTACATGCGCGACCTGTGTGTCGTGGACGCCGAGTGGCTGTACGAGGCTGCCCCCGACTTCTTCAGAAGGAAAATGA[A/G]GGCCGCCAGGAACTGAGCCGCCCACACCCGCGCCGCCAGAGGCCGCAGGTGGCCCAGAGCGGATCCTGCTGCCTTCTAGGAGCTTGAAAGCCTTTTGGTTTAAACCCCTCAGGCTGAACCACCCAGACCTGTCCATACCTTGGAAACTTCACAGTGATGCTTTGGGTTCTTGCTGGGCAACTTTGGGTGACTTT…	aAg/aGg	SIFT=tolerated_low_confidence(1)	EXON=13/13
Target-933	12	51929691	ENSSSCG00000017901	T	C	GGGACATGGCCCGAGGGAGCTTGGGCGGCCGTAAGGTCCCATGGTAAGATAAGACCCCTAAATTCCTGGCATGAGTAGATGCTCTAAGGGAAAAGCAAGACCCAAGCCTACCTTGTCCTCACATCAGGTGTTCCAGGGTGGTCAGCCGATCGCCACCCCCCAGCTTGCCTTCCCAGAGCCTCAGACTGACACCCCGGCAT[T/C]ATGGAAACACCTTCTGGGAGAACCTTAGTCAAAAGCCCAGGTTGGTATGAATGGAGAAAAACGGGGACCAAGTGGAAGTGAGGCGGGGAGGCTGTACCATCTTAAACTACCGTAAAGCCTTACAGTAGCAATAAGCACTAGTTAGGGGATAATCATCCCGCTGGCTGATGGACATTGTGGCTCCTAATGCCAGG…	Tat/Cat	SIFT=deleterious(0.01)	EXON=3/7
Target-934	12	52013854	CHRNE	G	A	CCCACCTGGGCTTTATTTGGAGGAGGAGGAGCGGGGCTGGGACGGTGGTGGATTCTCCGGTCCCAATGCTACTGGACGCCACCTTGAGGTCTCTTGAGTGTCTCTGTTGGGGGCGGGCCAACTTAGTACCTACCCAGCCCCGCCTTCTCTGGCCCCCAACTCTCCCCTCTTCCGGAACTCCCCGGTTCCCCGGGGGTCGC[G/A]AGGTCCAGGGTGTGTCGCCACTGCTGCAGGAATGAGGTGGACCCCTGCAGACCTCGTCCACACAGGCAGAGCCACGCCCCCTGGAGCAGAAGCCGAACACTGGCGCCAGCTGCAGACCCGGCTTGCAAAGCCGCCTGCCCGGCGGCCTGGGCTACCCGGGCCAGGGCTCCACCGGGATCCCCGTCGTCTGGGGC…	Cgc/Tgc	SIFT=deleterious_low_confidence(0.03)	EXON=3/4
Target-935	12	52075046	PLD2	C	T	ACTGAAGCCCATGATGTGTCCCCAGATCCTCATCCTCTTCTGAGATGGGCTGTGTGTGGTGACTCTCCTCTGCCCCACCCTGGACAGGATCAACCATGAACTCCCCCTGCCGCTCCTGCCCCCGCCAGCCCCCTCTGCCCCCACCTGCTCATAGATATTGGCATTGCTCTCGGCTATGTCTTGCCACAGCTGGAAGAAGT[C/T]ATCACAGACAGGGTCTCGGAGATCCAGGTCCGGTCGGGCATCTGCCCCCAGAATTGCGCTGCGGGAGAAAGTGGGGCTAGATTAAGATCCTTCGAGAACCCGACTACCGGAAAAGGTATGATGTCCCTCCCCAGGTCATTCAAAATCGACACAATGCTGAACAGTAAAGGAAGTGTAAACCAGTCTGACCAAAC…	Gac/Aac	SIFT=tolerated(0.36)	EXON=24/25
Target-938	12	53907429	PIK3R6	T	C	CTTGGACAGCTTCCTGAGCAGCGGAGTTTTGAACGGATGAAGCAGAATTTCCCCCAGCAAGCCCAGGGCCACCGAGAAGCCCATGACCAGCTCGCTGCTCCCGTGGTCTTTCATGTGCCAGAACAGGAAGTTCTGCACGGCACTGGTGGCGGCTCCTATCAGGAGGACAGTGAGGGCGAGGAGGATGAGGCGGGCGTCGC[T/C]ACCGACGAGAGACAGGGCTTTGCCCGTTCTGTAGCTGGGCTCGCGCCGCCTGCAGAGGGGGACGGGAAAGGCAGTGCTCACCAGTAAAGCCACGGTGCTGACCAGTGCGTAGCCGTAGAAATGCACCACACCCCGGGGGCCCTTTGTCACCAAGAGGCAGTCCAGCTTTCCCACCAAGGCTGCAATGCCACACA…	Agc/Ggc	SIFT=tolerated(1)	EXON=1/2
Target-939	12	53919639	PIK3R6	G	A	AGCCTGGCACCCAGCCCCGGACCCAGCATGAGTAGAACTCAGCCACGGTGCTGGTGGTGGTGGTGGGGAATCTTCTAGCCCCTTCTCGGCCCACCTCCTGTGGCTCCACCCTCCCTCCTCCGCGCCCCGCCTCCCTTCGCGTCCCGCCCTCTCTCTGCTCCGCTTTTCCCGCTCCTCACCTTCGGTGCCACTGTCTGGAA[G/A]GGCCTTCAAGACCAGGCCAGTGGCCCGCAGGGACACGGTGACCTCCCGGGCCCGGTGACTGAGCAGGGCCTGGGGAGGGGGACGCAGGGACAGACGGGGGTCCTCAGGACAATGCACACCCCCCCACAGCAGCAGTCCCGCTTCCCGCCCCTGCCCCGAGTCTCCACTGCGTCCCTAGCACCCAGGAAGCAGCC…	Ctt/Ttt	SIFT=tolerated(0.05)	EXON=18/22
Target-940	12	54544127	STX8	A	G	CCGGGGCTCACCAGGGGTCCGGGGCCATGGTGCAATCTCCGCCTGCTTCTCGGACACTTCCTGCTTGCAGCAGCTGACTACGGCGGCCCGCGCGGCTCACACCCCGCGGCTCGACCCGTGCGCGACCGGAACCTGCAGTTTGCAAAGTGCACATAAGCCAGGGCCTCAAAATTAGGATGAGGAAAGAAAAGCGCTCCCCC[A/G]GGGAACTGTAGGTTGGAGCCATCTGTTCCCATTAAGGGACGCGAACCGCTGGGCGCAATTAAAGTGAAATTCACTTTTAAATAAAATCTAAGCATTTCCCCAGGAACGTGGGAGCCCTCAAGACCTCTAGCAGTTACTTAACATTGTATCCTTGAAGAAAACAAAAATAAACAAAAAACTGGATTATGGTGATA…	cTg/cCg	SIFT=tolerated_low_confidence(0.08)	EXON=1/8
Target-941	12	54624416	USP43	G	T	GCGGGGCCTCTCGCTGGGTGGGCGGGGCCCTTGGGTGGGTGGAGTCTCACGGTCCCGTGGCTTCCTTTGCAGCTGGCCCAGGACGACGCGTGGAGGTGCCCGCACTGCCAGGCCCTCCAGCAGGGCGTGGTGAAGCTGAGCTTGTGGACGCTGCCCGACATCCTCATCATCCACCTCAAAAGGTTCTGTCAGGTGGGCGA[G/T]AGGAGAAACAAGCTCTCCACGCTGGTGAAGTTCCCGCTCTCCGGGCTCGACATGGCTCCCCACGTGGCCCAGAGAAGCACCGGCCCCAAGGGCGCGCCGGGCCCCTGGCCCTCCTGGAAGCAGCCGGCCTGCCTGCCCACCAGCTACCCGCCGGACTTCCTGTACGACCTGTACGCCGTCTGCAACCACCAGGG…	gaG/gaT	SIFT=tolerated(0.31)	EXON=12/15
Target-942	12	56309414	DNAH9	C	G	CCTCTGTTCCTCAAGTGTTACTATCCTGTGACTGGCAGACATACATGTGCCTTTTTTTCTGGCAGAGATTTTATTGAGGAGAAGTTAGGAAGCAAATATGTGGTGGGAAGAGCCCTGGACTTCGCAGCCTCATTTGAAGAATCAGGACCAGCCACTCCCATGTTCTTCATCCTGTCTCCAGGGGTGGACCCTCTGAAGGA[C/G]GTGGAAAATCAAGGTGAGAAAACCTCCCCTTGGAGACCCAGGCTCTGTCAGTCTGCATCTGTCAGTCTGCATCTGTCAGTTTCTCTTTTCCTGATTCACGGCTTAGGTTGCACTGCTTGGTGTTTGCTCACCGGCCATAGAGAAATCAGGGTCATTGCGGAAACAACACCAGGGGACCATCACCATCAAAAGGA…	gaC/gaG	SIFT=deleterious(0.04)	EXON=61/69
Target-943	12	56361060	ZNF18	T	G	GTTTCACCAAGTTTGAGCTCCTCGGAAAGGCTTTTTTGCAGGTGGGGCACTGAAAGCTCGTCTTGGCGGTGGTGTGAGTTCTTTGGTGAAAAATAAGCTGGGGGTTCCGGTAGAAGGTCCTCCCGCACTCCCTGCAGGTGGGCACTCTCTGGGCCATGGGCGCTCTCGGCTGCGCCCGCTGGGGGCCCTCTCTCCTCTCC[T/G]CCACACCCTGCACGGACGGCTCTCCGGGGGGGGCTCGCGGCAGACGCGGACTCTGCCGCTTCCCCGCACTCCTCTCCTGCGGAGAGAGCTGGGCCCCCGGCCACTCGCCCTGGGGGCTCTCCTGGGCCTCAGGGGGGTTCTCTTCTGCTGCAAGGTGCTTCAGCTGGTCCTCCCCGAAGAGGCCGCCCACGGAA…	gAg/gCg	SIFT=deleterious(0.02)	EXON=7/7
Target-944	12	58108740	COX10	A	C	GGTGAGGATGGGGGATCTGGAGAGGTTCAGCTCCCTGCCCATCTCCACCTCCCCTCGGAGCAGAGGGCAGCGCAGATGCGCGGGGGGCCCAAGGGAGCCCCGCCGGGTCGGCAGCTGCCGGTCAGCGGGACGATGGCTCTGTCAACCTCTGCTGACAGCGTGTCTTGCTCCCCACTCTCCCTCAAACCTCTGCAGGAGCA[A/C]TTCTTCTGGGAGGAATCCTCTACTCCTGGCAGTTTCCCCATTTCAACGCCCTGAGCTGGGGCCTCCGCGAAGACTACTCCCGGGGCGGCTACTGCATGATGTCGGTCACCCACCCGGCGCTGTGCCGCCGTGTCGCCCTGCGCCACTGCCTGGCTTTGATCGCACTCTCCGCCGCGGCCCCTGCCCTGGATGTC…	Att/Ctt	SIFT=tolerated(1)	EXON=7/7
Target-945	12	59412097	TTC19	A	C	GGTCGTGTAACGAACACACCTGACTCCAAACCCTGGGACCGTGAACAGACCTCAGGCAACTTCATTTCTAAAACACATGACACCCGCCCCCCCCAACTCAGATCTCTCCCTTCCTTTCCTGCGGCCAAAGAGTGAGAGCCCCCCCCCACCCCCGTGCAGAAAGGCACCTGTCCAAAAACGCCAGGCTTCCCTACCTGACA[A/C]AATGTCTTCTGCTAGCTCCTTTTCTCTTTCAATTTTTTCCTCCAGAGTCGAAATGCAGAATTCATAGCCAGCAAGAGCCAATTCCTGCCTGTAAGGCAAAAATCACCCATGTCGGCTCACCTTTCACACACAGGGTGCGAGCAGGAGCAAGAGTAAGACGAGGAGAGGCGAGCAGCGGGAGGTCGGCCTCATGG…	Ttg/Gtg	SIFT=tolerated(0.07)	EXON=4/7
Target-946	12	60118704	RNF112	T	C	CCGCTGCGGCCATCCCCGCACCCACCACGCCACCGGCCAGGCCCATGAGCCCCGCACCCACGGCGCCGCCCACGGCGGCCAGGTGGCCGCAGAAGCGCACGGTGTAGGAGTCCATGAAGGCCTTGGCCTCGGCCTGCAGCTCGGCCTCCAGCGCCTCTAAGGTCTGCTCCCGGCCCGCACACAGCAAGGCCGCCCCGTGC[T/C]GGGCCAGGAGCGCGTCCTTCTGGGCCGACAGGAGGTTCCGCATGGTGTCTGGCAGCACCCGGAGCGCAGAGAATATGCGTTTGGTGGCCACGTCCTGTGACGGAGGAGAGAAGGGGCCCTGACCAGAGCCCAGGAGCCGCGCTCTGGACCCCTGGCCTCCCTCCCTCTGGACCTCTGGGCTGCCACCTGCTGGA…	cAg/cGg	SIFT=tolerated(1)	EXON=12/12
Target-947	12	60282183	SLC5A10	T	C	TTGCTGGCTCAGCAAGGCCCTGGGCACTGACCCACCAAGGGGCGCCACCTTCCCCGGGCCTCGGGGCGCTTGGTGGGAGCAGGGGCCCCGGGGGCTGCGTCAGGCGAAGTAGGCGTAAAAGAAGAGGTTGACGCACACGAGGAGGACGGCGTTGAGGCTGCAGACCCGGGCCCAGAAGGCGTGTTTCTGGGATGCCGGGC[T/C]GTCACCTGCAGGGGGTGCCAGGACGGGCTGGATGAGGGTCGCCGGATCATACCGGGCGCCCTGGCCTCCAGCCCCGCCGTGGGGTGGGAGTGAGGGGGGCACCCAGGGCACACACACCTGTTTTGGCCCCCGAGGGCCGGTCCCGAGCCAGGGTCCACCACGTGAGGTTCTCGATCTGCAGGGAATGGGGGGGG…	Agc/Ggc	SIFT=tolerated(0.44)	EXON=15/15
Target-948	12	60472263	MIEF2	C	T	CCAGGGGCTGCTCCCACGAGGGCGGAACTCCAGCTGAGTTCTGCGCACGGCCCAGCAGCGAGGGTCCTGAGCCACAGTGTCCACACCGGGCACCAGGCTCCACAGGCCCGGCTCCAGTGCCAAGGGCACCAGGAGACGCACGGGGTCAGTGGCTCCTGCCTGCAGCCCATCGTAGAGCGGCCCGCCAGGCACCAGTGCCC[C/T]GAAGGGCAGCTCTGGGAACTTGTTCCGCAAGTAGGCCTGCAGCTCCAGGGCAATATCACCGGCCAGCTGCTTGGCCAGAGTCACGTGAGCCACCGGGACGGTCACGTAGTCCCGCTCGAATGCCAGCAGCTTCTCCTGGAACGTCAGGCACAAGGATGGCGCTGGGGAGCTGAGCTGAGGCGCCTTCTGGGGAT…	Ggg/Agg	SIFT=tolerated(0.41)	EXON=4/4
Target-949	12	60752245	RAI1	A	C	AGGGGAGCCGCCCTCGGCCTCTGGGATCCCAGCCCGGCCCACCCCCGGGGTGCTCAGCTGCGTGCCACCACCGACCCACGTGGAATGTGTGCCAGGTCATACTGGAACTTCCAGGGAAGAGGCGCGTCCCCAGGCTCAAGGCCCTCCACCCCCACCGGAACCTGGCTGGCCCCAGGAGTCTGGCCACTCCGCGGGCTCCC[A/C]TTCTCCAAGCCTGGCTGGAGGATGGGGGCGAGAAGACCCTGTGCCGTCAGGTTCCGGGAGCAAAGGGACCCGGAACGTGTTTTCTTCCCAACCCGGGACCACCAGCTTCCGCCCGAGGCGGCCAGATCCAAGATCCGGGGTCTGAATCGGGGATCGGCTCGGGACTGGCGCCGGGAGCAGCGCAAAGGCCCGGG…	Tgg/Ggg		EXON=4/4
Target-950	13	2133510	ENSSSCG00000011186	T	C	GGTCAGTGGCAACTTAGGGATAATAAGAAATTACTCTCTGTATCTGAACACATGGGGATGGGGCACCTTTTCAATCAAGGGCTTCCTTACCTTGTATATCAGTGTGAGCTTCACCCTCCTTGTACTGAATTGCTTCCTTGAGGACCTGCGTCATGTTTTGGGAGAAGGCGCTGAGGTCTCTGACTGTTCGGAGGTTGTAG[T/C]GGAACTGGCCCGTGGCCATGGCCTTCAGGGTCTCCTCGGACACCCTCTGCATCCCCACAGAGATAATCCTCACTCCATCTTTGCGCAGGGCCTCAGCGGCCTCTTCCACAGCATCCTCGGAGTCGGCGGAAGCCAGGACCACCAGGATTGGGGGGAACTGTTTCCTGTCCCTTCCATTGGAGAAGTAGGTCCTG…	cAc/cGc	SIFT=deleterious(0.02)	EXON=3/40
Target-951	13	2270872	ENSSSCG00000038215	G	T	GAGCTGTGCACAACTCAGCAAGAGTGAAGGTGTGAAGGGCACCCACCTGCCCAAATGCCAGCTCTGTACTTGCCCTCTCTCCCCACACACCACCCTCACCCCACCCCCAGGGCTCTGGGACTGCTCACTTTTTAGGAGATTCAGGAAGGCCCGAGTGAAGCCTCGGGCATAGGCCATCTCCTGATCCGAGATCCCCTCCA[G/T]GTGCAAGAGATGCTGTTCGGAGGGGGCACTGGCCACACGAGCCAGCTCCTCCAGCTCGCGGGTCCCCAAGCCCGGGCCCAAGGCCAGCACAAACAAAATGATGCCTTTGCACTTGGCCTCCAAGGACAGAGTCCTTAGCTTCTCCTGGTCCCAGCTGCTGGTCTTGCTGGCCACGATGGCAAGGAGGACCTGCG…	Ctg/Atg	SIFT=deleterious(0.02)	EXON=20/21
Target-952	13	2585427	SH3BP5	T	A	TACGCGGCCACCTCTCCCGGGTGCAAGCACCGGGGACCGCGAGGCGGGCTCAGTGCCATTGCCGGGATCCACGCGCCCTACCTGTATCCGGGGGTCCACTTCTTCCTCCTCCTCCAGCCCTGGCTCCATCCCCTCCTCCTCCTCCTCCTCCTCCGAGTCCCGGGCTGGCGGCGGGAGCTCGGCCGCCTCCTCCGGCCGGC[T/A]CCGCTTCGGCGCCGCGTCCATGCGGGTGGCCGGAGAGCGAAGCGAACGGCGGACTTCGGAGCGCAGGAGTGGCGTTCGCAGGCTGGGCCGGGGCCGTCTGGCCACCGCCCGGTGCGCTCTGGAAGCGCCGCTTGCTGCCGCGGGTCCCCGGCCCCGAGCAGGAGGAAGTGGGCGCGGCCGCCCCCTGTCCGCCG…	Agc/Tgc	SIFT=deleterious_low_confidence(0)	EXON=1/9
Target-953	13	3524497	RFTN1	G	A	ATGGAGAGTCCACGCCATCCTGCTCTCCCAAGGGCGGGCTGGGTGGCTGGGAAGCAGGTGCCGCCCCTCTCGGACCTTGACCAGGCTCTGGGCTTCCGTCCATCCCCTCGGGTGCATCTGTAGCCCCCAGGTTCTCATGCCCACACCTGCCAGGCTCCATCGTCACTTCCTGGGCTTCCGTCTGGGGACTGCCGCCTGCT[G/A]AGTCCCCAGAACAGCGGTACTGAGGGATGACCCCCACGAATTTCAGGCCCTGACTCGCAGCTTCCTGGATCTGTGAGGGAGACAGAATGATGAGAACGGGGTAAACAGGACATTCTTTCAAAGCGGGGGACACCCAACAACCAAAACAGCTTAAACAGCTCACCCTGTAGGATGTTTCTGTTTGAACTCAAAGT…	tCa/tTa	SIFT=tolerated(0.42)	EXON=5/10
Target-954	13	6841459	EFHB	A	G	TGCATTTATTGAGATCTCCTAGTGCTTAGAATGGGCTTTGAGAACCTCAGCGTCTGGGGACAATGCAAGGACAGATAAGGGACACACCCCTTCTGTGGTCTGCTGATTCTTCTAAAACTCAGCACATAATGTGACATACTCACAAGTAGAAAGCACAGCACCTACATCTGCACCGATTTCCGAAGAAGTTGTCTTGTAGT[A/G]ATTAGAAACTTTATCACTTGGCCTCAGAAGTGTCCGAAGAGTCTTTTCTGAGCTCCCGGGTTCTTTTAAGATGATATCTTCGGGCTTTATCAGGAAAGCTGGTTCAGATTCTTCTGCGTTAGTCTCAACAGGGTTTGCACAATCTGGTTTTCTGCCTTCAAGCAAAAAAGGAAAGGGGAAAAAAGTACAAGTGG…	Tac/Cac	SIFT=tolerated(1)	EXON=13/15
Target-955	13	20446690	ENSSSCG00000044082	T	A	CTCAGCAACTCCTGCACAGCCACCGGGCTTGGGTATCACTGGCTCTCCTCGACCTTCAGCTTCTGCAGCTGTTTTCATGGTGGACACAGAGAAGCAAAGGCCACCCGGGAGATGGCGTTATGCTGTGCCAACTGCTTAGCCACATAGAGCAGCCCCAGCTTTCAGCAAGGGGTGATTGGTCATCTTGGGCAGGCCACCAG[T/A]GCCCCAGCGAGCAGTGTGGAGGCAGAGGCACTGTGGCCACAGGCGCTCTGGTCCCGTGTCCCAGGCAGGCTGTGCACTGGCCACGTGAGTGGCACTGTCTAGGCCATTAAAGTGCTTTCTTGAACTCAGTTTTGAGTATCCTGGAAGTCTGGCTGTGGATAAGAAGATGGGTAGTTGACCTTCTGAAGAGCTGC…	cAc/cTc	SIFT=tolerated_low_confidence(0.17)	EXON=1/5
Target-956	13	21872358	MLH1	C	T	ACATATCAACCATTCACGGCAGGCAGGGGCAGGGCTGCGGGCAGGATCAGAGGATCTGGTGTGACATCCCATAGCCGGTCATGCCTGCCTAGGATGCCCCACGGTTGGTCCCCATCTGTAACCCGATCACATTCTTGCCCTCCTGCAGCTGGTTATCAGAGAAGTTCCGGGGGTTTTCCTTACATTTCTTGGGAAACCCA[C/T]TGGGATCCCAGGAGAAGAGCCCATAATCCCAGGCTACCACCAGCCCACCCAGGTTCATCAGCGTCTGCTGCACACAGGCCATGTTCTTTCCTTCCCAGAGGTCCACAGTCTGGAAGATGTCAGTAGTGTTGATGCCGTAGCACTCAGCTGCTTGCAGGAACGGGGAGATCTGCTCCATCTGCTTGAAGGCCATG…	aGt/aAt	SIFT=tolerated(1)	EXON=1/2
Target-957	13	21872520	ENSSSCG00000025502	G	T	AGTTCCGGGGGTTTTCCTTACATTTCTTGGGAAACCCACTGGGATCCCAGGAGAAGAGCCCATAATCCCAGGCTACCACCAGCCCACCCAGGTTCATCAGCGTCTGCTGCACACAGGCCATGTTCTTTCCTTCCCAGAGGTCCACAGTCTGGAAGATGTCAGTAGTGTTGATGCCGTAGCACTCAGCTGCTTGCAGGAAC[G/T]GGGAGATCTGCTCCATCTGCTTGAAGGCCATGGTGGAGGCCTGGATCTTCTTCACTGGGGCCTGCCCTTTGGGGTACAGCCCATTAATAAGCTCACACAGCACCGTGCCATCTTTGAGCCAGTTCTGAAAGTTCTCGTGCCCAGGCTGAAGCCAGCCCACATCCTTGCAGCACTGGGTAGTGATCCACTGGATC…	cCg/cAg	SIFT=tolerated(1)	EXON=1/2
Target-958	13	21941041	TRANK1	T	C	GGACACTATAGGTGGGGGGCGGGTGCGGAAGGGGCTGAGAGGTGTTGGAGTCCTGGATGCAGCTGCTAGGGTGGGAGCTGCGGGCTCAAACAGCTGCCCTGGAGGAGGGCGGGGCACTGGATGCTTGGGGCCTCCTGGTGTCGGCAGGCCTGTTGTTCTCAACACCTCTTGGAGCCCTTTGGCAACGTGGAGGTCGGCCC[T/C]GATGGTAAGGAGGCCTCTGTTGTTTGTCACCACCTTGCGCACAAAGTTGATACCCTCAGGGAGTGAGATCTGCACCCCTTGCCAGGTCCGGTCATTGAGCATGGGCATCACCCCAATCTGCAGCATGGTCTTCAGAGGAGCCTGCAGTGGGTCGGTGCTGGTGACTCCAGTGCAGACTGGTTCGAGTAGATTCT…	Agg/Ggg	SIFT=tolerated(1)	EXON=5/6
Target-959	13	22202775	GOLGA4	G	A	TTTAAGAATATTGAAGAATCTACATGAGTCTAAGGTCCTCTTAATTGTTTTTGGCACAGGAAAAAAGTCAGTCAGAATATTTGAAGATCACTCAAGAAAAAGAACAGCAAGAATCTCTGGCCCTGGAAGAGTTAGAATTGCAGAAGAAAGCCATCCTCACGGAGAGTGAAAATAAACTTCGGGACCTTCAACAAGAAGCA[G/A]AGACTTACAGAACTGTGAGTTTAAAAACTAGTCAGGTTCTAGAGCTATGGAATTACTTGTGTACAAAAACTATTGTTATGTTTCTGTTAGTATAAAGTTGTAGAGAAGTTTCTGATTTAGATTTACATATATGTGCACTCCATTTTCAGATAGTAAGAGCTTTTCATGGGAGTGGTTTTGGTGTTGACTGCACA…	Gag/Aag		EXON=12/22
Target-960	13	24519604	ENSSSCG00000011269	G	C	AATTTAAAAAAAAGCCCATCTATAGGAAAAGCAGATCAGGTAAGAGAGCTTCATTTTCCTGCACTATCCTTTACTCGGGGATTACTGGGAGCAATAAGCAACATGATGTTAGCAGCAGTGTCTTCAGCTCCTGATTCTGCCTTTCCCTTAGGTGTCGGGTGATTTATCAGAGACTGACATCAGCAGTGAGGCTAGGCACC[G/C]CAGGTCCAGCACGGACACATCAGAGCAGAAACTGAGAAACAGGCTGTACGAGTTGGCAATGAAAATGAGTGAGAAGGAGACTTCTTCTGGGGAGGAACAGGAGTCTGAGCCCAAAACAGAGTCTGAGAACCAGAAGGAAAGTCTGTCTTCTGAAGAGAACAGCCAGAGCGTCCAGAAGAGCTGAAGAAGGTAAG…	cGc/cCc	SIFT=tolerated(0.64)	EXON=10/17
Target-961	13	25508898	ULK4	C	T	AAAGTCCATCATCAGGCTTTAAGTATATCAAACAGAAGATGGAAAAGAGTTATGGGCTAAGAGTAAAGAAAAACATCAAGAGGTCACAATGGACCATGAGTTGAAAAAGCCAAATGCTGGGGGGAGGGGGTTGTTTGTCCAGCTGGAGTGTTTTGGGCTTTCATGTGGAAGTTCCAGGGCCAGAGATCAAAGCCTCTCCA[C/T]AGCAGCAACCTGCACCAAAGCAGAACCCAAGTCACAGCACTGACAACACAAGATCCTTAACCCGCTATGCCACAAGGGAACTCCTTTTTGTTGGGTTTTGTTTTGTTTTTTTAATGAGTGGTTATAAGATACAAACAGCAAACAATGGATCCCATGCAATCTTTTTTTTTTTTTTTTTTTTTAGATTTTATGGC…	Gtg/Atg	SIFT=tolerated_low_confidence(0.07)	EXON=32/32
Target-962	13	26604070	SNRK	T	C	TGTTCTTATTTATACAGTATACTTGTAACCTAAAAATACGTCATAAGTATACATGCATTTAAAATAATAGTGAGATAAGTCAAAATATCACTAGGTAGAATGGATTTTTTTTTAATGCTTTCTGCATTTTCCTGTTTCTCTACAGTTGGCGTGTATCCCCTTAATGGTGAAAAGGTTACAAAAAGGTGCAGGTGTGTGCA[T/C]GCCCGTGCCTTCCCCCTGGGTGGGAGGGGCTCCTTATGTCACTCTTCCTTCAGACAGCCTGCCTTCTGGTCCAGTTCCGGTGAGTCACCCAACGCGTCTTGTGTTCTTAATTTTCTCTTTGCAAAATGAATGTGATCATCCGGGCCTCTCCACCTCATAAGATGGTTGTATGCTGCAGCTAACTCCTGCCTGTA…	aTg/aCg		EXON=1/9
Target-963	13	28621013	LARS2	A	G	CCTTCTGAAAGAGGAGCTGCAGCCCTCTGCTCTCCTGTCCTTTCTGCCCCTGCTAGGGATGTTGGGGCTGTGGTCTGAAGCTGTACTCACTATTTGGGCTTGAGGAGGGGATGTGGCTGGGGAGCACAGCAGCCCAGAGAAAGGGCTGAGAAATGCAATGACTCTGTTTCCTGCCTGCCAGGTTGATGGGCAAGTCACAG[A/G]AGAAGAGCTGAGTGCCTACACAGCCACCCCTGAGGCCATTTATGGCACCTCCCATGTGGCCATCTCACCCAGCCACAGACTCCTACACGGGTGCAGCTCCCTGAAGGAAGTCTTCCAGAAGGCTCTGGTCCCTGGCAGAGGTGAGTTGGCAAGTTGAGGTTAGGATGGGGACATTCTGCCTCATGTTTCCTGGA…	gAa/gGa	SIFT=tolerated(1)	EXON=8/20
Target-964	13	29099805	FYCO1	C	T	CTATGCCATCACGGTGACAGAAGCCATTGCCTACCTGCGCGCCTGCCTTAACCCTGTGCTCTATGCCTTCGTTGGCCTGAAGTTTCGGAAGAACTTCTGGAAACTTGTGAAAGACATTGGCTGCCTCTCTTACCTGGATGTCTCAAGACAACAGAAGTCTTCTGAGGACATGTCCAGGACGGCTTCAGCCTTTCATAATG[C/T]GGAGGCCACCAGCATGTTCCAGCTATAGCCTTTGCTGGGCTTGGAGAAGCTGCTCAGGATTTCACAGGAGCAGGGCTGTGTCCTCTGGCCGCAACGAGGAAGGCTTTGCGTGTAGCACACACGTTCTCCTGGAGAAGTTCCTTGATGCCACAGCTGGGGCAGGATGCTTCTTCTTAGGCAAGCACAGATTCTGC…	gCg/gTg	SIFT=tolerated(0.72)	EXON=2/2
Target-965	13	29613099	ALS2CL	G	A	TGAGCCAGAGGCCCATTTCTCCCCTCCCTCAGCTTCCCCACAAGAGACATGCCCGGGAAATGGCACCCGGCCCCCCATCACCCTGGTTGCCTACCTCTCCAATGGTGTCCGCAAGGCTCAGCAGGAAGAACACATACTGCTGCACATGATGGGCGAGGGGCTGGTGGAGGGCCTGTACCAGCACTGTGCCCACCGAGCCC[G/A]CTGAGCTCATGCCTGACAGGAACTGCTGCAGCATCTTCCGCTGGGCCCGCCAGTACTCGCTGAGTGGAGGAAGGGCCACGCACCCCTTCATTCTCTCCTCCTCCATGCCTGTACCCACCACCATCACCCTCTGCCCTAGTTAATCCCCCAGGACCAGTCCCAGACCCCAAACCTCTCTCCCATCAGAAAAACTG…	gCg/gTg	SIFT=tolerated(0.09)	EXON=5/26
Target-966	13	29876297	NBEAL2	C	G	GTAGCCTGCGAGTGACTGCACTACCCCGGGGCAAGCTATTGAACCAGCTCAGACGCCATCTAGGTATGGGCAGCCTTGGAGCTAGGGCTGTGCAGGTGGGGGTAGGGGTCCCAGGCTGGCCAGGGAGGGGTAACTACTCTGTTCTGCTGGTCCCCTCCCTTCTTTCCCTCTCTCCTCCCCATGTAGATGTAGTAACCTGC[C/G]TCGCACTGGACACCTGTGGCATCTACCTCATCTCAGGCTCCCGGGACACCACATGCATGGTGTGGCGGCTGCTGCAGCAGGTGTGCTGGGTGGCAGCCCTGTGGGGTCCCCATAGTTCATATCTGCAGCCCATCTGCCCCTCAGTGCCTGCTCTCTCCCCTTCCCTCTGCCACTGTGCAAGCCCGGGACTCCAC…	Ctc/Gtc	SIFT=deleterious(0)	EXON=48/53
Target-967	13	34896734	ITIH1	T	C	GGAGTCCCCTGGTGGTTTTAGTTGCTAAAGGATCTGAAGTTGCTCTGCTGTAGCACGGGTTCAATTTCTGGCTTGGGAATTTCCCCACACTGTGGGCACGCCCCCCGCAAATGTCACTGCAGACCAGTAATGTTCCTCACCCTCGATGGTTCCAGGGTCATGTGCTTTTCCGCCCCACGGTGGGCCAGCAACAATCCTGC[T/C]CCACATGCTCTACGACTCTGCTGAACGGGGACTTCAAGGTGACCTACGATGTCAATCGGGAGAAGCTCTGTGACCTCCTGGTGAGCCTGAGGCTTCTGGCCCAAGGTGCAGGGGTGCGCAGGGGTGCTTGTGAGAGAGGCCTTACCTGTTCCTTTGTGTTTCAGGTCGCCAACAACTACTTTGCCCACTTCTTT…	Tcc/Ccc	SIFT=tolerated(1)	EXON=6/43
Target-968	13	66207598	PRRT3	C	T	TCCCACTGGGCCTTCAGGCTGTCCTGGGGTGGGAGGGACTGTGGCCATCCTGAGCTGGAGTCTGGGAGTTGTGGGGATGGAAGTGAGATGAGGGGCGCCCACTGGATAGGGGGCTGGTGCTTCTTGCTCCGAAGGCTCCTGTGAGTCAGGAGGTCCTGTCCAGCCCTGAGAACTTAGCCCTCGAGCCACCTGGATGTCAT[C/T]AGGTCCTGGGAGTCCTTCTCTCTGAGCCCCATGGGCTGCTTTAGGTCCATGCAGGGCTAGGCCAAGGGAGTCTGCAGGCCCCTCAGGCCCCTTCTCAGCAGAGCTCTGGGGGTCACTGGAGTTCCAGGGACTCTCATCTCTGGGCTTCTCCCAGAGGAAGTCGAAGGCCCGGGGCTCTGGACCAACAGACCCCT…	Gat/Aat	SIFT=deleterious_low_confidence(0.03)	EXON=2/4
Target-969	13	67490279	ATG7	A	G	GGCGCACGTTTGATCCCTGGCCTGAGAACTTCTGTGTACTGTGGTCACAACCAAAAACATAAAGTGTTAACTCTAGTCTTTTATTTTTTGACACTCACAGCTGGTCATCAATGCTGCGTTGGGATTTGACACGTTTGTTGTCATGAGACATGGCCTGAAGAAACCTAAGCAGCAGGGAGCTGGGGACCTGTGTCCCAGCA[A/G]CCCTGTGACATCTGCTGACCTCCTGGGCTCATCACTTTTTGCCAACATCCCTGGCTACAAACTTGGCTGCTATTTCTGCAATGATGTCGTGGCCCCAGGAGATGTAAGTGGACTTCTTTGAGGTTCCAGATATTTCTTACAACTGTCTTGCCCACTAGGGTGGAGAGACCCAATACTTGCCTTTTTAACTGTGT…	aAc/aGc	SIFT=tolerated(0.89)	EXON=15/20
Target-970	13	69224051	TMCC1	G	A	GTACATCGTGTGGAGACACTGATGACCTCCTGCGCTGGTGCTGGAAGAGATGCTTCAAGCCTTGGCCAATCACATTAATGTTCTCCAAAGCATTGTGGGTCATTTTAGACAACTTTTGTTCTGATTCTGTCTGCTTTCTGGCCTCTGCATCTTGGGATTTGCCTCCAGGATCAGGGTCCTCAAATAACTGTTCACTGCCC[G/A]AAGGCTCCATCAGTAGATTTAATATGATTATTTGCAAACTCAAAAAAATTTAAACACACCAAGACTGTCAAATTAGGTAGGCATTGCTTCAACAGTAACTACACATGCAGCTCTGAGACGGAGGCTTCATGCCTATCTAATGTTAAAAAAAAAAAAAAAAAAAAAGGGAACCTATTATAAATCCAAGCAGAAAC…	tCg/tTg	SIFT=tolerated_low_confidence(0.07)	EXON=3/6
Target-971	13	69815729	C3orf20	C	T	GAGCCCACCTGGGTGTGACCGTGGCCTTGGCTTTGACCTTGACAGTCTTCTTCCGAGTGGGGCTCACAGGAGCTGACCCTGGCTCTTCTTTTGAAGACTCTCCAATCGAGGATTCAGGTCGGGCAGACTGAGATCGTAATAAGACGATTTCTCCGGGGTGTAAACTTAGCTTGGTGCCCCGCTCAAGATAGGGCCCAGAT[C/T]TTACCCTGGTTCCATTGATTTCTGCCTCTGCCTTTACTGGATATTCTATAGTGAACAGGCCTGTGGACAGAAGACGCTGCCATTACTCTTCTCCAAGGCCTGGTCCCTCTTCCCTGACGAGAGGCTATACATCTCCCTCTCCGGGCCTTCACTCTTACAGAGTCTGTGGCTGGGCTGCTTCCCCTGTTGTCTGG…	aGa/aAa	SIFT=tolerated(1)	EXON=11/15
Target-972	13	74886591	ENSSSCG00000028203	C	G	TGGCTCCATTTTGAGCTTAGAAAGTTATTTCAACAAATCCCCAAACAATCTGGGATTCAGGGAGGGTCAGGCACTGCAGCTCATGCTCTGCCTGTGGTCCACTCACCTGGGCTTCCCTCCCCAGAAAACCTGCCTGACAAGGCTGACAGGGACCAGTACGAGCTGCTCTGCAAGGACAACACCAGGAGGCCTGTGGATGA[C/G]TACGAGAACTGCTACCTGGCACAGGTCCCTTCCCACGCCGTTGTGGCCCGGAGTGTGGATGGCAAGGAGGACTTGATCTGGGAGCTTCTCAACCAGGCTCAGGTATCCCCACCCACCGTCCTCTCCTCCTGTGTAGGGGTCCCTGCTTGGATTTGGGGTGCTTTCCTTCATTCCTTTCCAGCCACTCTGGAAGC…	gaC/gaG	SIFT=tolerated(1)	EXON=7/17
Target-973	13	81867825	SPSB4	T	C	ACGCATACGGTCCGGAAGCCTGGTTTCCAGCCCCGTGGCCCATCCCTGGCTGCGGGGCGTGGAAGCTCCCATAAGGTAGCGGTGGCCGGCAGCGGCCCCGTCCCAGCAGCAAGCCATGGGCCAGAAGCTCTCCGGGAGCCTCAAGTCAGTGGAGGTGCGAGAGCCGGCACTGCGGCCAGCCAAACGCGAGCTGCGGGGAG[T/C]GGAGCCGGGGCGGCCGGCGCGGCTAGACCAGCTACTGGACATGCCGGCAGCGGGGCTGGCGGTGCAGCTGCGGCACGCGTGGAACCCCGAGGACCGCTCGCTCAACGTCTTCGTCAAGGATGACGACCGACTCACCTTCCACCGGCACCCAGTAGCTCAGAGCACAGACGGCATACGTGGCAAGGTGGGCCACG…	gTg/gCg	SIFT=tolerated(0.79)	EXON=1/3
Target-974	13	94411505	GPR149	G	T	TTTTTTCAAAAAGCAGTGGATCAACACCCTTTTCATTGTGGGAATCCTGCTTAGTCTCTGTAATATCGGTGTTTGTGCATTTGTTGATGCCACTTAGTGTGGAGCTGTCCAGAGAGGGTGTGGTGCTGATTTCCACTTTTATGGCACTGAAGATATCCTGAGTGTCTCTCTGAGAGTCTTTTGTGGTTTTGCACTCATAG[G/T]TCATGAGGTTGTGATAGGATGTAGAATATTCATCATCATCATAGTAATCTTCATGTGCTATTTTATAAATTCCATAACTCTGTTGGAATGATAGATTGAATTCAAAGCATCTCCTCTTGACTACATAAAAACAAAAACAAAAATTCCATAATTAGGAAGGTAGATATAAACAGAAGTTAGATATACAAAGTGAG…	aCc/aAc	SIFT=tolerated(1)	EXON=4/6
Target-975	13	100823988	NMD3	A	G	GAGGTGAAGAAGCGCAAGAAGGCGGTGCTCTTCTGCCTGAGCGAGGACAAGAACATCCTGGAGGGCAAGGAGATCCTCGTGGGTGACATGGGCCAGACTGTAGACGACCCTATGCCACCTTTGTCAAGATGCTGCTGGACAAGGACTGCCGCTACGCCCTCTATGACGCGACCCACGAGACCAAGGAGAGCCAGAAGGAG[A/G]ACCTGGTGTTCATCTTGTGGGCCCCTGAGTGTGCACCCCTGAAGAGCAAAATGATCTACGCCAGCTCCAAGGATGCCATCAAGAAGAAGCTGACAGGGATCAAGCATGAATTACAAGCGAACTGCTACGAGCAGGTCAAGGACCGCCGCACCCTGGCAGAGAAGCTGGGGGGCAGCGCCGTCATCTCCCTGGAG…	Aac/Gac	SIFT=tolerated(1)	EXON=3/3
Target-976	13	113331418	NAALADL2	A	G	GAGCTCAGAAAGAAGGTACATCCAGCAGTAGTAATTCAACAATGAAAATCATACTGGAGAAAAGATGGTGTGTTTCTTTTGAAGATAATGCAAGGGTCATAGTAAATAATAGAGGTGAAATGAAAGGTTCTGCCATCACAGGACCAATTGCAAAGGAATGTGCAGACTTGTGCCCCAGTATTGCATCCAGCGCTTGTAGC[A/G]TTGCATGCTTCTTCAGTGTATTTGTAAAACGTAAAGAAAAATGGCTTTTGGTGCTTACCTGAAACAAAAAAAAAAGAAAAAAAAAGAATCGCTCTGGGGATATCATACATGGCAAGTTTCTTTTTTTTTTTCCTAAAGAACTTAATCTACTTGGATAAACTGTGATATGAGGTGCTCGAGCAACAAATAAATGC…	Att/Gtt	SIFT=tolerated(0.21)	EXON=3/3
Target-977	13	121702645	YEATS2	A	G	ATGTTGCCAGGTTTAACTTTAGTTCTGCTCATACTCAGTGGCACCACATGGATGACCAGTGATCCCTTTGAGCCTGACCTTTATGAGTCCGAGATGGAGGTCCAGGATACAGAGCTGAAGGTCCTCCTCTAGGGTTGTACAAGTTGGAAAACCCAGAAAAAGAAAAAAAGTCAGCCTCTAAGCCTGCCAAGAATGCCACC[A/G]GTGGGGAAACTTTAGAAGAAAATGAGGCTGGGAACAGAGGCGGGTCCCATCTCTTCAGCATGTCATTGCTGCCTCGTCCCTTCCCGCACACCCCAGGCTCTGTGAAGTGCAGTTCATCTTCTCTGTGCAGAATTGCCTGTCCTCATCCCAGTTCCCCAGCCCAGACCCCTCCCAACAACTGATTTTGGTCTTGG…	Agt/Ggt	SIFT=deleterious(0.05)	EXON=5/5
Target-978	13	123807243	ENSSSCG00000039758	T	G	TCTTCCCCAATCTTGCAGGAGCTCAGGGCGGCTCTGTGGCCAGGGCCATTTTGGAGAGCAAAAAGTTCAAGGTGAGAGCCCTGATCAGGGATGAGACCCGACCAAACGTGCAGATGCTTCGGGAACTTGGGGCTGAGTGGGTAAAAGGGGACCTGAACGACAAAGCATCGGTGGAGGCTGTCTTGAAAGGAGCCTATGGG[T/G]CCTTCATGGTGACCAACTTCTGGGACGATTTCAGCAAAGAGAAAGAAGTGTTTCAGGTGGGAACCACCTTTGAGCCCTTTCTTCTTCTCCTCCCGGGTACTCTGCCCTCCCTGAAAGGGGGTAGGTATTCAACCCCGGGCAAAAATGTCAGCCTCATCTCGTAATGTTTCTCTGGTGCTTATGAAGTACATGCA…	Tcc/Gcc	SIFT=tolerated(1)	EXON=2/4
Target-979	13	133108123	MELTF	T	A	AGATGCTGCCTGTGGCACCTCACCAGCCCCCCCACCCCCACCCCTCGACACACAGCGTCTGTTCAGCCATGAGGGCAGCAGCTTCCAGATGTTCAGCTCTGATGCCTATGGCCAGAAAAACTTGCTGTTCAAAGATGCCACCTCTGAGCTGGTGCCGATCGCCACACAGACCTATGAGGCATGGCTGGGCCACGAGTACG[T/A]GCAAGCCATGAAAGGTCTCCTCTGTGACCCCAACCGTAAGTCCACCCATCTCTTCTCTCGCTGGCTCCAACCCAGCCTGACCGCGGGAGTGGCCGGGCTTTCTGGAGAGATAGCCAGAGGAGGACATTCACCCCAGGAAGTGTGTGTGCCTCTTGGCCTCCTGTCGCTTCCACCTCCCTGACACGTGGTTGGGA…	gTg/gAg	SIFT=tolerated(0.05)	EXON=8/16
Target-980	13	134107219	TNK2	G	A	GCCCTAATTTGGGTCTGTGGAGTGGTTGAGTCCCTGTTCTGACTCAGTGGAACTTTGCCCATTGTCTGGAAGACAATGCAGAGGAAGTGAACCAGCCGGGCCTTCCCTCCCCACTTCTGGCCTCTGGGCTGGGGTGGGGGACGGTCCGGGCAGAACAGCTGGACTGGGATTGGGCAGCAGAGATTTCCTGGCTGTGATCT[G/A]GCAAAGGAGCTGTCTCTTGGGATCCTGTGGCCTTTTCTGGGGACACTGTCCTGGTCCCTTGCCCAGGTTTTAAGGAAGGATGAGTGGTGTGTTGGGGTGGGTGAAGGCATGCAGCAAGAGCTGTGCAGTGGGAGGGATTCAGGGGTCTGGGATCTACCACTGACTCTGAGGAGGTCCCAGGGCCAGTTGGTGAA…	cCa/cTa		EXON=2/2
Target-981	13	134229763	ENSSSCG00000011850	T	C	TCCCTCACAAGCCTGCCCACCCTCCCTTTGGCCTTGCCTGACCCGTCTCTTCCAGGGCACCCTCAGTTCCTCCCCAGAAGCACCCCCTACCGTTGATGCACACACCAAAGGCATCCTGGGCCTGAGTGTGTCTGGCTTGTTGCAGGCTGGTGGGGCATCGTCAACAGGCAGCTGTGCAGCTTCTCCTCCTGGCGTGGGAG[T/C]GTGTGCTGCAGCTACGGGCCCTGGGGAGAGCTTCTTGAAGGCTGGAGATTGCAGAGTCCTTGGCAGTTTGGTATGTGTGTCCACAGAGAACTTGAGCCCAGCTTTTCTGGAGCTTTCTGTTCTTCCCTGTCAGAGACCAGCCAGCAGTGAGACCCACAGAAGGAAGGCTCTTGTCCCATTTCCTCCCAGCTACC…	Act/Gct		EXON=4/5
Target-982	13	138190360	CSTA	C	T	AGATCACTCTCACAGTTAGGATTATGAGAGGTTTCATCTGAGAAACGTTTTGATTATAAGGAGACCTGAGCAAAACCACCCATTTCCCCATGATCTAGTTTTCATGTTCACCCCCACACTTCAGAGGGCACCAACCTAGGAACCAAGATTTTGCATCAAAGCTCGTCATGGGCTGTATCCACTCACCGTGGTGGCAATCT[C/T]CTGGATTTCTGGAGTGGCAGGTCTGGCTTCAGTTAAGCCCCCAGGCATCATTTTGTCTGATTCCATCTTCTCTGGGCAGGAGGCAGGTGCTGAAGTGGTCAGGCTAGAGTGGAGACTCTGGTTTTAAGAGAGGGTGGTGTTCACAAGCTCCGCCTATAGAATGTTTTCCACAAAGAGGAAAGAGCACTGGGAAG…	Gag/Aag	SIFT=tolerated(0.41)	EXON=1/3
Target-983	13	140008224	GPR156	C	A	CTGCTTGGATACACATGGTGTCAGTATTGTTGTCAATGGTAGTGGTGGTGGAGTGGGGAGGAGGACCAGGAGGAGAGCTGATGCAAGACATGTATGTCCCAGCTCTGGAGGTGATAGAGGCAGGTCATGTTTGATCTATAGAAGAGCTTCATTCCTAACAGCTTCTCTTCATTCTGTTCTCAGACCTCTTCCCACCACAG[C/A]ACTAAGACCATTTCTTCATTATCTCCTGCCCTCTTGGGTATTGTTTGGACTTTCCTCAGCTGTGGACTTCTTCTAATAGCCTTTTTTCTTGGCTTCACAATTCGCTGCAGGAAGAACAGGTAAGCAGCCCCATGCCTGGTTCCTCATCTCCCATAGCCTGAAACACGAAACCCAGAGTGTAAGTATCGTTTTGG…	agC/agA	SIFT=deleterious(0.01)	EXON=3/10
Target-985	13	142770530	ENSSSCG00000036627	C	T	CTTGGAAGAAAGCCTGGCAGCTGGTGGTAGCCGCTGAGGACAGAGGCCTGCAGTTGGTTTTGCCTGGCTACCCGCCAGGCTGCTGCTTCCCCGTGGCTTCCCAAGCCAGGTCAGGGGAGATCGTGCCGGTGGAGGCCTGGGCAGGTTCCTGGTGCTCTGGGGACTCCAGCACTATGGCCATGAATGGGAATGTGGATTTG[C/T]CGAAAAAGAAGCTAGCCCACCATGTTCCCGGGTCGGCTTCCGCAGGGTACTTGGCACTTCCACAGGAGCTGTTCCTGGAAGTGGAGCCCAGGTGGCACTGGTAGTAGTTATGGGGCCCACGAGTGAGCCGTTCAAGAAGACAGCTACCATCCATGCTGTTTTTTGTGGGGTGGTGGGAACCTTGGCGGCGACCC…	gGc/gAc	SIFT=deleterious(0.02)	EXON=1/1
Target-986	13	146005532	GRAMD1C	C	G	AAACTGGCAAGGGAAAATGCCTCTGGGGGGTTGGGTGGGGGGAGGAATTCTTCAAATAATATAGTAAATGTTCTCTCACAACCAGAGAAGCAGGTGACTGACACTGGATGAGTACCAAGTACCATGGTACACAGAGGTGCCCACCTGTTCAAGCATCATGATAGAGTCCTGGAGCACGCCTTTTAAACGATGGGCCTGAT[C/G]TTTACTCTTTTGAATATTTTCTGCTCTTGACACCATATCAGAGGCTAAACTGAAAGAAAAATACCATCATAAAAATCAAAGGAATAGCTTATATTCTTTCATGTCTAGAAATTATCAGTGCCCTATAAATTTGCAAACAAAACAAAAAAGGAAACAAAACAGTTTATGACTATAGAAGAGTTGGCAGACCAAAC…	Gat/Cat	SIFT=tolerated(0.08)	EXON=17/18
Target-987	13	146275613	USF3	T	C	TCCCTGTCAATGGAGCCACTGCTATAATAGGGTCTAATAGCTCTGTGCAAAATGTTTCAACCCCACAGACTTTTGGAGGAAAGCATCTTGTCCACATACTACCAAGATCTTCATCTTTATCAACGTCTAATTCAACACCAACTTTTTCTGTTACCATGTCGAACCAACAGCAGCCTCAAACCATTTCCCTAAATGGACAG[T/C]TCTTTGCTTTGCAGCCCGTGATGTCTTCATCAGGAACTACAAGTCAAGCCCCTATGCAAATTATTCAACCCACCACCAGCGAAGATCCAAACACCAATGTTGCCCTGAATACATTTGGCGCTTTGGCCAGCCTCAATCAAAGCATATCACAGATGGCTGGGCAAAGCTGTGTACAACTGCCTGTTAGCCAGCCT…	Ttc/Ctc	SIFT=tolerated(1)	EXON=7/7
Target-989	13	147260607	SLC35A5	G	A	CGTTATAAATAAATATGGAGAGAAGAACTGATGGGGCTTCTAAGAAAAACTCCAGTGAGGGCCTGAAGTCAAAGACCAGGACAGACACTGTTGTGATGATGACAGTGGTGACCTGGGCCATCATGACATGAAACATGTTATCCAAGAACTTCAGAATAAAAGCCACTGAGAGGCCCTGGATTGCGGTTACAAAAATCAGG[G/A]CTACTGAAAACGCATTGTGGCCATAAAAAAACCCACAGTTCTTAATCTGATCACGGTTATTGCTCTGAAGGCCCAGGGTCAGTCCATTAAAAAAAACGCCAAAGAAGTAGAGTTTGCTGTTCTGTACGAAGATGTTTTCAGTGAGCTGGTTCCCTTCCTTCATTATCTTTTCATTATAGATATTGGCCATTGAA…	gCc/gTc	SIFT=tolerated(0.16)	EXON=6/7
Target-990	13	147278206	SLC35A5	A	G	TGAATCATGCTTTATTACTCACATGAAGCAGAGTACTTTTAAGGATATAATCCCCATTTTACACACAAGGAAACCAAAGACAAGAAAGACAATGGGTGATTAAATGGCAGAGTTCCATACATAATCCAAGTCTTAACTTACCTTCATTGGCTGAATATTTTACAAGTAGGATGCGACTTGAGCTTAAAGCAATGAATACC[A/G]CCCCTAGCAGGAATGCATACATTGTTGACCAGGAGCATAACACTGGAAGACCACAACATGTGCTTTCCATTTCACTGTTTTTTCAACTGCCTTAAAGAGAAGGACATGTTCATGAACAACCCTGACAGCCGATTAAGTATAATGTACATACCACTGACTTGTGAAGAACAGAAAAGGAATTTTTTAGATGTCTA…	gTg/gCg	SIFT=tolerated(0.37)	EXON=2/7
Target-991	13	147600734	SLC9C1	G	A	CTGCCAAAAAAATCAGGGAACATTTATCTTATGAGGTAAGAGGTGTTCAAAAAAGTTGCCCTTCTCTCTGAATGAAATTCTAAAGTGATGTTACAAATTACCTGTTAGAATTTATGTTAAACTGTATAAATAGTACTATGAAATTGTTTTTCTTATAGGATTGGAATTACAAGATGCAGTTAAAACTCAGTAACATTTAC[G/A]TAAAAGATATATGGAAGAACACTAAAACTGATATCTATGATGAAACTGTAATTTATGTCATCCTTATCCATGGATGTGTGGAAGATTGTCAGTTACGAAAAGTTTATAAGGCTCCTTTCTTAATTCCTATAACATGCCATCAGGTAAAGACATTATTCATGTCTTCAGATCTTCCAATTGACCAACAATGTGTT…	Gta/Ata	SIFT=tolerated(0.3)	EXON=13/15
Target-993	13	152862785	ENSSSCG00000042450	C	T	AAATATGAAACAGAAAAGATTTATCAAGAAATGAAGAATATTTTATCAAAAAAAAAAGAAATCTCAACTTTAAGGTCCTAAAGAATTACTATAAAAAATATTACTTTAGGGGGCACTGAGAGCTGAGTCCTAGAGCTGAAGCCCCAAGACAGAAAAAAATGCAGACCACTGGGGCACTACTCATTTCTCCTGCTCTGCTC[C/T]GCTCTTGTACCAGGGGTCTGATCAGGCCTGTGTCTGCCTCCTTCCTGAGTAGGCCAGAAATCCCATCTGAACAGCCTCCCTGCAGCAGTGTCCCACTCCAGGTGGCCAGGCGGGAGTTCCAGACCAGTGTTGTCTCCCAGGACATTGACACAGCGGCCAAGTTTATTGGTGCTGGGGCCGCCACAGTTGGTGTG…	Cgc/Tgc	SIFT=tolerated(0.08)	EXON=1/1
Target-995	13	161568110	ENSSSCG00000035813	A	G	TAACAGAATATCTCCCTTCTTAACATATTTATTGGACTCATACACTAAGCATGACTCATACACCAGTAATTTCATATTTTATATACAAAGTGGCCATTTTCCACTTTATCAGTGTCCTTGATTTTGGAAAAATGTTTTATCAGATTAAAGTCTGATAAATTGTTTCAGAACATTATGACATCTTCATAATTTTTTTCATG[A/G]CATTTATTACTTCCTTATTTCTTAAACTATAAATAAAAGGGTTTAATAAAGGAATCACTAAAGTATAGAAAATAGCAATGGGTATATCTTTGTCTTCTTCTTTAACTGGATTTGGTTGAATGTACATGAAGAGAAGAAAACCATAGAATATCGAGACAGAGAGAAAGTGGGATGCACAAGTAGATAAGGCTTTC…	gTc/gCc	SIFT=tolerated(1)	EXON=1/1
Target-997	13	189196750	JAM2	G	C	AAAAGACCAAAAAAAAAAAAAAAATGTACGCAGGTTTCTATTTGGGGTGTCTTTTGCATTTAAAGAGGCAATCCCATGATATCCCCCATTTCCACACAGGATAAATTCTTTGTTTCAGCCAACTCTCAATGGCAGGGCAACTAGCACAACACAATCTCCCTGGACAAAGAGCATCGGCATGTTCTGTTTTGTTGATTTGT[G/C]TTTCTCTCCATACATTTCTTCATCAATTTCTGTAGTTATCACAGTTTCTTCCACATCTCCCAAAATCATATTTAAGTGCTGATCACAAGCATGTCACCTGCCTTGAAGCTCTCTGCCGTTTCTCATTTTCACATAGATTTGCTCATCCAGGCTGAGCCTGATGAGCTCCAGGGACTCGTCTATGGTGTTGGTAG…	Cac/Gac	SIFT=tolerated(0.07)	EXON=2/2
Target-998	13	192367816	LTN1	C	T	GTTAGTACTAAAATTGTTGACAAGGTGTACAAAAGTAGCGAAAGCCAACCTGGACCAGAATTCTTCACAGGCACTTTGTGGGCCTTCCACACAAACAACACCAGGCTTCCCAGGCATGCTAAACCCAGACAGGGAAAGCTCCTTTGCCCACTCTAGAATATTCTTTCTCTTGCATTTGTTGTAGATGTGATGGCTGTAGA[C/T]CCACAGTCTCGTGAGAATGAGGTCAACTGGCTGGCCTGTACTTCCTGGAGTGGGGGCAGGTGTGGTGTCTTTGCTGACATAGCCAGAAGCGTGTTCTCTAACCCACTCAGCGGCATTCAAAATACAGACATCCCCGAGACAGTTCTTCTGTAGGTATGTGGTCAGATCTGTATTCAGCTGAGCCTGCTGGGATC…	Gtc/Atc	SIFT=tolerated(1)	EXON=5/6
Target-999	13	192373868	LTN1	G	A	GCAGCTGGTGGGGAGGCGGTGCTACCATTTCCCCAAATTCCCCGGCGGTGAAAGGAGCGGCTGCGGCGTGGGAACCCTGACCCGCTGGGTAGCAATTAACCGAAGACTCACCTGAAGCCATGGACCGCCTCGGTGCTGTAACCCAGATGTCCTGGCTGCACAATTCTCATCTGAAGGGAGCCTCAGAATTCTAGGGCTAG[G/A]CAACCCGAGGCCTCCAAACCGCTCTGGCCGGCGGCCTAGGAAAAGTGAGACAGCTCCCTCCCAGGCTGGCGCAGGCGCGCTCGCAGGCCCACGTGTCCCGGAAGCCAGAGCGCGGACTCCTGGTATTCCTAGGCCGCACCAGGTTCTTCTCAGTGGCAAAGTTTTTATTCTACCCCAGTGGCGTTTCCCACCTG…	Cct/Tct	SIFT=tolerated_low_confidence(0.2)	EXON=1/30
Target-1001	13	194843812	TIAM1	T	C	CTACCCCTTTGAAACTTCGACAGGAAGCTTGGTTATCCGTTCATCTCACTCATGCCTCTGACACCACCTGCCAGATGCGGAAAGTCCACAGAGAGGTGGGAGCTGCATGGGCAGCGCCGGCCATACCTGTGTTGCTGGTGAGAAAGGCCAGCGGGCTGTCGCTGGGGTCGGCGGGGGGACCGTCCAGCCGGTGGGGCGGC[T/C]TCTCCAGCAGCTCTGCTCCTGCCTCCAGCTCCGGGTAGGTCCTCACCAGGAGGCCCAGGGACGGCTGCGTGAGGAAATCTTTGAGCACAGATGAGTTCAGCGAGCCGGCAGCACGATTATTGATCTCGAGAATCTCGTCTCCGGCTTTCAGGCCTGCCAAGGCGAGGTGGAAAAATGTTTAATTTCACACGCAC…	aAg/aGg	SIFT=tolerated(0.58)	EXON=13/26
Target-1002	13	195663685	HUNK	G	C	CCCATCACTATAGGATTCTGAACTCCCCCGGGGTCCTGGCTCGCGGCAATCCCGGGGAGCGGACGCTGTCACCTGTCCTGCTGCCGGAAGCCCATCACCTCTCCAAACTCCTTTGCACTCCACCCTGGTCTCCTTTGCCCATGAAGATAAGAACAGCCCCCCCAAAGAGGAGGGCGTGTGTTCCCCACCCCCAGGGTCCA[G/C]TAATGGTGGCACCATGCAGCCCCTGGGGAGCCCGCATTGTGTGAAGAGCAGAGGCAGGTTCCCCATGATGGGCATCGGACAGATGCTAAGGAAGCGACATCAGAGCCTGCAGCCCCCCACAGACAGGCCTCTGGAGGCCAGCATGCCCCCGCTGCAGCCCACAGCCCCTGTGAGTCTTTCCTTTGACCTGGCTG…	Gta/Cta	SIFT=tolerated_low_confidence(0.09)	EXON=11/11
Target-1003	13	197401718	ITSN1	G	C	GAGCCTCCGTTTCGCGGATTCAGATCCCTCCATCTGAAGAACAGGGTCCCTTGATGTGTAGCACCCCATTGACTCGATGGAGCTTGTTGTGAAAAGAGGTCACGGCAGTGTTACCTGGGAGCTGCTTCCGTGCTGTAATCAGGCGTTTTGTTGACAGACGCGCTCAGGAGAGGGACCCGCCGTGGCTTGAGCACATGCAC[G/C]CTGATGAGGAGCAGCCCCGGCCAAGAAAACCGCACGAGGAGGAAAAACTCAGAAGGGAAGAGAGCGTCAAAAAGAAGGACAGCGAGGAAAAGGGCAAACAGGAAATGCAGGACAAGCTGAGTCGGCTTTTCCATCAACACCAAGAACCAGGGAAACCAGCGGTCCAGGCGCCCTGGTCCACCGCAGGTACGAGA…	Gct/Cct	SIFT=tolerated(0.3)	EXON=18/34
Target-1004	13	200879086	VPS26C	C	T	TAAAGCATCGCTTGCTCAGAACACAGCAACCCCCCGACCCTCTGCCATCAACCCAGTCACCTGCTCTCCCCCGGCTCTGTAGGATGCTGGAGGCTGCCCCTGCCTCTGCATCTCACGTTCCTCAAACCTACGTTCGGTGGAATCGATCAGGAACCCGTGGTCAAGGGCCTGCGGCCGGGGGGCCTTACCGCACGTCTCCA[C/T]GCGGACCAGCTGCAGCTCGATGCTCTTGATGGCGGCCTCCGAGCTCTCCACCACCAGCTCTCCTGTGAGAGGCTGGGTGATGACACAGTTGGTTGAGTTGAGGTGTCCTCTGATGAGAAATTTGGGGAGCAAGGCTCTCTAAAACAAAGCCAAAACAAACACATCAGGAACGGAAGGTGCCAGGGGAAATTACT…	Gtg/Atg	SIFT=deleterious(0)	EXON=5/7
Target-1005	13	205486780	UMODL1	G	A	GACCCTCTGCAAATTCTCCCTCTTGCAGTGTTTACACCATCATCGAGGACCTCCACGGAGCCGGAAGATTTGTCACTGAAATGCAGTTATTTATCGGAGACTCTCCTATTCCTCAAAATTATAGCGTGTCTGCCAGTGATGATGTCAAGATCGAAGTAGGGCTCTATAAGCAGAAAAGCAACCTCAAAGTGGTCCTGACC[G/A]AATGCTGGGCTACACCGTCCAGTAACGCCAAGGACCCCATCATGTTTGGCTTCATTAACAACAGGTAGGGGTTGGGGGGGAACTGAATACCTGCCCCTCGCTCTGTAGCCTGCCCTGAGTTTCTAGACATGCGTGGTTGTGGACCTGGGTTTAGGTAGTGCCCGTAGGAGACCCTCCTCAAGGGGGCAGGCGAT…	Gaa/Aaa	SIFT=tolerated(0.09)	EXON=18/22
Target-1006	13	205870243	SLC37A1	G	A	ATGACGTCACGTACTGGCCCGTTGAAGCCTCGAGACATCGCAGGCCGTCTTGTGTTTTGCTGTGTTGCAGGCGGGGTTTGATCATGGGAGTCTGGAATTCCCACACCTCTGTGGGCAACATTTTGGGGTCCTTGATCGCTGGCTACTGGGTGTCCACCTGCTGGGGCCTGTCCTTCATCGTGCCCGGGGCCGTGGTGGCA[G/A]CCATGGGGCTGGTGTGCTTTCTCTTTCTCATCGAACGTAAGTACCAGCAGGTGAGGGCCCCACCCCGGGGGTCTCTGGGGGGCTACTGCTGAGGCCCGTGCACCTGCGTTGCCCGGCTCACCTCTTGGGGGGTAGACTTGCTCCTTCAGGCCCAGGCTTCCCCAATGAGCCGCCGACTCCTGGTTTGGCTGGAT…	Gcc/Acc	SIFT=tolerated(0.34)	EXON=9/21
Target-1007	13	207149105	AIRE	A	G	AAGTTAAGGGGATGGAGGCAGGTGCCAGGGTGAGCCTTCGCCCTCTGTCCCCGCAGCCGAGGTGGTGAGAAGGGGTACCTGGGGAGGGCAAGGCAGGACCCCCATCCCCTGCTTTGCTTCAGGAGACCCTGCGGCTGAAGGAGAAGGAGGGCTGCTCCCAGGCCTTCCACGCGCTCCTCTCCTGGCTTCTGACCCGGGAC[A/G]CGGCCGTCATCCTGGACTTCTGGAGGGTTCTCTTCAAGGACTACAACCTGGAGAGATATGCCAGGCTGCAGCCCATCCTCGACAGCTTCCCCAAAGGTGGAGGCACCGGGGCTGGGCCCCCCCCCCCACCTCCCTCGCTGGGGCAGCTGAGTCGTCCTCTGAGCCCCAGCTGGATGTGAGCGGGAGGGGGCGCT…	Acg/Gcg	SIFT=tolerated(0.91)	EXON=2/14
Target-1010	13	207973304	COL18A1	G	A	GTCCCCAGCACGGGCAGCTCGGGACCCCAAGGGACGGACACCCCAGGAGGCCCCGGGTAGGGACAGGAAGTGCCAGCCCCCCAGGGCCCAAGGCCTCCGTGCTGGGCAGCACCCCCATTTCCCACTCACTGTCTCTGCCCCAGGGTCGCCCCGGGATGAACGGATTGAAAGGGGAGAAGGGGGAGCCGGGAGATGCCAGC[G/A]TGGGATTCAGCCTGAGGGTGAGTGTCCTGCAGGCTGTGGGGGTCGGGGGGAAGGGGACACCCAGACCAGGACGCCTGGCCCCCCTGGCTCGGGTCCCAGAGCTCACAGGTGGGAGCCCCTCTGAGCTGGTCGTAGGATGCGTGGACCCCAGGCACACAAACACAGACGCCGAGGACTCAGTCTGACACCCCCCC…	Gtg/Atg		EXON=28/41
Target-1011	13	207986682	SLC19A1	C	T	GTCACCGGTACTGCAACTGAAGGCTGGAATTCGGACGATGCCACAGCATGGCCTGCTGACCCCAAGAGGAGAGGCAGCTGCAGGGACGCATCAGTGCCCAGAGGTCAAGGCCCAGGAGGCTCTGGCGTCAGGAATCTGGCCGCTCAGCGGGCAGGACAGCAGGCCGGGTGGGTCAGGCTCTGGTCTCGGGCAGCTGGCAG[C/T]GCTCCCGGGAGGCCCTGGCACCGTCCCCCGGGGCCCCGGCCTGTGCGCTCAGCGCCTGCCCAGCCTTCTCGTGCGCGGGACTCCTCAGCTCCTGGGCCAGCGCCAGGGGCTGGTGGCGGCCCTGTCGGAAGTGGCGCAGGCCCGCCAGCACAGCTGCGAAGAAGTAGGCGACAAAGAGCACCAGGAAGTACACG…	cGc/cAc	SIFT=tolerated_low_confidence(0.08)	EXON=4/4
Target-1012	14	356674	NXNL2	C	T	GGTACCAAGAAGAAAAGAGGCCCAAAGGAATCCTCAGCCCCGGGGAGGGCTCACCAGGCGGGCTGGGTTCTAGGGCTTTGCAGGCTCAGCTGGCACTGGGGAGGCATTGGTCTTTGCCAATATGCGCAGCAGCCCGGCCTGTCCCCTGTTAACTCTCAGCCCACCCTCTTCTCTCCCCCAGTGAGCTGAGGACCAGGTAC[C/T]GCATCACGGCCGTCCCCCGGCTTGTGATCCTGAAACCAAACGGGGAAGTCATCACTGACAAAGGACGGAAGCAGATCCGGGAGCGCGGGGTGGCCTGCTTCCAGAACTGGCTGGAAGCTGCTGACATCTTCCAGAACTTCTCTGGTTGAGCTGGGGGGAATCTCTGGGGACCCTGTACCCGTTGCTCCAGCCGA…	Cgc/Tgc	SIFT=deleterious(0.02)	EXON=3/3
Target-1014	14	9566569	CDCA2	T	C	GCTTCCCACCACATCAGGCCAAGAGAACCGCGAGGGCTTTGCTGCTGCTGCTGCTGCTTCTCCTGCCAGTTTGCCTGGGAGGAGGAGGAAGAGCTTTTGTACATCCACACTTGCAGATACTAAAAACACCACCCAGTCAAAAGGCTACAAAAGAAGAACCTTTCTCCACCAGAAGGGAGAGAAAGCTCTCCAAGCGACTT[T/C]GAGAGAATCGGACCAATAGGAGACCGGAAGCAGTAACTGACATTTCCTGCAGAACAGAACGTTTGGCGAGAGGGAGAGGGAAGGTAACCAACCATCCATGCCTGAAAGATTCTTTCATTCCAATTCCCATTCTTTGTTCAACCTCAGTGTTTTAAAAGTTTCAAATAAATCATTTGAGTTGAACCTACTTTTAA…	tTg/tCg	SIFT=tolerated_low_confidence(0.92)	EXON=14/14
Target-1015	14	11197865	CHRNA2	A	G	GGGGGTAGACCTCCGGGATTGTAGGGGACGCCCACGGAGGGGGACGAACGACTGGGACACGCCCATCTGTCCTCCTCCTCCTCCTCCTCCTCTCTTCCTCCTCCTCCACCTTCTCCTCCTCCGCGTCCACATCGGTCTCCAGCCAGTGGTACGAGGGGCAGAGCTTCCGAGCTGGAGAGTCAGGGAGCTCCAGCGGGGGC[A/G]GCGGGCGGCTCATCAGAAGCCACCGAGGCACGCAGCCCAGAAAGGCCACCCGCACCCAGTGCGGCATATTGTGGGTGCTGGGAGAGCGGTGGTGGACGTTGAGCACAAAGACTGTAATGACGATGGAGAGGGTGACGAAGATCATGGTGAAGAGCAGGTACTCGCCGATGAGCGGGATGACCAGCGAGGTGGAC…	cTg/cCg	SIFT=tolerated(0.23)	EXON=5/7
Target-1017	14	13830640	ENSSSCG00000028713	G	A	AGCACTGGCGAGATGGTCCAGGAAGGCCTTCTCCATCTTCTTCAGCAGCCTGGACACCCAGAGGGCGTCAGGTCCTAGAGACCCTCGGCGGGCTGTGGACGTGCCCCTCTCGCCAGCCCCCTGGTGGAGCTTGGCCTGGGTTTGCCCACCGCCTGTCTCTGCTGCTCTGGGCAACTTCTCCAAAGCAGGCTCAGCTTTGG[G/A]TCCACTTTGACTCCCACTGGCGTCCGAGTTCCTCTCACCGAGGCTCCCAGGGGGCTCTGTCGGGCTCTCTCTCCTCCCTGGAGGGCTCAGCGTGGCCGAGACAAGGCCTCCTGCCTCCTTTTCCTGCAGGATGGCATCTTCCTGAGCCCCCGCCCCATTCTGAGAGCCCGCCCCTGGCAGTTCTTTTCCCACAG…	Ccc/Tcc	SIFT=tolerated(0.13)	EXON=1/1
Target-1018	14	22777860	PGAM5	T	C	CCTGACACAGGTCCAAAGAGGCCCAGCCACTTACCCAGGGGTGTCAGCGTGCGGTCCTTCTCCAGGGAGGCGTCCACATGGTACTGGGAGTGCCTGATGAGGAAGATGTGCCGAGTGGCCTTGGCTTTGTAGTGGTCCAGCCTGGACGCCAGCTCTTCTTCTCCGGGTTCAAGGTTCCTCTTCCGCAGATTGACCAGGGA[T/C]AGAGGTTCTCGCCTAATGTTGAAATAGGAGAGACAGTCTTTCTGACAGAGGGGTTTCCCATCTTGAGAAAGCACAAAAGCAAAGGCCTCCGTACTCCACCCCTGCCCTGAGCACATGCCACACATCCCAGAACTCAGCACCAGGCCTTCTCTGGGCCACTGGAGCAAACAGAACAATCAAAGCCCCTGTGCCAC…	Atc/Gtc	SIFT=tolerated_low_confidence(0.79)	EXON=5/8
Target-1019	14	23298701	EP400	T	C	GTAAGGCCTCCAAAGAGCTGGGAACGAGATGGTCACATGATCATGAGAGCGCACCCCATGGAAAGTATCTCTAAGATGACACAGACACTCCCCACATAAAGACAATGGCCGACGGTGCAAAACACATTTGGAACCATGTGACAGGACAAGGCATCACCACACAGGGTGTGTCCACAGCTTCCAGAAGATGCTCACCGGCG[T/C]CAACTTGCCCACAGCTTTGATCTGTGCTGGTGACTGGGCCTGGCCCTGGATCTGCGGGACCTGCACTTGGGAGGCCGCCTGCTGCTGTTGCTGCTGCTGTTGCTGCTGCTGCTGCTGCTGCTGCTGCTGCTGCCTGAGCAGCTGGAAGTGCGCAGGCGTGATGGTTTTCCCCGGAAGCTGAACGCCTGTGGCTG…	Acg/Gcg		EXON=47/53
Target-1020	14	23309150	EP400	G	A	GAGGCCACGGCCCCTTCAGGGAAAGACTAGCTTTCTCTGCTTGCCCAGGGAGAAAGGTCTGTGGGACTCTCAGTGCGGGTGCACTTGAACAGACTGCTCTGCACCAATACCACCACCCTGGGCGCCTTCTCACCAGCACTGCAGCACTGCCCACCGTTGTGATCGCAGGGGGCGCTTTGGGTGGGGGCTGTGTAGGCTGC[G/A]CCGGGGGCTGTGCCTGGGCCTGGGGTTGGACAGCTGGTGGCCCTGTGGGCTGCTGGCTGCTGGTGGCCTGGGGCTGGGGCAAAGGCGGAGGCGGCTGCTGGGGTGGTGGGGGCTGTGGTTGAGGAGGGGGCGGTGGAGGCTGTGCCACGGGCGGCTGCTGTGCCTTCTGCTGGTCGGCCAGTGCCTATAGGGTC…	gCg/gTg		EXON=43/53
Target-1021	14	24094997	ADGRD1	C	T	AGCCCATTCCTGTCATCTTCTCTATCTCTCCTGGAGGAATCACTGTCTCGCTCTCTGGGGGCTTAATTCTGAGTGGAAACCAGGAGGAGAAGGTGCCACTCTGGTGACATGAGGGAGGGGGGGTCTCGAGGGAGGCCCCCTGTGGACACAACAGGACTGAGAGGGCCCACTCACCGTGCCTGGTTCAAATTGGAAGCTGA[C/T]GAGTAGAAGGACCTGGGCCACCAGGACGGCGAAGGACAGGTTGGCGTGGATGTGGTAGCGCTGGTTCCGGATGGTGCTGACCGAGCTGGGGGGCAGAGAGGCAGGGGTGAGGCCAGGGCCCAGCCAAAGGTGCTCTGTGCCACTTCCCCAAGGGCCACCAAAGAGGTCTTGATAAGCCCACCCTGAGGCTGTCA…	Gtc/Atc	SIFT=tolerated(1)	EXON=17/25
Target-1022	14	25809240	TMEM132D	T	C	CTCAGATTCAACCCCTGGCTGGGAAGATTCCATGTGCTATGGGTGTGGCCATTAAAAAAAACCCACAAAGATACATCTAATCCTTTGCCCTCCAATACAATGTCCCTTCCCCATCACTTTCTCCCTGCGGAAGTCCGGGGGAAGGCAGAACATTCTCTGAACACCAGGTTTGGAGCCTGGGTAGGGGTGGAGTTCTTTGC[T/C]GGGAGGCTGGGGAAGGCACTCTGCAGGTGGGAAGGGATGTGACGGAAGGGTGTGTTTGGTCTTCCAGGAGGCAGAAATCCTGAACACGGCCATCCTCACGGGGAAGACGGTGGCCGTGCCGGTGAAGGTGGTCGCCGTGGAGGAGGACGGCACCGTGGCAGACCTGCTCCAGTCTGTGCAGTGCCGATCGTCTG…	cTg/cCg	SIFT=tolerated_low_confidence(0.08)	EXON=2/6
Target-1023	14	28169198	AACS	G	C	CTGCGTGTTCTTCTTGCTGTCAGGCTCCCACATCACCTGGCACTCCAGGATCTCCTCCTGCCCGGCCCGCGTGTCCTTGGACATGGCTGCGGCAGGGACGCCGCGGCTGCGCTGGGACGGGAGACCGGACCGGGGACGGCGGCTGACGCTGGGGTGCGAGACTACTGGCTGAGCTGCTCTGCTGACTGAAAGCAACTGCA[G/C]CGGGCGCGACCACCCGGTAGGACACCCGGGGAGCCCCGCCCCCTCCAGGCCCCCCCTCTGTAGGCCCCACCCCTCTCGAGGTGTAACCCTCCGCGGGAGTCGCGCCTCGCAAAGGAGTGCTGCCGCCGCAGGACTGAAATCTTCATACACCGGCCAGGTGTCTGCGCCCGCTCCGTGGGCACAGGCTCCCCAAC…	Ctg/Gtg		EXON=1/18
Target-1024	14	28169373	AACS	G	T	GCTCTGCTGACTGAAAGCAACTGCAGCGGGCGCGACCACCCGGTAGGACACCCGGGGAGCCCCGCCCCCTCCAGGCCCCCCCTCTGTAGGCCCCACCCCTCTCGAGGTGTAACCCTCCGCGGGAGTCGCGCCTCGCAAAGGAGTGCTGCCGCCGCAGGACTGAAATCTTCATACACCGGCCAGGTGTCTGCGCCCGCTCC[G/T]TGGGCACAGGCTCCCCAACATCGCCTGGAGCGTGGAGGGGTTAAAGCAGCGCTAAGTCTCTGATTGGAAACCACCATCCATCACCTTGATTCTGGACTGGCCTGGTAGAGCCTGTTATTCAGTAGCTGCTGGAAATAGAAGTCTATCAGCTTCTTACCCCAGAAGTTCTTCTCGCCCTTCCCTTGAGTCCCACT…	caC/caA		EXON=1/18
Target-1026	14	40319248	PLA2G1B	T	C	TGTTATCCTTAACAAATAGGCAAATCTCCTTTCTGTGCCTTGTGAGATCCTTGGTTTGTGCCCCACCCCCGTCCAGAAACACTCTGCAGGTAGATAGATCACTCACCTGTCCAGTTCATCCACAGGGGTCCCTGATCCACCTAGGCCACAGTAGCAGCCATAGTTGTTGAAATCCAGCAAGGGGTCACTGCCGGGGATCG[T/C]GCACTTAATCATGCTACGAAACTGCCATAATGCCCTTGAGCTGATGCCTTCCTGGGCAGCGCCCACTGCAAGAAGACACAGCCAGAGTTCAAATCCATCCTGGTTGGCTCCTGGCACCCCAGAGGCCCCACTGCCTGTCGGCTCCCACAAGCCCCATGCTGTGCCCTTGACCCTGGCCAGCTGCCTCCCCTGCA…	Acg/Gcg	SIFT=tolerated(0.34)	EXON=2/4
Target-1027	14	44067679	HPS4	G	T	AGAGGAAGAACCACAAGCAGATACTGAACTCTAGTTAATGTTCTGCATGCTGGAATATTTGGATTGGGCGGGGAGGCATATACTTTCTAAACCCTCCAAGACAAGTGACCCTTGGTAGCCACACACCCGTTGGCTCCGGGTTAAACTTACCCAAAGGAAATCGCCGTCCACTTTTATAGCAAACTTAAGTTTCCTCAGAC[G/T]GATGAGGGCAGGAGGAGAGCCAGAAATGTCAGAAATACAGTGGACAGCCCCGGCAATCTGTCCACAGAGCAACTCCTGTTGGTCAAGCAGGGTCTGGGAAAAGGGGCAAATTCCAGGCGTGAGGTTGAAGCTTTTAAACTCTTGCATCGTTCCTTAGAGCAGTGGTTAGCAAACTAGCCTGCAGGCCAGATGGA…	Cgt/Agt	SIFT=deleterious(0)	EXON=4/15
Target-1028	14	46451080	GAS2L1	G	A	TTGCAGGCTCAGCAGCCAAGAGCGTGCGGCCATTCCGCTCAAGCGAGGCCTATGTGGAGGCCATGAAGGAGGACCTGGCCGAGTGGCTCAATGCCTTGTATGGCCTGGGTCTGCCCAGTGGTGGTGATGGCTTCCTGACGGGGCTGGCTACCGGCACCACACTGTGCCAACATGCCAACGCTGTCACGGAGGCTGCCCGC[G/A]CCATGGCCGCTGCCCGCCCGGCCCGTGGGGTGGCCTTCCAGGCACACAGCGTGGCACCTGGCTCCTTCATGGCCCGAGACAATGTGGCCACTTTCATTGGCTGGTGCCGAGGGGAGCTGGGCGTGCCCGAAGTGCTCATGTTTGAGACTGAGGACCTGGTGCTGCGAAAGAACGAGAAAAGTGTGGTGCTGTGC…	Gcc/Acc	SIFT=tolerated(0.08)	EXON=2/7
Target-1029	14	48330496	PISD	A	G	GACAGACACCTGTGGTACAAGAGAACTCAAGGTGGTTCCACCCTACTCCTACCTCCCAGTGGCCAGCAAGTTTGGGTGGAATCTCCAATCCCAACTTCTCCAACTCCCGCTCCCGGTACTTCTCATACTGCCGGTAACCTGCATACCCGCCGCCCGTCGCAACCAGCACAGGCAGAGGGCGCAGCAGTGACAAGGTTCGG[A/G]CAGGGGCTGTATGGACTTTTCTGGCATCTGCAACAAAAAACAGGAAAATTTTTGAGAAGGGGCAGGGATGAGTCATGCAAGCACAGCACCAACAAGAGGGCCAGAAAAAGCTCTCAGCAAAGCTGACTGGACCCTGAAGGGATCTGACAGACAGGTGTAGCTTTGAGTCACTACAAAGACCCCTCTGCCTCAAA…	Tcc/Ccc	SIFT=tolerated_low_confidence(1)	EXON=1/7
Target-1030	14	48708183	SLC5A4	A	G	CAATAAAATTACCAAGTGCTTATCTGCTTTGCAAAACAAAAAACTACACAGTGAAAAATCAAGAAAATTATCCTTTATTTAATAAATATTCTAGTAGCTCAGAGAGAGTTTAGGCAAAATAGCCGTGGACAAAGACTGCCACTGCCAGGAGGAGGATGGCATTGATGTTCACTATAGTCTTCCATAAAGGCTTCTCAGAT[A/G]TGTCTGTCAGCTTCCTTTTCTGGGCTTCTTCCTCCTCTTTACTCAGTTTGGGGCCTTTCCTTTGCAAACCGCAGAACAAGTCATAAGCCTTCCTGAGACATCCACGAGTTTCCTCAGGATTATCTGAAACAAAGAAATAAAAAAAGATCACAAAACATGGGAAATGAAACTCCTGTCACAGGTAATTGTAAAGA…	aTa/aCa	SIFT=tolerated(0.77)	EXON=16/16
[truncated: 190 more rows]
