# Supplementary material for: SNP discovery and association study for growth, fatness and meat quality traits in Iberian crossbred pigs
Source: Sci Rep. 2022 Sep 30;12:16361. doi: 10.1038/s41598-022-20817-0 (PMC9525691; doi:10.1038/s41598-022-20817-0)
Supplement: Supplementary file 3 — Supplementary Table S2. [file 41598_2022_20817_MOESM3_ESM.xlsx]

## Sheet: Hoja1
SNP	SSC	Gene	ENSEMBL	NCBI	Position	Alleles	rs	Sequence	Observations	aminoacid change, SIFT	Source	MAF	Discard reasons
1	6	LEPR	ENSSSCG00000025188 (146,798,979-146,896,108)	396836 (146802297..146896152)	146.829.589	Y (C / T)	rs709596309	GTTCCTATCAGAGGACCTGAATTTTGGAGAATAATTAATGAAGATGCCACTAAAAAAGAGAGGAATATCACTCTG[C/T]TCTGGAAGGTATTTCTGATTTTTATGTTATTCTTAAATTTTACTTCTATACTCTCAAAAGATTTGCGTCATTGTA	missense variant, exon 14	L/F SIFT= 0.19-0.23 tolerated	Ovilo et al, 2005	0.4615
2	6	LEPR	ENSSSCG00000025188 (146,798,979-146,896,108)	396836 (146802297..146896152)	146.895.561	R (G/A)		CTCTCGGGAGCATCAGGGCGCGCGGTCCANGGCCGCCAGCCTAGCCTTGGCGCGCACCTGCCGGGCGCCCCCGAAAGGAC[G/A]TCCCATTTGGCCAACTTCTTTTCCAGGTCTTCTTGCTACTTTGGAAACTAAAGGGACCGCGACGGAAACCAGTAAGTCTTGGGGCCCTGAGGAAGGATTTGTAGGTTTGG	promotor		unpublished	monomorphic	Low informativity
3	6	LEPR	ENSSSCG00000025188 (146,798,979-146,896,108)	396836 (146802297..146896152)	146.896.426	Y (C / T)		TCCTTGGTGACAGGAAANTCACTACCTCACTACTTCTGGTCTTTTTCATTTAGCTTTCCTTCCCACTCCCGGTTATTGCATTCTG[C/T]ATTGNAGCATTTTGCACACCTGATGCAGCAGGAGCCTGGAGGTCTAGAAGTGGGAGGCGCAGAGGGAACCCAATGCCCCTCCTAGGTCT	promotor		unpublished	monomorphic	Low informativity
4	6	LEPR	ENSSSCG00000025188 (146,798,979-146,896,108)	396836 (146802297..146896152)	146.895.842	R (G/A)		GACGCAGGTGCCCGAGCCCCCGCGCCGCCGCCATCTCTGCCTTTGCCAAGGTGGGACCCCGGCCTCAAGGTGGGACCCA[G/A]CTCTCCCCGGGGCCCCTTACTTCCCCCTTTTCCCGCTCCCGGCCACGCGAGGAGCCGAACGCCGNGGCTGGAGCCCGCGGGCCACCTGGGGACCAGGAGGCCGGGGCCG	promotor		unpublished	monomorphic	Low informativity
5	6	LEPR	ENSSSCG00000025188 (146,798,979-146,896,108)	396836 (146802297..146896152)	146.895.777	S (G/C)		TCAAGGTGGGACCCANCTCTCCCCGGGGCCCCTTACTTCCCCCTTTTCCCGCTCCCGGCCACGCGAGGAGCCGAACGCCG[G/C]GGCTGGAGCCCGCGGGCCACCTGGGGACCAGGAGGCCGGGGCCGCTTGGGCGGCGTCACCGGAGGGGCCCGTGNCTGGCGGGAGGGGCGGCGGGGGCTCTCGG	promotor		unpublished	monomorphic	Low informativity
6	1	MC4R	ENSSSCG00000051798 (160,772,013-160,774,124)	397359 (160772013..160774124)	160.773.437	R (G/A)	rs81219178	CAGAATCCATACTGTGTGTGCTTCATGTCTCACTTTAATTTGTATCTCATCCTGATCATGTGTAATTCCATCATC[G/A]ATCCCCTGATTTATGCACTCCGGAGCCAAGAACTGAGGAAAACCTTCAAAGANATCATCTGTTGCTATCCCCTGG	missense variant	D/N SIFT= 0.01 deleterious	Kim et al 2000	0.4864
7	1	MC4R	ENSSSCG00000051798 (160,772,013-160,774,124)	397359 (160772013..160774124)	160.772.804	K (G/T)	rs698825985	GGANAACATTCTGGTGATTGTGGCCATAGCCAAGAACAAGAATCTGCATTCACCCATGTACTTTTTCATCTGTAGCCTG[G/T]CTGTGGCTGATATGCTGGTGAGCGTTTCCAATGGGTCAGAAACCATTGTCATCACCCTATTAAACAGCACGGACACNGACGCACAGAGTTTCACAGTGAATATTGATAATN	missense variant	A/S SIFT= 0.01 deleterious	unpublished	monomorphic	Low informativity
8	6	MC1R	ENSSSCG00000020924 (181,225-182,187)	494018 (181225..182187)	181.461	R (G/A)	rs321432333	TGCCAGCACGGCCGGCACATCGCCCGGCTCCACAAGACGCAGCACCCCACCCGCCAGGGCTGCGGCCTCAAGGGC[A/G]CGGCCACCCTCACCATCCTGCTGGGCGTCTTCCTCCTCTGCTGGGCACCCTTCTTCCTGCACCTCTCCCTCGTCG	missense variant	T/ASIFT= 1 tolerated	Kijas et al, 1998	0.4988
9	2	IGF2	sin ID	396916 (1469183..1496417)	1.483.817	R (G/A)		GCTCCCGGGCCCCCGGACCGAGCCAGGGACGAGCCTGCCCGCGGCGGCAGCCGGGCCGCGGCTTCGCCTAGGCTC[A/G]CAGCGCGGGAGCGCGTGGGGCGCGGCGGCGGCGGGGAGTCCGCGGGCCTCCTCGGAGGCGGCCGACCGGGGAGCC	synonymous variant		Van Laere 2003	0.4923
10	14	SCD	ENSSSCG00000010554 (111,461,560-111,478,031)	17874 (111461560..111478033)	111.461.631	Y (C / T)	rs323081995	GGGCAGAGGCAGGGGCTGCGGAGACCGAGCCGCGGAGTGTCTGCAGCATCCAGTTTTTGCGTCTCCGGCCCCCAG[C/T]AAGCCCCGGCTCTCTGTCTCCTCCCCTCTCCCGCCCATGCGGTTCTCCCACGGTGAGCCAACTCTGCGCACTTTG	5 prime UTR variant		Estany et al, 2014	0.4963
11	14	SCD	ENSSSCG00000010554 (111,461,560-111,478,031)	17874 (111461560..111478033)	111.461.751	Y (C / T)	rs80912566	CTCCCACGGTGAGCCAACTCTGCGCACTTTGCCCCTTCTTGGCAGCGAATAAAAGGGGTCAGAGGAAATACAGGA[T/C]ACGGTCGCCCACTGCCAGCTCTAGCCTTTAAATACCCAGCCTGGGGAGACCCNCGCACAGCAGGTCGGGTGCAGA	5 prime UTR variant		Estany et al, 2014	0.4963
12	14	SCD	ENSSSCG00000010554 (111,461,560-111,478,031)	17874 (111461560..111478033)	111.461.804	R (G / A)	rs342182479	AGGGGTCAGAGGAAATACAGGANACGGTCGCCCACTGCCAGCTCTAGCCTTTAAATACCCAGCCTGGGGAGACCC[A/G]CGCACAGCAGGTCGGGTGCAGACACCGACCCAACGTGCAGCAAAGGGTTCCGAGCGCAGCATCGCTGATCTCCGC	5 prime UTR variant		Estany et al, 2014	0.4963
13	15	MSTN	ENSSSCG00000016047 (94,620,269-94,628,546)	399534 (94623526..94628440)	94.629.248	R (G / A)	rs344200109	ACATTATCCTCTTGGTAATAAACAATGAAAAAACACATCTTCTGAGCAATATTAATCTGCAACTTTAGGATAGGA[A/G]AAAATCAGTTGNAAACTGAGCACGATTTTCACGTGAATAAAAGATATTATTTAAAAATAATTCCATGTGTAATAT	upstream gene variant		Stinckens et al, 2008	0.2864
14	15	MSTN	ENSSSCG00000016047 (94,620,269-94,628,546)	399534 (94623526..94628440)	94.629.236	R (G / A)	rs332188828	TGGTAATAAACAATGAAAAAACACATCTTCTGAGCAATATTAATCTGCAACTTTAGGATAGGANAAAATCAGTTG[A/G]AAACTGAGCACGATTTTCACGTGAATAAAAGATATTATTTAAAAATAATTCCATGTGTAATATAACAGAATAAGT	upstream gene variant		Stinckens et al, 2008	0.3079
15	15	MSTN	ENSSSCG00000016047 (94,620,269-94,628,546)	399534 (94623526..94628440)	94.628.804	W (A/T)	rs326197097	ATTACAATTTTAAAGTTTCACTAATAAAGATTAATAATATTTAAGTGCAGTTTATATTATTGTTAACATAGATTT[A/T]AATTTTTCAAATGTCACATATATCTTTCATTATTTGTAGATTTATTTCTTTTATGAAGTAGTCAAATGAATCAGC	upstream gene variant		Stinckens et al, 2008	monomorphic	Low informativity
16	6	FTO1	ENSSSCG00000035949 (31,174,569-31,564,707)	100127165 (31177112..31564674)	31.564.364	R (G / A)	rs334718132	CTAGTCCCGTTGGATCAGCTCACATGAGAATCTAGACACCCCTTTCCTTGTCCTGCTTCTGCATCTAATTCCTTG[G/A]TTAAATTTGTAGCTACTCTTGTGCCTCAGTTTACCGGACTCGAATATGCCTGTGATCGTAACAGTTGTGCTTCCT	intron variant		Smemo et al, 2014	monomorphic	Low informativity
17	6	FTO1	ENSSSCG00000035949 (31,174,569-31,564,707)	100127165 (31177112..31564674)	31.564.019	T/-		ATAGAATTTTTTAAAAATCATTTATTAGTGTCAGGCTCTGCGTTTTCATAATATTTGTATTATTTCATATTTTTT[T/-]ATCACAGCAGATTGCAAGATAGATATTATACAGATGGAGTAACATCAATTCTGTTTTACAGAAGAAGACTTAAGC	intron variant		Smemo et al, 2014	monomorphic	Low informativity
18	6	FTO4	ENSSSCG00000035949 (31,174,569-31,564,707)	100127165 (31177112..31564674)	31.460.242	W (A/T)		GATTTATCTAAACCAGTGATTTGTATTCATATTATAGGTCCTTCATAAAGGAAAACTCTTCATAGTTTAACTGGT[A/T]AGCCANTCTTAGTACAGATGAGAAAGTATCTTTAGACAAAAAGCTCTCNTTAAATAAACAGACTACAATTTTGCT	intron variant		Smemo et al, 2014	0.3168
19	6	FTO4	ENSSSCG00000035949 (31,174,569-31,564,707)	100127165 (31177112..31564674)	no existe	no existe	no existe	GGAAAACTCTTCATAGTTTAACTGGTNAGCCANTCTTAGTACAGATGAGAAAGTATCTTTAGACAAAAAGCTCTC[T/G]TTAAATAAACAGACTACAATTTTGCTAGAGAGTAAAATTTATTCTTTTGCTGCTCTTAGGTAAACNNGTTGCTCT	intron variant		Smemo et al, 2014	0.3192
20	6	FTO4	ENSSSCG00000035949 (31,174,569-31,564,707)	100127165 (31177112..31564674)	31.460.049	Y (C / T)		TGCTCTTGTTCTATTCCCTTTTTTCTTTATGTACTTTGGATAATTGTACAAAAGATCCAGAAACAAACTTGAGTT[C/T]TCCCCAAAAGAATGTTTGCTGTGGACTACTCTGTGATGGGGTGGTGAGAGAAGGCTGCCCAGAGATGGGGGAGGA	intron variant		Smemo et al, 2014	0.09057	Low informativity
21	6	FTO4	ENSSSCG00000035949 (31,174,569-31,564,707)	100127165 (31177112..31564674)	31.459.756	Y (C / T)		ACACTATTTTCTAATTCTTAGAAAAATGCCTCAGTGGCTGATAACAGACTGGCTATGCATTGTCTTGCAGTTTTA[C/T]TTGAAAATCAATTGTTTCTGCCTTTTCTGTTTTTTTTTTTCTTTTAGAAAATTTCTATAGTACATGGATAATTTC	intron variant		Smemo et al, 2014	0.09148	Low informativity
22	6	FTO2	ENSSSCG00000035949 (31,174,569-31,564,707)	100127165 (31177112..31564674)	31.459.255	R (G / A)		AANGATCACTTTAAAAAAGTAATTTGTAGGTGGATGTGACCTCAAATAAGTGTTTACAGGATGAATAAATACTCC[A/G]AACACCCCGGNGTTATGCATACNGGATACTTGTGGCTTGTTTGATGTTTCTAGTGATAGATCGGATTCAGAAACT	intron variant		Smemo et al, 2014	0.02346	Low informativity
23	6	FTO2	ENSSSCG00000035949 (31,174,569-31,564,707)	100127165 (31177112..31564674)	31.459.232	A/-		TTGTAGGTGGATGTGACCTCAAATAAGTGTTTACAGGATGAATAAATACTCCNAACACCCCGGNGTTATGCATAC[A/-]GGATACTTGTGGCTTGTTTGATGTTTCTAGTGATAGATCGGATTCAGAAACTGCTGTGTCTCAAGCAGGTTATAC	intron variant		Smemo et al, 2014	0.02222	Low informativity
24	6	FTO3	ENSSSCG00000035949 (31,174,569-31,564,707)	100127165 (31177112..31564674)	31.444.947	S (G/C)		TCCAGATTTCCCCAGGGTCGGCATGGGGTCATCCTTTGACGGCCATGACGAGGTGGACAGGAAGAGCAGAGCCGC[G/C]TACAACCTAACTTTGTTGAACTTCATGGATCCCCAGAAAATGCCGTACCTGAAAGAGGAGCCCTACTTTGGCATG	synonymous variant		Smemo et al, 2014	0.145
25	6	IRX3	ENSSSCG00000002831 (31,046,098-31,048,822)	100518611 (31044919..31049067)	31.045.391	K (G/T)	rs337083123	GAGAGGCGGGAAGCTGGAGGGGCGAGCTGACCCTGTTCTAACCCCGTCCCCGCGCCTCTCGCTCCCCCTCCCGCC[G/T]CAGGCCAGAGGGGGCGGGAAGGGACTCTGAGAGTCCCTTCCCGCCCCGCCCGGCCCCGCCCTGCGCGCAGTATCC	upstream gene variant		Smemo et al, 2014	Fail	Genotyping errors
26	6	IRX3	ENSSSCG00000002831 (31,046,098-31,048,822)	100518611 (31044919..31049067)	31.045.736	Y (C/T)	rs319710601	TGTCCGCAACTTTAGGCTGCCTTAGCTCAGGGCGCAGAGGCAAGGGACAGGGGTGCGGGGCGTGTAGTGTGAGTA[C/T]AGAGAAATAGATTTTCAAAAGAAGAAATGGAGTGAAGAGAAGAGAAAGGGGAGAAAAGGGAATAGTAAGAAAAGG	upstream gene variant		Smemo et al, 2014	0.335
27	6	IRX3	ENSSSCG00000002831 (31,046,098-31,048,822)	100518611 (31044919..31049067)	31.045.815	R (G / A)	rs325487837	GAAATAGATTTTCAAAAGAAGAAATGGAGTGAAGAGAAGAGAAAGGGGAGAAAAGGGAATAGTAAGAAAAGGAAA[G/A]AGAAGGAGAAAGAAGAGTTTTGTAGTGTCCAGGAGCGCGAAAGAGCCCGAAGGAGCGGAAGCGGTCCTGGGGGAA	upstream gene variant		Smemo et al, 2014	0.05172	Low informativity
28	5	PPARA	ENSSSCG00000000006 (3,300,708-3,366,361)	397239 (3302755..3321091)	3.313.212	Y (C / T)	rs700584257	CCGNATGGTGAGGCNGTGGATATTCACGACTCTTCCCCTTCTGCCCTCAGACACCCTGTCTCCAGCCTCCAGCCCCTCG[T/C]CCGTCACCTACCCTGTGGCTCCTGCTGGTGCTGACGAGTCGCCCAGCGTGGCACTGAACATCGAATGTAGAATCTGTGGGGACAAAGCCTC	missense variant	S/P SIFT= 0.17 tolerated	Benitez et al, 2015	monomorphic	Low informativity
29	13	PPARG	ENSSSCG00000011579 (68,302,655-68,433,947)	397671 (68301566..68433951)	68.433.818-68.433.819	A/-	rs709219769	AAGTCCACGTTCACCGACAACATTCTCCTTCTTCCAATTGCACTATTATTTTGGGGGAAAAAAAATCTGACACCT[A/-]AAAAAAAATTACTGTGAAAAAGCGTTTGAAAAAGAAAAGGTTTTAGAATAATAGATCTATTTTATGCATATTGTT	3 prime UTR variant		Benitez et al, 2015	0.3184
30	12	GH	ENSSSCG00000034212 (15,064,909-15,066,696)	396884 (15064965..15066698)	15.065.293	Y (C / T)	rs81214387	TGGTGGAGCCAGGCCTCTTGTCTCTGGGATCCCTCTCTCACGNGCCCTCCTGGTCTCTAGGCCCTCGGACCTCCG[C/T]GCTCCTGGCTTTNGCCCTGCTCTGCCTGCCCTGGACTCGGGAGGNGGNNGCCTTCCCAGCCATGCCCTTGTCCAG	missense variant	A/V SIFT= 0.13-0.3 tolerated-low confidence	Wang et al, 2003	monomorphic	Low informativity
31	6	AGRP	ENSSSCG00000002775 (28,132,615-28,133,743)	397275 (28132614..28135594)	28.133.631	M (C/A)	rs698656038	CTCCAAGGATGAAGAGGGACTAAGTGGCACATTCTCCTGTTGAGCCAGNCTATGCTGACCACAATGTTGCTGAGCTGTGCC[C/A]TACTGCTGGCAATGCCCACCATGCTGGGGGCCCAGATAGGCTTGGCCCCCCTGGAGGGTATCGGAAGGCTTGACCAAGCCTTGT	missense variant	L/I SIFT= 0.03 deleterious	Kim et al, 2000	monomorphic	Low informativity
32	6	AGRP	ENSSSCG00000002775 (28,132,615-28,133,743)	397275 (28132614..28135594)	28.132.805	M (C/A)	rs697429781	TTTNCCAACNCTTGTAGGTGCTAGATCCTGAAGGACGCAAGGCACGCTCCCCACGTCGCTGCGTAAGGCTGCANGAAT[C/A]CTGTCTGGGACACCAGGTACCATGCTGCGACCCATGTGCTACATGCTACTGCCGTTTCTTCAACGCCTTCTGCTACTGCCGCAAGCTGGGTA	missense variant	S/Y SIFT=0 deleterious	Kim et al, 2000	monomorphic	Low informativity
33	15	PRKAG3	ENSSSCG00000016200 (120,855,194-120,866,332)	397149 (120859486..120866308)	120.863.537	R (G / A)	rs1108399077	GCAGGGAACGATTCACCCTCAACTGTTCTCTCCGGCGCTCAGATCAAGAAGGCCTTCTTTGCCCTGGTGGCCAACGGC[G/A]TCCGAGCGGCACCTTTGTGGGACAGCAAGAAGCAGAGCTTCGTGGGTGAGGAGGGGCTGGGGAGGCAGAGGTGGTGGGGAAGG	missense variant	V/I SIFT=0.26-0.3 tolerated	Milan et al, 2000	0.2586
34	15	PRKAG3	ENSSSCG00000016200 (120,855,194-120,866,332)	397149 (120859486..120866308)	120.865.260	R (G / A)	rs333081881	GCTGTNACCACCAGCTCAGAAAGAAGCCATGGGGACCAGGGGANCAAGGCCTCTAGATGGACAAGGCAGGAGGAT[G/A]TAGAGGAAGGGGGGCCTCCGGGCCCGAGGNAANGTGAGTTCAAGGCCAGTTCTGGGGAGCTGGGACTGGGGGCAGTGGGCAGTC	missense variant	V/I SIFT=0.01 deleterious-low confidence	Milan et al, 2000	monomorphic	Low informativity
35	12	FASN	ENSSSCG00000029944 (920,507-937,559 )	397561 (922405..937560)	924.492	Y (C / T)	rs324640280	CGGACCTCTGCCCTCCACAGGCATCAACCCTGCTTCCCTTCGTGGCACGAGCACCGGTGTCTGGGTGGGTGTGAGCAG[T/C]TCTGATGCCTCAGAGGCTCTGAGCCGAGACCCCGAGACCCTCGTGGGCTACAGCATGATAGGCTGCCAGCGCGCCATGATGGCCAACCG	5 prime UTR variant		Muñoz et al, 2003	monomorphic	Low informativity
36	12	FASN	ENSSSCG00000029944 (920,507-937,559 )	397561 (922405..937560)	926.299	R (G / A)	rs326206604	ATGCCGCGCTGCCCCGTCTGCTGCAGGCCAGNGGGCGCACCCTCGAGGCCGTGCAGACCCTGCTGGAGCAGGGCCTCC[G/A]GCACAGCCGAGACCTGGCCTTTGTGGGCATGCTCAACGAGATCGCGGCTGTCTCCCCGGTCGCCATGCCCTTCCGCGGCTACGCCGTGC	5 prime UTR variant	R/Q SIFT=0.63 tolerated	Muñoz et al, 2007	0.1604
37	12	FASN	ENSSSCG00000029944 (920,507-937,559 )	397561 (922405..937560)	929.967	Y (C / T)	rs342967881	TCCCCACACCAGGTGCCACCCGCACTCACCCCGCGTGTCCCCGCAGNGGCCGACGTGGTGGTGGACAGGAATCTGAACA[C/T]AGTGGTGGCTGGAGGCGCCCTCTTCTTGGGGGCCCACTCCTCAGTGGCCCCACGGCGACCCCAGGAGCATCTCAAGCCTATCCTGGAGAAG	5 prime UTR variant	T/I SIFT=0.24 tolerated	Muñoz et al, 2007	0.1634
38	12	GIP	ENSSSCG00000026330 (25,160,789-25,167,940)	100621117 (25160783..25167952)	25.166.174	R (G / A)		ATGAAGACCTTCTGTCTGCTGCTGGTGTCCCTGCTCCTGGCAGTGGCGCTAGGAGAAAAGGAAGAGGNTCACTCCA[G/A]GTTGGTGTGAGAAGGAACGGGTCAGGTGCAGGAGAGGNANNTGGNGGCTGACTGGGTTCGGTTTTGGGTGGGGGGTGAGAAAGGGAGG	novel		Muñoz et al, 2007	monomorphic	Low informativity
39	6	ANGPTL3	ENSSSCG00000003819 (149,832,541-149,845,831)	445466 (149836417..149845854)	149.845.800	Y (C / T)	rs336511772	AAACNAATTCCAAATCATTTNAAAGTGGAGTAATTAGGATAAAAATGTACACTATTAAGCTCTTTCTTCTTATTG[C/T]TCCTCTAGTTATTTCTTCNAGAATTGACCAAGACTCTTCATCACTTGACTCTGTGTCTCCAGANCCAAAATCAAG	missense variant	V/A SIFT=0.73 tolerated	unpublished	monomorphic	Low informativity
40	6	ANGPTL3	ENSSSCG00000003819 (149,832,541-149,845,831)	445466 (149836417..149845854)	149.844.729	R (G / A)	rs337316624	TAAAAGGGNGAAAAAATGTCTAATTTAACAAAAGAAAGAANCGTCTAACCANCCTANAANCTATGTCTAGACTTTT[G/A]TGGAACAGCAAGACAACAGCATCAGAGACCTTCTTCANACTGTGNAAGAACAATACAGACAATTAAACCAACAGCACA	missense variant	V/M SIFT=0.03 deleterious	unpublished	0.3131
41	6	ANGPTL3	ENSSSCG00000003819 (149,832,541-149,845,831)	445466 (149836417..149845854)	149.837.198	S (C/G)	rs711337769	GAGAATTCTGGTTGGGTCTAGAGAAGATATACTCCATAGTAAAGCAATCTAATTACATCTTACGAATTGAGCTA[G/C]AGGACTGGAATGACAACGANTACTATANTGAATATTCTTTTCACTTGGGAGATCATGAAACCAACTANANGCTACATCTAGTTGAGATTGC	missense variant	E/Q SIFT= 0.29 tolerated	unpublished	monomorphic	Low informativity
42	6	ANGPTL3	ENSSSCG00000003819 (149,832,541-149,845,831)	445466 (149836417..149845854)	149.836.581	Y (C / T)	rs706048239	TGCANGTCTATCTTTTTTTAGGAGGCTGGTGGTGCCATGANGTCTGTGGNGAAAACAANCTAAATGGCATCTATAAGAAGC[C/T]AAAAGCAAAAATTAAGCCAGAGAGAAGAGGAATATGCTGGAAGTCTCAAAATGGAAGGTTANANTCTATCAAATCAACCA	missense variant	P/L SIFT=0.5 tolerated	unpublished	monomorphic	Low informativity
43	13	ADIPOQ	ENSSSCG00000039103 (124,633,684-124,646,648)	397660 (124633906..124646237)	124.643.018	R (G / A)	rs710885434	GGCCTGCGCAGGCTGGATGGCGGGTATCCCAGGGCATCCTGGCCACAACGGTACCCCAGGCCGTGATGGCAGAGATGGC[G/A]TCCCTGGCGAGAAGGGTGAGAAAGGAGATACAGGTAAGAATAAGGTCTTTGGTTTTGTCCATCACAGACTTTTTTTCTGGGTA	missense variant	V/A SIFT=0.79-0.82 tolerated	Zhang et al 2014	0.1444
44	15	Novel gene	ENSSSCG00000036052 (84,226,953-84,230,496)	100519519 (84226953..84501320)	84.227.189	Y (C / T)	rs340873524	GCTGTATTCCTATGCCAGAGCAGTGCCAACTCTTGGAGGTCCTGGGGTGCAGCCAACGCCTTCGTGTGGTAGCTC[C/T]AAATTTAAATTACACCAGAGAAACCAGGGCAACTAAGCAATGAGCCACAGCAAAAAATAAAGAACAACAAGAACA	3 prime UTR variant		Davoli et al 2003	0.3546
45	2	MYOD1	ENSSSCG00000013375 (41,415,735-41,425,234 )	407604 (41422522..41424236)	41.423.067	K (G/T)	rs322014777	AAGACTAACCTGGTCGCCCTTGCTGTTTGCAGATGGATTATAGCGGCCCCCCGAGCGGTGCCCGGCGGCGGAACTGCTAC[G/T]ACGGCACCTATTACAGCGAGGCGCCCAGCGGTGCGTATTCTCAACCCCTTCCCACATTCCCTTTTGAGCTGCCCTGGCTTCTCTTATCTA	missense variant	D/Y SIFT=0.08 tolerated	Urbanski et al, 2006	monomorphic	Low informativity
46	2	MYOD1	ENSSSCG00000013375 (41,415,735-41,425,234 )	407604 (41422522..41424236)	41.422.625	Y (C / T)	rs338143037	TCCACCGAGAGCCCCGCCGCGCCCGCGCTTCTGCTGGCGGACACGCCGCGGGAGTCNTCTCCGGGCCCGCAAGAGGCGG[C/T]CGCCGGGAGCGAGGTCGAGCGCGGCACCCCCACCCCTTCCCCGGACGCCGCCCCGCAGTGCCCCGCGAGCGCGAACCCCAACCCTATCTAC	missense variant	A/V SIFT=0.2 tolerated	Urbanski et al, 2006	Fail	Genotyping errors
47	6	FABP3	ENSSSCG00000036883 (87,942,790-87,951,610)	399532 (87943003..87950708)	87.946.683	Y (C / T)		TCAGGTGTGNGTTTNGCCACCAGGCAGGTGGCCAACATGACCAAGCCTACCACAATCATCGAAGTGAATGGNGACACANTCA[T/C]CATAAAAACACAAAGCACCTTCAAGAGCACAGANATCANCTTCAAGCTGGNAGTGGNGNTTGATGAGACAACAGCAGATGACAG	synonymous variant		Gerbens et al 1997	monomorphic	Low informativity
48	X	ACSL4	ENSSSCG00000012583 (89,760,865-89,837,678)	448980 (89760863..89838103)	89.763.094	R (G / A)	rs81208916	TGACAAAAAATTGTATTAACACTACTCAAAGCANAAGTGCTGCAGGGCTTTAAAAATCTCTTCCAACCAATTATTTTGAATC[G/A]TACTTATAATATACAGAATCAAATAGTACTTTGGAAACCATTTTAGGATTCATAATTGTTGTGTAGGTTAGACATAGAATCACTATAATATT	3 prime UTR variant		Corominas et al, 2012	0.2661
49	18	LEP	ENSSSCG00000040464 (20,106,868-20,123,447)	396832 (20106867..20124071)	20.112.205	W (A/T)	rs695579307	GCCCCAGAAGCACATCCCGGAAAGGAAAATGCGCTGTGGACCCCTGTGCCGATTCCTNTGGCTTTGGCCCTATCTGTCCTACGTTG[A/T]AGCNGTGCCCATCTGGAGAGTCCAGGATGACACCAAAACCCTCATCAAGACGATTGTCACCAGGATCAGTGACATTTCACACATG	missense variant	E/V SIFT=0.01 deleterious	Perez-Montarelo 2013	monomorphic	Low informativity
50	18	LEP	ENSSSCG00000040464 (20,106,868-20,123,447)	396832 (20106867..20124071)	20.109.514	R (G / A)	rs701423985	GGACCTTCTCCACCTGCTGGCCTCCTCCAAGAGCTGCCCCTTGCCCCAGGCCAGGGCCCTGGAGACCTTGGAGAGCCTGGGCGGC[G/A]TCCTGGAAGCCTCCCTCTACTCCACNGAGGTGGTGGCCCTGAGCAGGCTGCAGGGGGCTCTNCANGACATGCTGCGGCAGCTGGACC	missense variant	V/I SIFT=0.43 tolerated	Perez-Montarelo 2013	monomorphic	Low informativity
51	18	LEP	ENSSSCG00000040464 (20,106,868-20,123,447)	396832 (20106867..20124071)	20.111.759	Y (C / T)	rs344479998	GCATCATCCCCTCTGGGCCTCCATCACGTCTCCNGAATGTTCTAATCTGTAGGAATTCTTCCTGGTGACAGCTGAACTCTGANCCTG[T/C]GGAGCCCCTTNCTGCTAGTCCTGCCCATNGAGNCTTTTTTCCTATACAACCCTCTACATGTNTGCAAACTTCTCTCAATGTCCCCAGG	intron variant		Perez-Montarelo 2013	0.3263
52	9	UCP3	ENSSSCG00000014834 (8,378,019-8,386,211 )	397116 (8378023..8389452)	8.385.267	Y (C / T)	rs327702070	CAGGCGGCCCGGAGCGCCCAGTACCGCGGGGTGCTGGGCACCATTCTCACCATGGTGCGCAACGAGGGCCCCCGCAGCC[C/T]CTACAACGGGCTGGTGGCCGGCCTGCAGCGCCAGATGAGCTTNGCCTCCATCCGCATCGGCCTCTACGACTCCGTCAAGCAGC	missense variant	P/L SIFT=1 tolerated	Cieslak et al, 2009	0.3992
53	9	UCP3	ENSSSCG00000014834 (8,378,019-8,386,211 )	397116 (8378023..8389452)	8.384.778	R (G / A)	rs340195435	GGGGGCCATGGCAGTGACCTGCGCCCAGCCCACGGACGTGGTGAAGGTTCGATTCCAGGCCAGCATACACGCCGGNCCC[G/A]GGAGCAACAGGAAGTACAGCGGGACGATGGATGCCTANAGGACCATCGCCAGGGAGGAAGGGGTCCGGACTCCAGGGGG	missense variant	G/R SIFT=0.04 deleterious	Cieslak et al, 2009	0.2221
54	2	RETN	ENSSSCG00000013575 (71,484,169-71,485,616)	396674 (71484164..71485577)	71.484.375	M (A/C)	rs692406070	GCTCCTTCCTCATTCCCACTTGCAGGCTTTGCTGTCACTGGGTGCACGTGTGGCTCCGCCTGTGGCTCTTGGGACGTGCGCGCTGAGACC[A/C]CCTGCCACTGCCAGTGCGCTGGCATAGACTGGACCGGCGCTCGCTGCTGTCGCCTGAGGACGCCATAGCTAGAAGAATCTAAG	missense variant	T/P SIFT=0 deleterious	Cieslak et al, 2009	monomorphic	Low informativity
55	7	TNF	ENSSSCG00000001404 (23,699,636-23,703,655)	397086 (23699635..23702393)	23.701.215	R (G / A)	rs80945725	ACAGGGTCACACTGACTCACCCCTCCCTCTTTGTCTCCTCCCTCCAGCCAATGTCAAAGCCGAGGGACAGCTCCA[A/G]TGGCAGAGTGGGTATGCCAATGCCCTCCTGGCCAACGGCGTGAAGCTGAAAGACAACCAGCTGGTGGTGCCGACA	synonymous variant		Zhang et al 2014	0.3815
56	5	MYF6	ENSSSCG00000026533 (100,762,910-100,765,704)	397005 (100762918..100764771)	100.765.071	Y (C / T)		CTACTGCCTTTGAAATCTTTCATCATGGGTCTATACTTAGAATTCAGATGAGCCTTGGGGAGGGGAAGGGGGCAG[T/C]GTTAATCCCTGGTTGTTTTGAAGTTGTCCATGTAAGCAGGTTAGCATCTAAACGGTCCCAAACCGAAGCATTCGA	synonymous variant		Zhang et al 2014	monomorphic	Low informativity
57	7	DLK1	ENSSSCG00000035805 (121,565,854-121,576,654)	497066 (121565844..121577493)	121.573.159	K (G/T)	rs81211137	CTGCCGCTGCCCTGCCGGCTTCATGGACAAGACCTGCAGCCGCCCGGTGTCCACCTGCGCCAACGAGCCGTGCCTGAANGGGG[G/T]CACCTGCCTGCAGCACTCCCAGGNGAGGTTCGAGTGTCTGTGCAAGCCCAAGTTCACGGGCCCCCTGTGCGGCCGGAAGCGCG	missense variant	G/V SIFT=0 deleterious	Kim et al, 2004	monomorphic	Low informativity
58	4	CRH	ENSSSCG00000006215 (68,483,977-68,486,118 )	100127468 (68481696..68486122)	68.483.694	Y (C / T)		CTGCTTCCCCACAGGACTGTGGGTTGGTCCACCTCCCTTCCTTCACACTTTCCTCTTCTCTCCCCTCCCATTCAT[C/T]GGCTCTTTTCTGACCTTCACTTCGGCCCTTCATAGTAAGAGGTCAGTATGTTTTCACACTTGGGAAATCTCATTC	synonymous variant		Zhang et al 2014	0.01481	Low informativity
59	13	CSTB	ENSSSCG00000027357 (206,706,063-206,710,646)	100038020 (206706060..206710598)	206.706.389	R (G / A)	rs700107053	TGCCAGGTCCAGCGGAGCCGGGGACGAGGGGACGGGGCGGCGCCTGCCCCTCACTCAGCTGTCGTTCCAGGTTCAAGTTGACGATGAC[G/A]ACTTCGTGCACCTTCGGGTGTTTGAAAGCCTCCCGCACGAGAACAAGCCCTTGACC	missense variant	D/N SIFT=0.16 tolerated	Russo et al 2008	0.3825
60	2	CTSD	ENSSSCG00000040793 (1,188,549-1,197,635)	494568 (1188548..1197642)	1.188.899	R (G / A)	rs696983841	GGCTGTGCACCCTAGGAACCCCCGCCCCAGGGCAGGTCCCTCCCCGGCCAGCACCTTGGGGGCCTGGCC[G/A]CCTGGCATGGCCTCTGGGCTGAGCCCTCGCCCAGCGCCAGGCTACCCTCTTGGTCCGTCCATCCAGCTCTCAGCCCTGCTGCCCCCACCC	3 prime UTR variant		Fontanesi et al 2010	monomorphic	Low informativity
61	17	CTSZ	ENSSSCG00000007522 (59,141,501-59,149,298)	100141405 (59141497..59149377)	59.148.642	R (G / A)	rs80885681	CCCGTGCTGATTCTGCCCGTGGTGATCTGTTCCCAGGACGTACCCCCGGCCTCATGAGTACCTGTCCCCATCGGATCTGCCCA[G/A]GAGCTGGGACTGGCGCAACGTGAATGGGGTCAACTATGCCAGTGTCACCAGGAACCAGCACATCCCCCAGTACTGCGGCTCCTGCTG	missense variant	R/K SIFT=1 tolerated	Fan et al 2010	0.1696
62	10	CTSL	ENSSSCG00000010948 (27,668,264-27,674,618)	100515919 (27668523..27674705)	27.673.570	K (G/T)	rs322454580	AGAGGANGCATAAAATGTTCAGCAACTCATGCNACACTCACCATGTCACCAAAGGCATTCATGGCCATGGTGAAGCTATG[T/G]TTCCCTTGCCTGTGTTCCCAATTGTGNNGTTCAATCATTTTCATGTTCTTCTCCCATANGGCTCTCCGCCTTCCNTCTTCATTCTAGAGG	missense variant	K/N SIFT=0.03 deleterious	Fontanesi et al, 2010	monomorphic	Low informativity
63	2	CTSF	ENSSSCG00000038918 (5,855,111-5,860,253)	100520004 (5855083..5860258)	5.858.807	S (C/G)	rs1113132904	GCGAGGCTGGTGAGCCGGGGCCCACCTTTCCTCTAACCCCCGGTCCGCGCCCCCCACTCCCCAGGAGGGCTGGAGACGGAGGA[C/G]GACTACAGCTACCGGGGCCACCTGCAGACCTGCAGCTTCAACGCAGAGAAGGCCAAGGTCTACATCAACGACTCGGTGGAGCTGAG	missense variant	D/E SIFT=0.24 tolerated	Russo et al 2008	0.476
64	4	CTSS	ENSSSCG00000006648 (98,390,250-98,442,936)	100153090 (98415273..98442952)	98.417.965	R (G / A)	rs331232519	CTTTTTAAAGTCTCTTTAACTGAAGTCTCTTTGCTGCCTTTGGAATCTTTGGAGAGAGCCCACTGTCACGCATTCTTTGTATAGGAGCACCT[G/A]CTGGTTCTATCATGTATGTACTGTCTGTTCTTTTTCTCCTATTTGGTCCTTAAACCCTTCATTTGTGTT	5 prime UTR variant		Fontanesi et al 2010	0.2311
65	16	GHR	ENSSSCG00000016866 (27,126,286-27,422,268 )	397488 (27126300..27422618)	27.380.869	Y (C / T)	rs707903248	AGAACAGCTGTATGGATCCAGGGCTCTGTAAACCGTGACGGACCCCATCTGTCCAGTGGCATGAAAANGTCTCTAGTTCAGGTGAA[C/T]GGCACTTGGTGAATTTAGGCTTTCCAGAAGAATCTGCCNAATAAAAAGAAAAGGCAAGGCATGAGATCAGGAGNGTGATGG	missense variant	R/H SIFT=0.02 deleterious	Tian et al, 2014	monomorphic	Low informativity
66	16	GHR	ENSSSCG00000016866 (27,126,286-27,422,268 )	397488 (27126300..27422618)	27.390.138	M (C/A)	rs690924882	GCCATGTCAAATAAAACACAAACCTGTGATTTACCTATTTCCTCAACGGAGAAACACTTTTGATCCACAGTCCCACCATTGCTAGTCAG[C/A]TTGATACAGTAGGGTATCCAAATGGAGGTATAAGATGAATTAAAGTAACAGCTGTTTTCTCCAGCAGAGACATAATCAG	missense variant	K/N SIFT=0.02 deleterious	Tian et al, 2014	monomorphic	Low informativity
67	16	GHR	ENSSSCG00000016866 (27,126,286-27,422,268 )	397488 (27126300..27422618)	27.392.425	R (G / A)	rs711182563	GAGGTGGTTCCCATCTCACTTGGATATCTGCATGAATCCCTGTTAAACTGATATTCAGTAGAGTCCAGTTGAGGCCAATGGGT[G/A]GATCNGGTTGCACTGTGGATTTCAACAGAGAATNAGNACATAGACACCNCTTGGTATNAATGGAATTTCTTCTGAAGAGACTGAG	missense variant	P/L SIFT=0 deleterious	Tian et al, 2014	monomorphic	Low informativity
68	16	GHR	ENSSSCG00000016866 (27,126,286-27,422,268 )	397488 (27126300..27422618)	27.420.363	R (G / A)	rs691248450	AGCAGTAGTGGTAAGGCTTTCTGTGGTGATGTAAATGTCTTCCTGGTTAAAGCTTGGCGCTACACGTGATTCAACCTCGACGTGG[G/A]GGGCCATAGCGATGCACTTTTTGGCATCTGCCTCGCANAAGTAGGCGTTGTCCATGATGAANTTTGCTGGGCAGGGTGAGACCA	missense variant	P/L SIFT=0 deleterious	Tian et al, 2014	monomorphic	Low informativity
69	6	LIPE	ENSSSCG00000003018 (49,540,907-49,560,126)	397583 (49543671..49560126)	49.554.369	Y (C / T)	rs789536710	ACCNCCCAAGGCCTTTGAAATGCCACTGACTGCTGACCCCAAGCTCACGGTCACCATTTCACCCCCGCTGGCCCACACAGGCCCCGGG[C/T]CCGTCCTCGTCAGGCTCATCTCCTATGACCTGCGTGAAGGACAGGTAGGGCCCCTGCCTCGGCCAGAGCAGGTGCAGAGCTGAG	missense variant	P/S SIFT=0.04 deleterious	Wenda et al, 2015	monomorphic	Low informativity
70	6	LIPE	ENSSSCG00000003018 (49,540,907-49,560,126)	397583 (49543671..49560126)	49.555.928	K (G/T)	rs702282020	CTGCAGTCTGCCGCCTCCCCCTCCCGCCTTCTCAGCCTCATGGACCCCCTGCTGCCCCTCAGCGTGCTCTCCAAGTGTGTCAGTGCCTAT[G/T]CTGGTGAGTGCCACACCCACACAGTTGGGGGCCTGGGGGGTGCTGGAATGCCTGGATCCTGCAGGGACACGGGCTAGAGCCCC	missense variant	A/S SIFT=0.05-0.07 tolerated	Wenda et al, 2015	monomorphic	Low informativity
71	6	LIPE	ENSSSCG00000003018 (49,540,907-49,560,126)	397583 (49543671..49560126)	49.558.911	K (G/T)	rs328810625	AGACGCTTGGCCCCACCACACCCTCGGCTGTCAACTTCTTATTTCGACCTGAGGATGCACCTGAAGAGGCTGAGGCCCGAGACGA[G/T]ATTAGCACCAAGGAGGAGAAAGTCTACAGTGTGAGGGCCGCCTTCCCTGAGGGTTTCCACCCAAGGCGCTCCAGCCAAGGTGCAATA	missense variant	E/D SIFT=0.11-0.35 tolerated	Wenda et al, 2015	0.1086
72	6	TGFB1	ENSSSCG00000003017 (49,332,169-49,349,048)	397078 (49332169..49348642)	49.340.046	K (G/T)	rs697493892	CGTGCGCACGCGCNNGNNCACACACACGCACAGAGTCACTGCTGGGCACAGGGCTGGGCCAGGGAGGCGGGCCTCACCGTTAAT[T/G]TCCACNTGNAGTGTGTTATCTTTGCTGTCACAGGAACAGTGGGCACTGAGGCGAAAACCCTCTATAGCCTCTGCGGGAGTGGGAA	missense variant	E/D SIFT=0.74 tolerated	unpublished	monomorphic	Low informativity
73	17	BMP2	ENSSSCG00000039442 (15,749,835-15,761,215)	100157103 (15750487..15762982)	15.760.739	Y (C / T)	rs45432445	GGCCCACCCGGAGGACAGCCCGGAGGTNTCCAAGAGGCATGTGCGGATTAGCAGGTCTTTGCACCAAGATGAGCACAGCTGGT[C/T]ACAAATAAGACCCTTGCTAGTCACTTTCGGCCACGATGGGAAAGGACACCCTCTGCACAAAAGGGAAAAGCGTCAAGCAAAACACAA	missense variant	L/S SIFT=0.91 tolerated	unpublished	0.08955	Low informativity
74	12	ACACA	ENSSSCG00000017694 (38,581,449-38,875,134)	397324 (38580916..38875067)	38.829.954	R (G / A)	rs331044307	AGCTNTAGCCACCGGCCTACGCCAGAGNCACAGCAACGAGGGATCCAGCTGCATCTGCAATNTACACNACAGCTCATGGCAATGCC[A/G]GATCCTTAACCCACTGAGCAAGGNCAGGGATCAAATCCACAACCTCATGGTTGCTAGTCAGATTCGTTAACCACTGCACCACGAC	intron variant		Muñoz et al, 2012	0.002457	Low informativity
75	12	ACACA	ENSSSCG00000017694 (38,581,449-38,875,134)	397324 (38580916..38875067)	38.825.225	R (G / A)	rs318325536	AAACCAACCTGTGTGGTCCTGGGCAATTCATGGATGCAATGCCCACTTCTTCGGGGCGTTGGGATTGAACACCGCCAGGTCCTCAC[G/A]GGGCTCGCTCACCATCCACCCNACTCAGTCCCGCTCGGTTNTGGGCTCNCTTCCCGCGCTGCGAGCCGGCGGGCCCCGGCCCCCTTCT	intron variant		Muñoz et al, 2012	0.3593
76	12	ACACA	ENSSSCG00000017694 (38,581,449-38,875,134)	397324 (38580916..38875067)	38.824.185	Y (C / T)		CCCCTCTCTCCAGTGCGACCCTGCGCTCGGGAGAGGGAGAAGACCCACGTGGGAGGGGGTTGTTGAGGGCTGGGTCCAGCTGCA[T/C]TCAAAGTCTGCCTCTCTTGGTGAGTGTAGGGTGCAGAGACCCGGGCTTCTGTTGCTCTCGCTGTCTTTGTATCGCGGTGGGAG	promoter		Muñoz et al, 2012	0.3596
77	12	ACACA	ENSSSCG00000017694 (38,581,449-38,875,134)	397324 (38580916..38875067)	38.624.687	Y (C / T)	rs340781986	CTTTTCTCTTGCTTGTTTCTCCAGGTTCTCGGNAGGGAGGTGTACACCTCCAATAACCAGCTNGGGGGCATCCAGATCATGCACAACAA[C/T]GGGGTCACCCACAGCACCGTCTGTGATGACTTTGAAGGGGTGTTCACTGTCCTGCACTGGCTGTCTTACATGCCCAAGGTGAGCC	synonymous variant		Muñoz et al, 2012	0.2799
78	mt	12S RNA	ENSSSCG00000018061 (MT:1797-1970 )		MT-1888	R (G / A)		GCCTGTTCTATAATCGATAAACCCCGATAGACCTTACCAACCCTTGCCAATTCAGCCTATATACCGCCATCTTCAGCAAACCCTAAAAAGGA[A/G]CAATAGTAAGCACAATCATAGCACATAAAAACGTTAGGTCAAGGTGTAGCTTATGGGTTGGAAAGAAATGGGCTACATTTT	synonymous variant		unpublished	monomorphic	Low informativity
79	mt	COX3	ENSSSCG00000018082 (MT 9,800-10,583)	808507 (9800..10583)	MT 10279	Y (C / T)		GAAGTACCCCTACTAAACACCTCAATCCTCCTCGCCTCAGGAGTATCCATTACCTGAGCCCATCACAGCCTAATAGAAGGGGACCGAAAACACATAAT[C/T]CAAGCANTATCCATCACCATNGCACTAGGCGTATACTTCACCCTCCTCCAAGCCTCAGAATATTACGAAGCACCAT	synonymous variant		unpublished	0.0321	Low informativity
80	2	CAST	ENSSSCG00000014170 (103,255,630-103,378,623)	397135 (103255738..103378623)	103.327.329	R (G / A)	rs81210389	GTTTTCAGCCAAAAAGCCTACCCACGCACTCAGCAGATGCAGGGAGCAAGCGTGCTCATAAAGAAAAAGCAGTTTCCAGATCTA[A/G]TGAGCAGCCAACATCAGAGAAATCAACAAAACCAAAGGTAACTAAAGCAGATTGATAGAGAAAAAAACCCTAACATCACCTAGGGAAA	missense variant	N/S SIFT=1 tolerated	Ciobanu et al 2003	0.08765	Low informativity
81	2	CAST	ENSSSCG00000014170 (103,255,630-103,378,623)	397135 (103255738..103378623)	103.337.472	R (G / A)	rs45432488	CCCTTCATCTCTAAGTCAAAGCTTTTNTATTTTGTTTTTCAGAAATCTACTGGNGAGGTTTTGAAAGCTCAGTCTGTTGGGGTAATCA[A/G]AAGCGCTGCTGCTCCACCCCACGAGAAAAAAAGAAGGGTGGAAGAGGTATAAATCATTACTTCTTTGCAACGAAGCATGGTCN	missense variant	K/R SIFT=0.77-0.92 tolerated	Ciobanu et al 2003	0.08765	Low informativity
82	2	CAST	ENSSSCG00000014170 (103,255,630-103,378,623)	397135 (103255738..103378623)	103.347.903	R (G / A)	rs335949675	AATCAGAACTCATTGANGAACTTTCGGAAGATTTTGACCAGTCTAAGCGTAAAGAAAAACAATCTAAGCCAACTGAAAAAAC[G/A]AAAGTATGTTTCTAAAAATGAAAGATTTCTAGTTTTGGTTGTTGCCTTTTAAATGTTTTTCTATCATCTTAAAAATGTTGAGACTAA	synonymous variant		Ciobanu et al 2003	0.3329
83	2	CAST	ENSSSCG00000014170 (103,255,630-103,378,623)	397135 (103255738..103378623)	103.365.116	M (A/C)	rs333184969	TCTTCATTGATGGCCATTTCTATTAATATCTCAGAAACCTGAAGCTGCCCAAGATCCCATTGATGCCCTCTCAGGGGATTTTGACAG[A/C]TGTCCATCAACTACAGAAACCTCAGAGAACACAACAAAGGTACTGTGCTTTTTCATACTGACTTTCCTTAAGTGTGTGGGTACATACATA	missense variant	R/S SIFT=1 tolerated	Ciobanu et al 2003	0.007389	Low informativity
84	4	AMPD1	ENSSSCG00000006754 (105,868,897-105,893,771)	100101472 (105868834..105892171)	105.889.053	Y (C / T)	rs333968942	GTGGACCATGGAAAAGAATCCATCTTACACTTATTATACCTATTACATGTACGCAAACATNTTGGTGCTCAANAGC[C/T]TGAGGAAGTAAGTCCACGTGAACTGGAGCTAGAAGAGGAATCTCTGTGACACATGCCTTCCGCCATACGTTGGCC	synonymous variant		Zhang et al 2014	0.05923	Low informativity
85	4	DGAT1	ENSSSCG00000005918 (452,861-466,883)	397118 (452890..463665)	461.425	Y (C / T)	rs81499273	CCGGCACATGCCCCCCACCCTCCCTCAGGTGCCCAACCACCTCATCTGGCTCATCTTCTTCTACTGGCTCTTCCA[C/T]TCCTGCCTGAACGCTGTGGCTGAGCTCATGCAGTTTGGAGACCGGGAGTTCTACCGGGACTGGTGGTGGGTGGCC	synonymous variant		Zhang et al 2014	0.1532
86	6	Intergenic region		396718 (47339759..47458457)	47.357.966	Y (C / T)	rs344435545	ACCTTGACCTCTGACCTTGACCCCTAGGTGCTGGATGTCCTGTGTTCCCTGTGTGTGTGCAATGGTGTGGCCGTG[T/C]GCTCCAACCAAGATCTCATTACTGAGAACTTGCTCCCTGGCNGNGAGCTTCTGCTGCAGACAAACCTCATCAACT	intergenic variant		Rohrer et al 2012; Fujii et al 1991	monomorphic	Low informativity
87	5	MRTFA	ENSSSCG00000000075 (7,757,950-7,975,926)	100516801 (7751350..7975927)	7.968.163	Y (C / T)	rs337475251	AGGAGCTGAAGCCAAAGGTGAAGAAGCTCAAGTACCACCAGTANATCCCNCCNGACCAAAAGCAGGACAAGGGGG[T/C]GCCGCCCATGGACTCCTCCTATGCCAAGATCCTGCAGCAGCAGCAGCTCTTCCTGCAGCTCCAGATCCTCAACCA	missense variant	A/V SIFT=0.62 tolerated	Ayuso et al 2015, 2016	0.3786
88	5	CD4	ENSSSCG00000000687 (63,892,132-63,918,669)	404704 (63892129..63918547)	63.895.284	S (G/C)	rs330705731	CGAAGTGACNTGTGAGGTNCTGGGACCCACCCCCCCGAAGGTGGTGCTGAGCTTGAAGCTGGGGAACCAGAGTAT[G/C]AAAGTCTCAGATCAGCNGAAGCTGGTGACGGTGCTGGACCCTGAGGCAGGGATNTGGCGGTGTCTACTGAGGGAC	missense variant	M/I SIFT=0.18 tolerated	Ayuso et al 2015, 2016	0.1346
89	5	CD4	ENSSSCG00000000687 (63,892,132-63,918,669)	404704 (63892129..63918547)	63.896.980	R (G / A)	rs337536423	AAAAGTCTNTCCAGAANCTCAAGCTCCGGATGGCGGAGAAGCTCCCGCTCCAGATCACTCTGCTCCAGGCCTTGC[G/A]TCAGTACGCNGGTTCTGGAAACCTGACCTTGGTTCTCCCNGAGGGGAGGCTGCACAGGGAAGTGAACCTCGTGGT	missense variant	P/L SIFT=1 tolerated	Ayuso et al 2015, 2016	monomorphic	Low informativity
90	5	PUS7L	ENSSSCG00000000800 (74,782,814-74,834,428)	100155187 (74805634..74835135)	74.818.116	Y (C / T)	rs80828491	AATAAATACATAAAAATAAAGTGGAGTTTTCTTACCTTCACATTTTCTATAGCCTCCAAAATTCTCTCTCTCAGG[C/T]TTGTGGAATCATTTATTTGGTTTTTTAAATTTCTGATGACAATATCAAAATGATTTCCTTTGAGCTGACCAAGTC	missense variant	S/N SIFT=0.86 tolerated	Ayuso et al 2015, 2016	0.06034	Low informativity
91	5	PUS7L	ENSSSCG00000000800 (74,782,814-74,834,428)	100155187 (74805634..74835135)	74.830.149	Y (C / T)	rs333070007	GTGCTGATAATCCAAATGTAGTGATTACAGTAAGATTTCGGGAAAAAGCACACAAANACAAGAAAAGGTCTCTTC[C/T]TGAATGCCCAGAAAGAAAAGTTATACACACAGGTAATTGAATAAATCATTACCACTTTCTTGGATAAATGTAGTG	missense variant	H/R SIFT=0.6 tolerated	Ayuso et al 2015, 2016	monomorphic	Low informativity
92	5	NT5DC3	ENSSSCG00000000853 (80,644,245-80,692,941)	100521376 (80625669..80692481)	80.685.369	Y (C / T)	rs81385687	GATGACGTAATGAGTATTTGTATCTGGAACCGTCTCAGTAATGATCTTGTGTCCTGCAGGTTCACAGAGATGCTG[C/T]GTCCCAGCTGGTCTTGCAGGAGTGGAAGAAGGAGAGGAAGGAGATGAGGTGAGAGCAGCAGGTTTGGAAGGCAGG	intron variant		Ayuso et al 2015, 2016	0.184
93	7	PAK1IP1	ENSSSCG00000001041 (7,444,789-7,456,716 )	100156606 (7444519..7456719)	7.452.098	R (G / A)	rs80921999	GCAGCTTTGTTCTTTTAACGTACAGATGCTCACATAGTGGAATGGTCCCCAAGAGGAGAGAANTATGTAGTTGTC[G/A]TACTGAATAAAATAGACATCTATCGGCTTGACACTGCATCTGTCAGTGGCACCNTCACAAATGCGAAGAGAGTGT	missense variant	I/V SIFT=0.58 tolerated	Ayuso et al 2015, 2016	0.2869
94	7	PAK1IP1	ENSSSCG00000001041 (7,444,789-7,456,716 )	100156606 (7444519..7456719)	7.444.896	R (G / A)	rs339547163	CGCTGCTGAATGGAGGTGGTGGCTGGTTGCTANGAGCAGGTTCTTTTTGGGTTCGCTGTNCACCCNGAGNCCGAG[A/G]CGAGCGGCAGCCACGAGGTGAGAGCCCGCGCGCGGAGGGACCGCAGGCGGTGGGGCGGCCAAGCGTCTGATGTGG	missense variant	T/A SIFT=1 tolerated	Ayuso et al 2015, 2016	Fail	Genotyping errors
95	7	ACOT13	ENSSSCG00000036411 (19,502,627-19,510,839)	100514587 (19502629..19510839)	19.504.569	Y (C / T)	rs334655246	AAGAGCATACCAATAAAATGGGCACTCTCCATGGNGGCATGANAGCCACCTTAGTGGATTGTGTATCCACATATG[C/T]TCTGNTATGCACAGAAAGGGGAGCACCTGGAGTTAGTGTGGACATGAACATAACGTATGTATCCTAACTGTACCC	missense variant	A/V SIFT=0 deleterious	Ayuso et al 2015, 2016	0.4704
96	7	MLIP	ENSSSCG00000001485 (26,561,359-26,793,724)	100623023 (26562802..26801817)	26.676.220	Y (C / T)	rs341339513	ACCCTGCCCGCAGGGAGCAACTCGAGAGAGATTTTTTCGGCGTGGGTGAGGTTTGTTTTACTTTCTGATCGAGAG[C/T]AAGTGTGGAAGAGGTCAGGGAGTTGAGAGTGAAGGTGGGACAGGATGCCGGGGAGAGGGGTCTTTGGTGAGAAGG	missense variant	A/T SIFT=1 tolerated	Ayuso et al 2015, 2016	0.4803
97	7	MLIP	ENSSSCG00000001485 (26,561,359-26,793,724)	100623023 (26562802..26801817)	26.689.891	S (G/C)	rs329151878	TTGGGGCGCACAGAGTCAGAGGCCAGGCTGGATGAGATGGCTAGGGANGTGGGCCGAGCAGCTGTGGTGCTCATC[C/G]CTCTCGGGGGGCCTTGTTCACTTTTGCTAGTTGTAGCTTCTTCTTCCCCTTCAGAGTCCACAATAAAGACATATT	missense variant	G/A SIFT=0.06 tolerated	Ayuso et al 2015, 2016	0.4914
98	7	WDR46	ENSSSCG00000001504 (29,645,131-29,662,400)	100154206 (29645128..29653567)	29.651.154	Y (C / T)	rs343175780	AATCTAGAACAGCAGGTCAGGAGGACGATCAAGATTCAGCCAAGGACCGACCGTTGCTGTGTCCGAGGTGGACGA[T/C]GGCATTGTAAGGGTTCTGGGTCATGACGTCGAGCCGTCCAGCCCGGGCGTTCAGAGCTGCCACGATCTTGCCCAC	missense variant	I/V SIFT=1 tolerated	Ayuso et al 2015, 2016	0.474
99	7	HSPA2	ENSSSCG00000002274 (88,607,555-88,609,464)	100621324 (88607140..88609947)	88.609.231-88.609.233	AAA/GGG		AATCGCGACCGGGTAGCCGCCAAAAACGCCNTGGAGTCCTATACCTACAACATCAAGCAGACGGTGGAAGACGAG[AAA/GGG]CTGAGGGGCAAGATTAGCGAGCAGGACAAAAACAAGATCCTCGACAAGTGTCAGGAGGTGATCANCTGGCTCG	synonymous variant		Ayuso et al 2015, 2016	monomorphic	Low informativity
100	7	GPX2	ENSSSCG00000002279 (89,007,369-89,011,620)	767625 (89007636..89011620)	89.008.046	*/T		CTGGATAAGGGTAAAGGTGGGCTGGAATCCACCCCCAGGGCGGACGTACTTGAGGCTGTTCAGGATCTCCTCATTC[*/T]TGACAGTTCTCCTGGGGGCGGAAAGAGACACAGAGTTTGGACAAGGGAAGGGGGAAGTGAAGGATCCACAGGTCT	synonymous variant		Ayuso et al 2015, 2016	monomorphic	Low informativity
101	7	GPX2	ENSSSCG00000002279 (89,007,369-89,011,620)	767625 (89007636..89011620)	89.007.994	S (G/C)		CCTTCAGGTANGCGAAGACAGGATGCTCATTCTGACCATTCACGTCACACTTCTGGATAAGGGTAAAGGTGGGCT[G/C]GAATCCACCCCCAGGGCGGACGTACTTGAGGCTGTTCAGGATCTCCTCATTCTGACAGTTCTCCTGGGGGCGGAA	synonymous variant		Ayuso et al 2015, 2016	monomorphic	Low informativity
102	6	PLEKHF1	ENSSSCG00000002852 (39,786,199-39,797,585)	100522869 (39786201..39797578)	39.796.703	Y (C / T)	rs332761246	CTGGCCGCCCAGAAGCAGAAAGAGGAGGANGAAGAAGAGGAGGAGGAGGAGCAGGGCCCCCGGGTNCCNGGGCAG[C/T]CGGCCTACCTGGCCGGGGCCGTCTGCGGAGCATCCAGTGGAGACGACGATGACTCAGATGAGGACAGGGANGGCG	missense variant	P/S SIFT=0.42 tolerated	Ayuso et al 2015, 2016	0.06328	Low informativity
103	6	NMNAT1	ENSSSCG00000003400 (70,272,030-70,310,603)	102160928 (70271296..70307403)	70.305.419	Y (C / T)	rs81211763	ACTTGGTCCCGGATCTTGTCCAGGAGTACATTGAAGAGCANGGTCTCTACAGCTCCGAGAGCGAAGAGAGGAATG[T/C]TGGCATCATCCTGGCTCCTTTGCAGAGGAACACCNNGGGCACTGACGCATGAGCAGGTCTCCAGCAGGGTAGTTT	missense variant	V/A SIFT=1 tolerated	Ayuso et al 2015, 2016	0.4728
104	1	HEBP2	ENSSSCG00000004150 (26,001,398-26,011,454)	100155860 (26001650..26011381)	26.009.050	Y (C / T)	rs80917646	AAATTATCTACCACTTACCGTACAAACACCNTCATTTCAGCTCTGTCTTCAATGAAGACATNTGACTCTGTAGGC[C/T]TGGGNGGATCAGATTGCTGTTNAGATGGGATATACAGGGAAATGGTAATGGTAGACTCGCTAAAAGGACCTGAAC	missense variant	R/K SIFT=0.3 tolerated/low confidence	Ayuso et al 2015, 2016	0.4925
105	1	FOXO3	ENSSSCG00000004387 (74,628,217-74,760,328)	733621 (74626673..74760323)	74.737.068	S (G/C)		CATCCTGGCTCATCTTCTACCTTGTCCTGTCTCTCTCTCTGCAGAACTCTATCCGGCACAACCTGTCACTGCACA[G/C]CCGGTTCATGCGAGTCCAGAACGAGGGGACNGGCAAGAGCTCTTGGTGGATCATCAACCCTGANGGGGGAAAGAG	synonymous variant		Ayuso et al 2015, 2016	monomorphic	Low informativity
106	1	RPF2	ENSSSCG00000004394 (76,917,185-77,131,431)	100525264 (76917114..76959227)	76.920.949	K (G/T)	rs81211596	TCAGCATNGCATTTTTAATATTTTCACTGAGTTTTGGTTCTCTCTTCTCCAGGAATCTCTTGGCTCTTTTTGTTT[G/T]GGGCTTTCTGTAAAGAAAATCACAATTCATGACAACTTAAAACACTTCCCTCATATTACAAAATGTTGACTTATG	missense variant	Q/K SIFT=1 tolerated	Ayuso et al 2015, 2016	0.4129
107	1	RFX7	ENSSSCG00000004603 (115,734,344-115,871,086)	100152054 (115732167..115871951)	115.866.087	Y (C / T)	rs328330316	ACATCATGGCAAATCAGCCCTTGAATTNCTCTGCTCTTGTTAGCAGTGATTCAGCTTCAGAACCACAAACCACAC[T/C]ATCATCATCTCCAGATATAAAAGTAAAGCTTGAAGGCAGTGTCTTTCTCTTGGACAGTGATTCAAAATCAGATGG	missense variant	L/P SIFT=0.12 tolerated/low confidence	Ayuso et al 2015, 2016	0.1453
108	1	PLIN2	ENSSSCG00000035863 (203,683,862-203,709,274)	397402 (203683867..203709277)	203.685.833	R (G / A)	rs335119403	AACACCTCTCTCCCCCTTGGTTGCAGAGTGTGGTGACAAGGGTGGCCAACCTACCCTTGGTGAGCTCCACGTATG[A/G]CCTTGTCTCCTNGGCTTATATCAGTACAAAGGATCANTATCCCTANTTGAAGTCTCTGTGTGAGATGGCNGAGAA	missense variant	D/G SIFT=0.13 tolerated	Ayuso et al 2015, 2016	0.07143	Low informativity
109	1	NR4A3	ENSSSCG00000005385 (241,569,905-241,611,734)	397479 (241569867..241611735)	241.608.642	Y (C / T)		GCCCTGGTNGAACTGNGGAAGATCTGCACCCTGGGCCTCCAGCGCATCTTCTACCTAAAGCTGGAAGACTTGGTG[T/C]CTCCACCTTCCATCATCGACAAGCTCTTCCTAGATNCCCTGCCTTTCTGANCAGGAGCAGCCTGAGCAGGGAGCT	synonymous variant		Ayuso et al 2015, 2016	monomorphic	Low informativity
110	1	NR4A3	ENSSSCG00000005385 (241,569,905-241,611,734)	397479 (241569867..241611735)	241.577.031	*/G		CCCCACCACGTCCAGCCTACTGGGCGAGAGCCCCAGCCTGCCGTCTCCGCCCAACAGGAGCACCGCGTCAGGCGA[*/G]GGGACGTGCGCCGTGTGCGGGGACAACGCCGCCTGTCAGCACTATGGCGTGCGCACCTGCGAGGGCTGCAAGGGC	synonymous variant		Ayuso et al 2015, 2016	monomorphic	Low informativity
111	1	TNC	ENSSSCG00000005494 (255,532,449-255,630,377)	397460 (255533235..255630381)	255.584.929	R (G / A)	rs324442820	GGCAGCTGCACCTCCACTGGCTGGCCCGAGGGCAGACCGTAGTTGAGNCGGNAACGGTCAAACTTGNCCANCGGC[A/G]TCCTCCAGAGCAGNGTCAGGCTGCTCTCCTTAAGNTCAGAAACCCGAAAGTCCTTGGGCGGGTCCAAGTCTGGGA	missense variant	M/T SIFT=0.56 tolerated	Ayuso et al 2015, 2016	Fail	Genotyping errors
112	4	ABRA	ENSSSCG00000031728 (30,712,238-30,721,193)	100154546 (30712238..30719495)	30.712.488	Y (C / T)	rs80855192	AGGCAGGNCCAGGAGCCTACAGGCTGGATGCCAGGAGGGGCCAGGGAGTCAGACCAACCTTCTGGACCAGTGATA[T/C]ACCCTACAACCCACCAGAAAGTCCAGAGTGCCCCAAAATCTCCCTCCCCAAAGCCAGGGGNATATGGAGCTGGAC	missense variant	Y/H SIFT=0.56 tolerated	Ayuso et al 2015, 2016	0.4789
113	4	NUDT17	ENSSSCG00000006690 (99,472,350-99,477,932)	100516191 (99472347..99477953)	99.477.466	Y (C / T)	rs81382505	GGGTGCCTGTCCTTCGGGTCAACAAGACAGTTTGATCGCTGGACTGCAGAATGACCGCCACGCCCAGATCCACAC[T/C]TCGATTCATGGGCAGCTCGGCCGCAGNAGCCCCCGGCTGCTGCTCCAGGGCCGCAAAAGGGCAGAAAGGGGGTCG	missense variant	S/G SIFT=1 tolerated	Ayuso et al 2015, 2016	0.4624
114	4	CLCA2	ENSSSCG00000006935 (129,670,637-129,704,846)	100511753 (129670634..129704765)	129.680.556	S (G/C)	rs81381059	TACCGTTTGTTATGTAACCTGGCACATACATAGCGTGACTTCCTGGACCAGAGCGGGTTGCGGCGCTGACGCTGG[G/C]CGGGTGACTGACATGCACTTTCAAGCTGTATCTACCATTTCCAGCAAAGGAAAAAAAATACCTCGAGTAAATTCC	missense variant	A/P SIFT=0.55 tolerated	Ayuso et al 2015, 2016	0.4889
115	4	CLCA2	ENSSSCG00000006935 (129,670,637-129,704,846)	100511753 (129670634..129704765)	129.693.892	R (G / A)	rs323963429	TGCTGGACACATCTAGCACCAAACAGACCACTCTGTCGCCAGCCTGTAGGAGGGTGANCGTGGGAGGCGGCGGGA[G/A]CNCCGTCCCCTTCATGGGCTCGCTGTGCTGAAAGTCGCCCGAGGCTCTGATTACATCCCATGCACTTCGGAGGCT	missense variant	L/F SIFT=0.35 tolerated	Ayuso et al 2015, 2016	0.5
116	3	CREBBP	ENSSSCG00000007951 (38,388,547-38,530,230)	100620215 (38388366..38530243)	38.527.679	Y (C / T)		GCGTGGCCCGGACTCAGCCCCCCACGACGGTGTCCGCCGGGAAGCCCACCAGCCAGGTGCCGGCCCCGCCGCCCC[C/T]TGCCCAGCCCCCGCCCGCGGCGGTGGAGGCGGCCCGGCAGATCGAGCGCGAGGCCCAGCAGCAGCAGCACCTGTA	synonymous variant		Ayuso et al 2015, 2016	0.1513
117	8	SOWAHB	ENSSSCG00000008985 (72,539,305-72,543,300)	100523320 (72538804..72543316)	72.541.860	Y (C / T)	rs329180339	AGGCCATCAGCTCCTACAGGAAGGGGCTGAGAGGNATGGCCATCCCCTGNGTNGCCTAGACCCTGGNAGNTGCCG[T/C]TGGGGCTGCCCTTCTTTGGAGAGGGGTCCCCAGCTGTATTCCTGAGCCTTCTTCCATCTGGGGNTCCTGGGGCAA	missense variant	N/S SIFT=1 tolerated	Ayuso et al 2015, 2016	0.2975
118	11	FREM2	ENSSSCG00000009364 (13,959,865-14,154,246)	106508661 (13775267..14116377)	13.964.599	R (G / A)	rs319563395	ACCCCCTTCGAACTCACTGTGGAAGACAGAGATACCCCAGACAAACTCCTGAAATTCACTCTCACCCAGGTGCCC[A/G]TTCATGGTCAACTCCTATTCAACAACACCAGACCTNCCATGATTTTCACCAANCAAGACTTGAATGAAAACTTAA	missense variant	I/V SSIFT=1 tolerated	Ayuso et al 2015, 2016	0.2204
119	11	FREM2	ENSSSCG00000009364 (13,959,865-14,154,246)	106508661 (13775267..14116377)	13.975.835	R (G / A)	rs331447465	GACCTGAAAATATGCTATNTTTTAAGAGAAGGGGCTAATGCCACAAGTGACGTATTCCATTTTACAGTTGAAGAC[A/G]GTGGTAAGTATCCCCTCTCCTGTTAGTATAAACAAGGAGAGTGACTTTTATGCATTGCTCTTTGGCAGCTTTGTG	missense variant	S/G SIFT=0.4 tolerated	Ayuso et al 2015, 2016	0.4668
120	2	METTL21C	ENSSSCG00000031101 (71,010,850-71,020,730)	100525886 (71008854..71021640)	71.013.010	K (G/T)	rs81213814	TCGGAAGCCAGCACGTANTCGTAAGAAAGCGAGGCCTTGGGGAAGTTGTCTTCCAGGCCCTCTCCCCACGCCAGC[T/G]CTTTGACCTNAGGCAGATGGGCTGCANGGTGTAGTGTGTTCCTTAAAAGNTTGAATTGAAGGTTCCCTAGGACGT	missense variant	E/A SIFT=0.26 tolerated	Ayuso et al 2015, 2016	0.1074
121	14	POLR3D	ENSSSCG00000009622 (6,521,035-6,532,182)	100154035 (6520962..6529526)	6.521.475	R (G / A)	rs330908723	CCAGGCAACATGTCGGAAGGAAANGCCGCCGGCGATCCCAGCACTCCAGGAGGGTCCCGACCCCTCCTGCCCGGT[G/A]CCCGGGGGCTTATCGGGAGGAGGCCGGCGCCTTCCCTCACNCCAGGCCGCCTTCCCTCCATCCGCTCCAGGGACC	missense variant	A/T SIFT=0.22 tolerated	Ayuso et al 2015, 2016	0.3654
122	14	NOS1	ENSSSCG00000009856 (35,113,184-35,295,972)	100520934 (35112898..35299297)	35.235.039	R (G / A)	rs339947983	CAGGATGCACTGAGCACATCTGTATGGGGTCCGTCATGCTTCCTTCTCAGCACATNCGAAGGCCCGAAGATGTCC[A/G]CACAAAAGAACAGCTCTTNCCTCTCGCCAAAGAGTTCATTGATCAGTATTACTCGTCAATTAAAAGGCAAGTTCA	missense variant	H/R SIFT=1 tolerated	Ayuso et al 2015, 2016	0.09582	Low informativity
123	14	EGR2	ENSSSCG00000010224 (66,284,577-66,291,306)	100038004 (66280665..66291308)	66.286.345	K (G/T)	rs342909621	GAGGCCTCAGAATGGGCCGAAGTGGCAGATGATGTGGGTTATAGGCGGCAGCAGCAGCCGCTGCCGAGCTGCCAG[G/T]TAGCCGTGGTCCCTCGCTGCCTCCACTGGCCCCTGGCCCTGTGGTCCCAGCACTGGGCCCCCCCAGGGTAAAGTT	missense variant	P/T SIFT=0.06 tolerated	Ayuso et al 2015, 2016	0.1158
124	14	ANXA8	ENSSSCG00000010370 (88,314,606-88,337,467)	100155930 (88319209..88340716)	88.326.627	Y (C / T)	rs340806813	TCCCCAGTACCTCTCATCAGGTGTGTGGCACTGCGTGTGCACAAGATGGTGATGAANTTCATCTCATCAGTCCCA[T/C]GAATCTTCTCACCCGCTGCATACAGANCCTGGCATTGGGACACCCATGACACGCCAGTGAAGACAAGCAAGGGGG	missense variant	R/H SIFT=0.09 tolerated	Ayuso et al 2015, 2016	0.3383
125	14	ANKRD1	ENSSSCG00000010461 (102,603,777-102,612,839)	396959 (102603777..102612857)	102.607.671	Y (C / T)	rs319545746	CCTTATCCCGAGCACTGATTTTTGCTCCTTTGTTCAGCAACAGTTTTAAGACATCCAGGTTTCCTCCACGGCTGG[C/T]CCAGTGGATGGCGGTGGATTCAAGCTGTACCGGAAGGTAAAAGGACGTGAATCCGTGGAAGGAGCCTGGTCAGAG	missense variant	A/T SIFT=0.04 deleterious	Ayuso et al 2015, 2016	0.2333
126	14	LOXL4	ENSSSCG00000010532 (109,571,945-109,589,160)	100157207 (109571942..109593408)	109.583.305	Y (C / T)	rs328413651	CATCTCACGGCAGCATCATTCTCATGCTGGCAACCATTCCGGGGCCCTTTCAGGGAGGGGCAGTCACCGAGGGTC[T/C]GCTCANATCCCCNGCAGCGCACCTCNCTCAGGTGGATGGGCCCCAGCGCTACAGAAGGGAGGGGGAGATTCCCTG	missense variant	Q/R SIFT=0.53 tolerated	Ayuso et al 2015, 2016	0.3654
127	14	LOXL4	ENSSSCG00000010532 (109,571,945-109,589,160)	100157207 (109571942..109593408)	109.587.010	Y (C / T)	rs343582566	GGTCGCACACCTGCCTCCAGTGGCCCTCGTACTTCACCTCCACGGCTCCCTCNGTCACTGGGCTACGNCGCTTGG[T/C]GCTGGCGAGGATGGGCTTGAGCCGCACCTCCTCCAGNCGCCGGCTCTGAAGGGGCATGTGGTCACCGTGGGCCCC	missense variant	T/A SIFT=0.58 tolerated	Ayuso et al 2015, 2016	0.3246
128	10	EPHX1	ENSSSCG00000010853 (13,735,170-13,773,071)	397639 (13757489..13773071)	13.767.410 13.767.411	Y (C / T) R(G/A)	rs326269013 rs81212098	CCCCCAGTCTCCGCCTTGAAGGTAGAATTCCTGGAAGCCCAGCCGCAGCATCAGCTTGTAAAAGATCCTGGCAG[CA/TG]GCCACTGAGTTGAAGCCTGATGGTGAAGGGGACGAGGAATCATGGGGGGGGTCACGCCTTGGGTCCTCCCGGTG	synonymous variant missense variant	A/T SIFT 0.65 tolerated	Ayuso et al 2015, 2016	0.1786
129	10	EPHX1	ENSSSCG00000010853 (13,735,170-13,773,071)	397639 (13757489..13773071)	13.768.090	R (G / A)	rs81212101	GGGTAAAGCAGCTCGAGGTCCCTCTCAGTGTAGCCNAAAAGCCTNCCCAAACGCCGTCCCAGGANAANGGTCAGG[G/A]TGTAGACATTTCTTAAAACCAGGGCNANGTTCAAGTGCAGGCCTTTCACGTGGCTGAGGGCAGACAGGGGCCAGA	missense variant	T/I SIFT 0.42 tolerated	Ayuso et al 2015, 2016	0.2574
130	13	ITIH3	ENSSSCG00000011451 (34,892,369-34,937,568)	100157235 (34911104..34924881)	34.913.204	R (G / A)	rs345918793	ACGGCGTGACCTACCCTGGGAATGTCAAGGAGAAGGAAGTTGCCAAGAAGCNGTATGAAAAGGCCGTGTCCCAGG[A/G]CAAGACAGCTGGCTTGGTCAAGTAAGTGTGGACTCCCAGGTCTTGGGGAGAACATCAGAGCTGCGAAGGGCCCTC	missense variant	D/G SIFT=1 tolerated	Ayuso et al 2015, 2016	0.3309
131	13	ITIH4	ENSSSCG00000011453 (34,915,855-34,948,229)	396799 (34928455..34948250)	34.937.913	R (G / A)	rs196959818	TGGTCACAGATNGAGAATGGCTACTTTGTGCATTACTTTGCCCCGGAGGGTCTGTCTGCAATACCCAAGAACGTG[G/A]TCTTTGTCATTGANACNAGCGGCTCCATGAGNGGCAGGAAAATCCAGCAGGTGGGTTCTGTGGGCCAGGGCAGGG	missense variant	V/I SIFT=1 tolerated	Ayuso et al 2015, 2016	0.3198
132	13	LRIG1	ENSSSCG00000011499 (47,909,011-48,027,384)	100521990 (47909002..48027396)	47.911.810	Y (C / T)	rs323686580	CCTTCGTGTACCCAACGCANAGCTTGGGCTGCCTGCACGCAATGCCANGAGTCTCCACCTCTGGAAANAGGCCTG[C/T]GTCTCTNGGACAGACACCTTTAATGAAGAACAGAGGGCTTCCATGTATAAACAGACCACCTTTAACAGACCACAT	missense variant	A/T SIFT=0.82 tolerated	Ayuso et al 2015, 2016	0.02985	Low informativity
133	13	FRMD4B	ENSSSCG00000011511 (50,541,410-50,806,260 )	100524460 (50602910..50980236)	50.646.290	Y (C / T)	rs323244564	AAAAAAAAAAAAAAAAAAAAGTATTTACCTTTACTGCATAATAATGGACTCCATAAGTTGGTAGAGCTTCTACTA[T/C]TTTCATATACCTATGGAAAATGAATAAATGTTACAACCTCTTATTAATTTAATTAGAGGGTTCTATTGGGAAAAG	missense variant	V/I SIFT=1 tolerated	Ayuso et al 2015, 2016	0.3716
134	13	SHQ1	ENSSSCG00000011518 (54,071,656-54,180,751)	100511045 (54073012..54180759)	54.175.753	W (A/T)	rs325493335	ATGAAGAATCCAAAGAAAAAAACTAACAAAAATTTCAAAGTCAATACCTTTATCTGCATCATAGGATCCCTGCTC[T/A]CTTCCATTTTCTACAATTCTTCCAGGAAGNGTTAATCTGCAGATTTAATAAAAGGTCTCATGAAGTCCTTAAATT	missense variant	R/S SIFT=0.64 tolerated	Ayuso et al 2015, 2016	0.3194
135	13	TFRC	ENSSSCG00000011848 (133,970,594-134,000,278)	397062 (133976765..133997554)	133.978.298	R (G / A)	rs345077060	GGTCAGCTCTGAAATTTTTTATCCTTAGGATTTATGATTGGCTACTTGGCCTANTGTAAACGTGTAGAATCAAAA[G/A]CAGATTGTAAGACACTGGTACCAACAGAGCCTTCAGAGACNGAAGAGACAGAAACTTTNGAAGCAGAAAACTTCC	missense variant	T/A SIFT=0.96 tolerated	Ayuso et al 2015, 2016	0.3985
136	2	PNPLA2	ENSSSCG00000012841 (513,076-518,187)	100049704 (513065..517962)	515.397	Y (C / T)	rs331307082	CCCCAGCCCCGCGCCCCGCGCCCGCAGCGCGGCACCCTGGCACCCACCTGGATGAGCTCCTCCCTGGCGGCGAAG[T/C]GGGTTATGATGACATTTTCGCCGTCGGAGACGCGGGTCAGGGAGATGCCCAGGCGGCCGCTGGCCCGCTCGTGGC	missense variant	R/H SIFT=0.75 tolerated	Ayuso et al 2015, 2016	0.3821
137	2	MAP4K2	ENSSSCG00000013020 (7,365,231-7,378,998)	100523716 (7365184..7378999)	7.375.569	R (G / A)	rs332845859	GCCCACTGCCTCCTCTCTCTCCACGCAGTGCGGAACCCACACACNGGCAGCACCTTCCTGCTGGCCGCANTGCCC[A/G]CCAGCCTGCTCCTGCTGCAGTGGTACGAGCCGCTCCAGAAGTTTCTTCTGCTGAAGGTGCGGGGTCGGGGATGGA	missense variant	T/A SIFT=0.19 tolerated	Ayuso et al 2015, 2016	0.4581
138	2	LRP4	ENSSSCG00000013248 (15,616,131-15,672,874)	100518293 (15616137..15672876)	15.651.335	R (G / A)	rs328789611	TCCTGGGGATCCACTCCAATGGCAATGGTGTTCTTCATGGTAATGTTGATGGGTACNACCACGTCAGCGAAGTAC[A/G]GGATGTCCAGGGAGACCATGCGTATGTCTATCCTCCTGGCGAAGATGAGNAAACTGTTCATGCCTGCCCAGGTGG	missense variant	P/L SIFT=0.01 deleterious	Ayuso et al 2015, 2016	0.2706
139	2	CREB3L1	ENSSSCG00000013263 (16,186,210-16,220,937)	100516663 (16186206..16220948)	16.202.027	R (G / A)	rs343057179	TTGATGGGCANGATAGGGCTCTGAGGCGCCGAGTCACCGCTCAGGGAGTAGCTGTGCTCGGCCTGGATGCCTGGC[G/A]TGNGGGAGTCCAGTTCCATGTCCAGTAGAGGGCTCTTCTCNTCCAGCACNGGGTCNTCAAAGAAACTGCTGAACA	missense variant	T/M SIFT=0.01 deleterious	Ayuso et al 2015, 2016	Fail	Genotyping errors
140	2	MYOD1	ENSSSCG00000013375 (41,415,735-41,425,234)	407604 (41422522..41424236)	41.424.010	S (G/C)	rs336462969	CACGCCTTGCAGGCCCACAGTAGACAGCGGCCCGCCTGGTGGTGCCCGCTGGGCGCGCGCACATGCTCGTCCTCA[G/C]GNGCTCCCGGGGCCGGGTGCNCTGCGGCAGGGAAGTGCGAGTGTTCCTCGGGCTTTAGGAGCGCGCCCACGTGCA	missense variant	R/P SIFT=0.05 deleterious	Ayuso et al 2015, 2016	0.4218
141	2	ARHGEF37	ENSSSCG00000014436 (150,660,685-150,738,080)	100514827 (150662470..150751648)	150.695.390	W (A/T)	rs345984189	CCAGTAGAGCTCCCGGAAGTGAGTTGGGTTGTGTTTCTCTTTCGCAGAACCTGCTGACATGGCCGAGCCTGCGGA[T/A]GANGAGCTGTCCTCCCGGACNGGGAGTCCAGANGNGGAAGGTCTGGTCTCTGAGGANAGATCCNTGCTCCATCAG	missense variant	D/E SIFT=0.05 tolerated low confidence	Ayuso et al 2015, 2016	0.3304
142	9	ART5	ENSSSCG00000062852 (6,442,459-6,449,199)	100522939 (6443768..6449203)	6.447.490	R (G / A)	rs337516811	TCATGGTCTACACCAACTCCTCCAACACCTTGTACCGGGAGCTGAACCNGGCCGTGCNNACGCTCGGCGACTCCC[G/A]GGAGTCCTACATGACNCGNTTCCCCTTCAAGGCCNTGCATTTCTACCTGACCCGGGGCCTGCAGCTGCTGCAGAG	upstream gene variant		Ayuso et al 2015, 2016	Fail	Genotyping errors
143	9	NUMA1	ENSSSCG00000014802 (6,591,943-6,662,842)	100526064 (6591943..6662966)	6.601.281	R (G / A)	rs337674290	CGGTCTTTCCAGTGGCCTCGGACTGGGCTCCCAACCCAGGAGCATTTTCTCGGCCNGCGGTCCCTGGACACTGC[G/A]GGGGNGCCTCCTGTTTCTCGGCCAGCTGTTCCCTCAGGTGCTCCACNGTTNGCCGAAGGTCCTTCAGCGCTGCCC	missense variant	P/L SIFT=0.36 tolerated	Ayuso et al 2015, 2016	0.3251
144	9	CHRDL2	ENSSSCG00000014843 (9,017,685-9,052,880)	100739055 (9017691..9053527)	9.027.515	S (G/C)	rs81209696	TCCTTTGGCCGGAAGTGNCGAGGGATGAAGCCCAGAGGGGCGCTGGGGCCNGTGGGGGTTGGGGTGCCCAGNNCC[C/G]TCTTCCTCCCGCCGTCCCCNGAACACGGATCCTGGGAGTGTCTCTGCAAAGGGCGGGAAGGACGGAGACCGCTGA	missense variant	T/R SIFT=1 tolerated	Ayuso et al 2015, 2016	Fail	Genotyping errors
145	9	ADAMTS8	ENSSSCG00000015249 (57,090,615-57,110,476)	100518855 (57090313..57113077)	57.110.083	S (G/C)	rs337911905	CCACCAGNGCCGAGGCCGGCTCCCCCTCGCCGGGCCGGGTTGGAGCGCCGAGGGCGAGCGGCGGCAGCAGCAACA[C/G]TAATAACAGCAGCAGCAGCAGCAGCAGCAGCAGGAGCGGCGGCCACCCGGGGGCGGCGCGGGGCATGGGGGCTGC	missense variant	V/L SIFT=0.49 tolerated	Ayuso et al 2015, 2016	0.4791
146	9	CCDC71L	ENSSSCG00000050093 (106,539,530-106,545,053)	100518922 (106540924..106545324)	106.544.334	Y (C / T)	rs330884921	CTGTAAACACTCGACTGACACTTGTCCATCCCTCCAGGCGGAAGCCCCGTCCCTGGCCGGGAAGCCGTCGCGGGN[C/T]GCGTTTCACGCCCGGGGCACGGGGAAGCGGCGGAGCCTCACCACGGGTTCCAGGTTCACTCGCAGGACTTGGCTT	missense variant	S/G SIFT=1 tolerated low confidence	Ayuso et al 2015, 2016	0.3022
147	15	WDR17	ENSSSCG00000015766 (38,589,626-38,706,214)	100157060 (38589588..38694439)	38.694.151	S (G/C)	rs332758583	GACGTTTAAAAGCGTATTGCAAATTTATAATCTCACCCTCTTCCCTTAACTCTCATTGTGCAGGGCCCCGTATTT[C/G]TCCTTGAAGATGGGAAATCCACGATCTCCTTGAATGATGCTTTGATGTGGGCAAAGGTGAACCCATTCTCACCTT	missense variant	L/V SIFT=0.04 deleterious	Ayuso et al 2015, 2016	0.4704
148	15	PDLIM3	ENSSSCG00000015796 (46,513,234-46,546,504)	414421 (46516178..46546658)	46.518.489	K (G/T)	rs322071455	GCATCTTCTGAGTGCCGCCAGCACCACCATGGATTTTTGTAACTGGAGCNCTNACACTCCGAGTTCCAGCAGNAC[G/T]GTCATCTGAAAAACAAAGTGTTTCCATTTATGGCAAGGGAACAGCTGGCTACAGTTTATACTTTGCTTCTATTTT	missense variant	R/S SIFT=0.02 deleterious	Ayuso et al 2015, 2016	0.4975
149	15	HOXD1	ENSSSCG00000015986 (81,987,752-81,990,807)	100157662 (81987618..81990026)	81.987.989	R (G / A)	rs323647200	AGTCCTGCCGGCCCCGAATCCNGGCCGGCGCGCTCAGGTGGGTGGGCTGGAGCCATGAGCTCCTACCTGGACTAC[A/G]TGTCGTGCGGCCGCGGCAGGGGCGGCGGCGGCGACGTGCTGAGCTTCGCTCCCAAGTTCTGCCGCGCCGACGCCC	missense variant	M/V SIFT=1 tolerated	Ayuso et al 2015, 2016	0.2679
150	15	NFE2L2	ENSSSCG00000015987 (82,973,648-83,146,183)	100516343 (82967485..83146185)	82.974.655	R (G / A)	rs81218156	CTGTCACCACCTCAGGGTAATAGTGCTCCAGTGTGTGATGCCCAGTCTGAAAACACACCAAAGAAAGAAGNGCCT[A/G]TAAGTCCCGGTCATCGNAAAACCCCATTCACAAAAGACAAACATTCAAGCCGCTTGGAGGCTCATCTCACAAGAG	missense variant	I/V SIFT=0.45 tolerated	Ayuso et al 2015, 2016	0.4778
151	15	CHRNG	ENSSSCG00000016288 (133,040,340-133,058,544)	100522221 (133051668..133059935)	133.057.532	Y (C / T)	rs328637572	CTGGCCCCAGCGGCTGTGCAGGACCCCNGGCCCCNGCTANGGAATGGCTNCTCCTCAGGATGGTCCATCCCAGCT[T/C]GGGAGGAGGTGGCCCTGTGCCTGCCCCGCAGTGAGCTCCTCTTCCGGCAGCACCAGCGCAATGNGCTGGTGAGGG	missense variant	W/R SIFT=0.1 tolerated	Ayuso et al 2015, 2016	0.4097
152	18	KCNH2	ENSSSCG00000016448 (6,243,524-6,279,111)	100523293 (6242826..6279154)	6.276.970	Y (C / T)	rs326107343	GACGGGCAGCAGAGGGGACGTGGAGGCGGGGCCNGGCCCCGGGGTGGTCACAGCACTGTAGGCAGGGGGAACCAG[T/C]GTCATCTGCCTCTGCAGCAGCTGCAGGACNGTGGCCATGTCTGCACTCAGCCGGGTCTCCAGCCTGNGGCAAGAA	synonymous variant		Ayuso et al 2015, 2016	0.4247
153	18	KCNH2	ENSSSCG00000016448 (6,243,524-6,279,111)	100523293 (6242826..6279154)	6.275.028	S (G/C)	rs330773310	GCTGGACCAGAAGTGGTCGGAGAACTCTGGGTACATGTCNAGCACCTCCAGCAGGTCGTCCCGGTGGATCTTGTG[G/C]AGGTCGCAGTAGGTGAGGGCCCGCACATCCCCNTTGGACTTNCCGGGCCGNGCGTACAGGTTCAGAGGCTCTCCA	synonymous variant		Ayuso et al 2015, 2016	0.4245
154	18	EPHB6	ENSSSCG00000016473 (7,346,565-7,580,591)	100511727 (7346793..7419859)	7.421.597	Y (C / T)	rs340407893	CCTGCCTGCCCCCTCCTGCCCTCCTCCTTACCGTGGCCATCAGCACNAGGGCGCTGACCAGCACAGCGTACAGGN[C/T]GGCCTTCCCCAGCAGGATCTCATAGAGGANGGTGGCNGACAGGACCCNTTGNTGATAGGANNCTGGGGGCAGGAA	intron variant		Ayuso et al 2015, 2016	monomorphic	Low informativity
155	12	P2RX5	ENSSSCG00000017868 (49,778,797-49,796,107 )	100519563 (49780241..49796287)	49.788.563	S (G/C)	rs336636497	TTTGTCTCCACTGGGCACCAGGCAAAGATCTCACACGTGCNCTTCTGNGNGCTCCCNGCCNGCAGGCAGCGGCCA[G/C]TTCTCACTCCTGCAGGGAAGGGACAAGGAAAATGCAGGAACCTCCCACCTCCAACGCCCCCTCTGCACCCCAGGC	missense variant	S/T SIFT=1 tolerated	Ayuso et al 2015, 2016	0.294
156	12	P2RX5	ENSSSCG00000017868 (49,778,797-49,796,107 )	100519563 (49780241..49796287)	49.786.710	Y (C / T)	rs3395358910	ACACCTTGCCGTTCACCATCACATCAAAGCGNATCCCNTAGGCTTTAAACAGCGTGCGGAACTCCACCCCAGCCG[T/C]GTCTCGGTAATATTTGGCAAACCTGGGGGAGACACGGCTCAGGGAGACACGGCCTGCCTGGGCCGCCTCTGTTGG	missense variant	A/T SIFT=0.33 tolerated	Ayuso et al 2015, 2016	0.2923
157	12	PER1	ENSSSCG00000017983 (53,361,868-53,376,611)	100620648 (53361863..53376723)	53.368.171	Y (C / T)	rs81436952	CTCCCCAGCCCCTCCTCGCCACCCTCACCTGTAAGAGCAGCCGTTGGATCTGCTCTGAGAGCTCCTGGATATCNG[T/C]NTCCAGGGCCAGAGNGGGGCTGGGGGCCGGAGGAGTGAACACGTCCTCGTTCAGGGGCGCCCTGCGGGGTGGGGA	missense variant	A/T SIFT=0.08 tolerated	Ayuso et al 2015, 2016	0.1807
158	9	NEU3	ENSSSCG00000021638 (9,315,301-9,334,918)	100739223 (9315263..9333878)	9.319.214	M (A/C)	rs330723905	TTCAACCGTCCTCTGTTCCAGCAGGAAGACAAGAGAGGGGTCACCTACCGGATCCCAGCCCTGCTCTATNTCCCC[C/A]CCACCCGCACTTTCCTGGCCTTTGCANAGAAGCGCTCCACGAGCAGGGACGAGGATGCNCTCCACCTGGTGCTGA	missense variant	P/T SIFT=0.6 tolerated	Ayuso et al 2015, 2016	0.3564
159	9	NEU3	ENSSSCG00000021638 (9,315,301-9,334,918)	100739223 (9315263..9333878)	9.329.568	R (G / A)	rs337928392	TGTGGGCCCTGTGGTTACTCTGATTTGGCTGCCCTGGAGAAGGAAGGTTTGTTTGGGTGTTTGTTTGAATGTGGG[G/A]CCAAGCAGGAGTGTGAGCAGATTGCCTTCCNCCTGTTTACAGACCNAGAGATCCTGAGCCATGTGCGGGGGGACT	missense variant	A/T SIFT=1 tolerated	Ayuso et al 2015, 2016	0.3559
160	17	Novel gene	ENSSSCG00000022258 (47,579,108-47,583,115)		47.581.635	K (G/T)	rs55618058	CCAAGGTGTTTTCATTTTTTTCANGCTTGGGGAAAAAAGAAATCCCCAGACCNCATGGACCGGAAAGTCCTAACC[G/T]TATTGAACTNGCNAGGATACATCTGAGGAGAGAAAATAAAGCAGAGCCTCAGCACAGGAGCAATATAAGTGAGCC	stop gained		Ayuso et al 2015, 2016	0.1247
161	17	GDF5	ENSSSCG00000023261 (38,792,323-38,797,446 )	100520988 (38792854..38796806)	38.793.714	Y (C / T)	rs338504762	TCCGAAGCTCNGCCGCTAGCAGCCCATCCTTCTCCAGGGCGCTAATGTCAAACACGTACCTTTGCTTCCTGACTG[C/T]AGGACCTCGGTCATCTAGAGAGAACACCCAGAAGTCATTCCCTACAACCTCACCAGAGGGCTGGTCACCTCAAGG	missense variant	A/T SIFT=0.61 tolerated	Ayuso et al 2015, 2016	0.4185
162	10	TFB2M	ENSSSCG00000023775 (19,028,813-19,046,327)	102161798 (19028813..19046343)	19.029.807	R (G / A)	rs705695337	CTATTGACTGACGTTTGTTATGAAGAAGAATTAAGCATATTTACTTTGTGTTTATTTTGCAGTTCATTGAGTCCA[G/A]TTGATGCATTGCATATAATGAACCAAATGAGAAAAAAACACAGTATGAAAATAGTAGATATGTACCCTGAAGACT	synonymous variant		Ayuso et al 2015, 2016	0.1943
163	10	Novel gene	ENSSSCG00000024021 (57,919,051-57,929,082)		57.923.204	Y (C / T)	rs320433351	CCTGCCAGGATTAGTCCGAGGGGCCAATTATGTCTGTTTTGAGAGGTGGCATTGTGTTCGGTGGCACCTAGTCCT[C/T]TCGGGACCAGTCGCCCCANGGTGCATTCTCCCCGGAAGTGGANGTTGTCTAAGCAGGGATAGGCGGCAGCCTGGA	missense variant	R/K SIFT=0.65 tolerated low confidence	Ayuso et al 2015, 2016	0.04545	Low informativity
164	6	MT3	ENSSSCG00000024305 (18,634,721-18,789,137)	397123 (18634735..18636134)	18.635.922	D (G/A/T)	rs81215008	AGGCCCTCAGACTGGGCACCTCCTGTTTTATCCGCAGGCTGCTGNTCCTGCTGCCNTGCNNAGTGTGAGAAATGC[G/T]CCAAGGATTGCGTGTGTAAAGGTGGAGAGGGGGCNGAANCTNAGGAAGAGAAGTGCAGCTGCTGCCAGTGAGGAC	missense variant	A/T SIFT=0.04 deleterious	Ayuso et al 2015, 2016	monomorphic	Low informativity
165	7	CFB	ENSSSCG00000024914 (24,020,570-24,041,322)	100124383 (24034077..24040523)	24.039.072	Y (C / T)	rs346051588	TCTGGTCATACTTCAGCTTTTTCGAGAGCCTGATCAGGGCCACGTCATAGTCATAAAATTCAGGAATATCTTTTG[C/T]GGTCTTTGCGTTGAGGTCATAGTTTGGGTGAAATAAGACTTGGTCTATCTCCCACTCCTGCTTCTTCCCTCCTGA	missense variant	A/T SIFT=0.22 tolerated	Ayuso et al 2015, 2016	0.3953
166	4	CD1A	ENSSSCG00000025644 (91,854,058-91,863,710)	396785 (91854055..91863875)	91.861.335	R (G / A)	rs196953292	GTCCTGGCCATCTGATGCTGGTTTGTCANGTCTCTGGCTTCTACCCAAAACCTATTTGGGTGATGTGGATGCGGG[A/G]TGAGCAGGAGCAGCCTGGCANTCAGCAAGGTGACATCNTGCCCAATGCGGATGGGACGTGGTATCTTCNAGTAAC	missense variant	D/G SIFT=1 tolerated	Ayuso et al 2015, 2016	0.3234
167	12	NLE1	ENSSSCG00000025796 (40,035,547-40,044,399)	100626208 (40035518..40044395)	40.041.886	Y (C / T)	rs340941083	CAGGGGGGTGATTGCCGCCCAGGTCAGGCTCTCCCCCCTGAGACGCGGGCTTCTGCCTCCCCCAGGNCCGGGNCC[T/C]NGAGAGGCTGGTGTCTGGCTCAGANGACTTCACCCTGTTCCTGTGGTCCCCGGNGGAGGACAAGAAGCCCCTGGC	missense variant	L/P SIFT=0.73 tolerated	Ayuso et al 2015, 2016	Fail	Genotyping errors
168	12	NLE1	ENSSSCG00000025796 (40,035,547-40,044,399)	100626208 (40035518..40044395)	40.037.354	R (G / A)	rs329882238	TGGAGGGTTCCCTTTGCCGCTGTCCTCCAGGAGGATCCCTTGCCACTGGCTTTCTATGTCCATGATGCCGAGATC[A/G]TCTCCTCCCTGGGGAAGACNCTGGAGTCACAGGCAGTGGAGACAGAGAAGGTTCTCGACATCATCTACCAGCCAC	missense variant	I/V SIFT=0.88 tolerated	Ayuso et al 2015, 2016	0.1395
169	13	PLCD1	ENSSSCG00000027550 (22,851,584-22,865,175)	100627099 (22851581..22872950)	22.852.575	Y (C / T)	rs711032958	TTCCAGGACAACGGGGCCTGTGGGTATGTGCTGAAGCCTGCNTTCCTGCGAGACCCCAACTCTNCCTTCAACTCC[C/T]GTGCCCTGGCTCAGGGGCCCTGGTGGGCTCGGAAGCGGCTCAGTGTCAGGGTATGGTCGGCCACAGGAGGGACAG	missense variant	R/C SIFT=0.07tolerated	Ayuso et al 2015, 2016	0.2581
170	6	TRIM63	ENSSSCG00000027684 (83,492,633-83,507,499)	100431101 (83493200..83507471)	83.507.223-83.507.224	TG/CA		CATTTCCATCACGGGTAAACTGAGTAGCCACTTGGGACCCCCGGACTAGGCCATGCCCAGCACTGACCTGGAAGA[TG/CA]TCGTTGGCACACTTTCGGCAGAGGTTGTGCTGACACGGNAAGATGACCACCGGCTTGGTAAACATCTCCAGGCA	synonymous variant		Ayuso et al 2015, 2016	monomorphic	Low informativity
171	10	RRP15	ENSSSCG00000027846 (8,253,821-8,303,860)	100622345 (8253798..8296143)	8.265.606	R (G / A)	rs81218015	TGAGCCCCGCCTCCAGTGTTGAAGTCTAATCTGTGTCCCCTCTTAGGTTCTNTAGGAAGCTGTGGATCAGNAGAT[A/G]ATCGCTTTTCTTCTGATGATGAAGCAGNAGAAGCTGACAACGAAGATGAAGCTGAACCNTGTGACANTGANAGTG	missense variant	N/D SIFT=1 tolerated	Ayuso et al 2015, 2016	0.3874
172	2	CSKMT	ENSSSCG00000027847 (9,078,978-9,084,161)	100620846 (9082704..9084158)	9.083.025	K (G/T)	rs45431029	AGGTGCCCTTGTCNAGTACTAGCTGGAAGGAGCCTGAGGGAGCTACTGGCTCCAGGTTCTGGGCATCAGCCTGCA[T/G]GAAATGGAGGNGGGAGGCGAGATGTCCAGGGGACAGGGGTGTTNGGCCTTGGCCGCCCTCCAGGAGGCTGTTCAT	missense variant	M/L SIFT=1 tolerated	Ayuso et al 2015, 2016	0.2472
173	2	AHNAK	ENSSSCG00000033010 (9,183,862-9,211,788)	106504153 (9186984..9216450)	9.201.128	Y (C / T)		GAAGCTCCNGATGTGAGNCTTGAGGGTCCNGAAGGGAAGCTGAAGGGCCCCAAGTTTAAGATGCCTGAGATGCAC[T/C]TCAAGNCNCCCAAGATCTCCATGCCTGATGTGGACTTAAACTTGAAAGGCCCCAAAGTCAAAGGGGATGTGGATG	synonymous variant		Ayuso et al 2015, 2016	monomorphic	Low informativity
174	2	AHNAK	ENSSSCG00000033010 (9,183,862-9,211,788)	106504153 (9186984..9216450)	9.198.996	S (G/C)	rs332122213	AAAGTGAAAGGGGGTGTAGAGGTCGTCCTTCCAAAAGTGGAGGGGAAAGTCACTNTCCCCGACATTGATGTCAAA[C/G]GCCCCAAAGTGGAGGTCAGTGCCCCGGATGTGGACGTTCATGGCCCCGATTGGAACTTGAAAATGCCCAAGATGA	upstream gene variant		Ayuso et al 2015, 2016	0.4386
175	12	KRT10	ENSSSCG00000028522 (21,641,271-21,645,636)	100519971 (21641263..21645642)	21.641.370	R (G / A)	rs343662225	TGAAGCCCCCTGAGCTAAGTCCTCCGCCNCCGATGGAGCATTTGCTGCTCGAAATTCTTAAGGANGACACTCCTC[C/T]TCCTCCCCCTCCTCCTCCNNNACTGCGGGAGGAAGAGTACTGCTTGCTGGAGCTGCGTTGAGTAGACATGGTGAT	missense variant	G/R SIFT=0 deleterious / low confidence	Ayuso et al 2015, 2016	0.1827
176	3	ACHE	ENSSSCG00000030303 (8,732,324-8,739,149)	100621099 (8732451..8738274)	8.734.686	Y (C / T)	rs320387053	TCAGTACCGCTGACCCTGTGCGGGCGAAGTTGGCCCAGTATCTCATCAGTCGCTGGGCAAAGGTTCTCTCCTCGA[C/T]GGTGTAGTTTAGCGAGGGTTCCAAGGGGAGCCCGAAGATGAACTCGATCTCGTAGCCGTGGGGCACCCCCATCCA	missense variant	V/I SIFT=0.13 tolerated	Ayuso et al 2015, 2016	0.116
177	12	TP53	ENSSSCG00000017950 (52,939,643-52,953,819)	397276 (52939643..52953786)	52.940.223	Y (C / T)	rs788523487	ATTGGGATAACATCATCCCCTCCTCTCCCCCTCTCTCCTCACAGCCACCTGAAGTCTAAGAAGGGGCAGTCTCCC[T/C]CCCGCCATAAAAAACCGATGTTCAAGAGAGAAGGACCTGACTCAGACTGATGCCTNCTGCATCCCATCCCCTTTT	missense variant	S/P SIFT=0.14 tolerated	Ayuso et al 2015, 2016	monomorphic	Low informativity
178	2	PPARGC1B	ENSSSCG00000014437 (150,823,373-150,919,378)	100329221 (150823338..150924871)	150.894.111	M (A/C)	rs81367658	AGCTGGACGTCNGCGACTTGGACTCNGCCACCTGCTTCGAGGAGCTGCAGTGGTGCCCAGAGAGCGCCGAGGCGG[A/C]CCCCAGCCAGTACAGCCCCCGCGANGCCGAGCTCTTTCAGGTGTGCCCTCCGAGCCTCGCCCCCGCGCCTCCGCC	missense variant	D/A SIFT=0.05 deleterious	Ayuso et al 2015, 2016	monomorphic	Low informativity
179	11	FOXO1	ENSSSCG00000009370 (15,317,124-15,410,473)	397077 (15317222..15410059)	15.409.822	W (A/T)	rs790667771	GTGGCCCAGCCGCGAANCCCGACGCTGCCGCGGGCCTGCCCTCGGCCTCGGCGGCCGCTGTCAACGCCGACTTCA[T/A]GAGCAACCTGAGCCTGCTGGAGGAGAGCGGGGACTTCCAGCAGGCGCCCGGCTCCGTGGCGGCGGCGGCGGCGGC	missense variant	M/K SIFT=0.01 deleterious	Ayuso et al 2015, 2016	monomorphic	Low informativity
180	11	FOXO1	ENSSSCG00000009370 (15,317,124-15,410,473)	397077 (15317222..15410059)	15.322.359	Y (C / T)	rs692315762	CTGTATTTCTAACGCGGTGTTTTGCCTTACAGAATTCAATTCGTCATAATCTGTCCCTACACAGCAAGTTCATTC[C/T]CGTGCAGAATGAAGGAACTGGAAAAAGTTCCTGGTGGATGCTCAACCCAGAGGGAGGCAAGAGTGGGAAATCCCC	missense variant	R/H SIFT=0 deleterious	Ayuso et al 2015, 2016	monomorphic	Low informativity
181	2	IRF1	ENSSSCG00000014277 (134,776,134-134,783,646)	396611 (134776122..134783646)	134.777.092	Y (C / T)	rs787025692	TTAGGGTATACTGGGCTGATATCTTCAGATCTGAAGAACGTGGACACCAGCTGGCTGGACAACCTGCTGACCCCA[C/T]TCAGGCTGCCCTCCATCCAAGCCATTCCTTGTGCACCNTAGGCGGGCCTTTGGCTCCCTTTTAGTCCTCTAGGTG	missense variant	V/I SIFT=0.05 tolerated / low confidence	Ayuso et al 2015, 2016	Fail	Genotyping errors
182	6	CEBPA	ENSSSCG00000002866 (43,083,203-43,085,836)	397307 (43083200..43085884)	43.085.128	M (A/C)	rs337162873	CAGCTGGCGCTGNCCGGCCTCTTTCCCTACCAGCCACCGCCNCCACCGCCACCACCGCATTCACACCCTCCGCCC[C/A]CACACCTGGCCGCCCCGCACTTGCAGTTCCAGATCGCGCACTGCGGCCAGACCACCATGCACCTGCAGCCCGGCC	missense variant	A/S SIFT=0.75 tolerated / low confidence	Ayuso et al 2015, 2016	Fail	Genotyping errors
183	2	EGR1	ENSSSCG00000014336 (140,441,421-140,445,296)	100520726 (140440829..140445302)	140.444.124	R (G / A)	rs345234924	TCTGCTAAAGGGACANGAAAANGGGAGCAAAAGAAACACTTAAAGAGACTCAAAGGACAGGAGGAGGAGTTGGCC[G/A]TGGGAANGGGTTCCTCTTAGGTGGGATGNAGGTTNGCAGAGCCACATCCTCCCCCTCTACTTGACCCCAAGGTCA	3 prime UTR variant		Ayuso et al 2015, 2016	0.1663
184	9	MYOG	ENSSSCG00000034654 (113,782,469-113,785,362)	497618 (113783233..113785312)	113.783.236	K (G/T)	rs696014180	CTCCCTCACNTCCATCGTGGACAGCATCACAGTGGAGGANGTGGCNGTGGCCTTCCCAGATGAAACCATGCCCAA[G/T]TGAGACTGTCTGCCAGGATGGGTGTGCGTGAGAGCCCCCCCCAAGGCTGGCCACAGACGGCACCACTTCTGCAGC	missense variant	N/K SIFT=0 deleterious / low confidence	Ayuso et al 2015, 2016	monomorphic	Low informativity
185	6	TRIM63	ENSSSCG00000027684 (83,492,633-83,507,499)	100431101 (83493200..83507471)	83.498.425	S (C/G)	rs704892592	GGTTGCCAGCTGGGGAAGACAGAGCAGGGCTTTGAAAACATGGACTACTTCACTTTGAACTTAGAGCACATAGCA[C/G]ACACCCTGAGGGCCATCGACTTTGGGACAGGTAAGGAGGGGGTGGTGCCCCGTGTCTATTTCCCCTTGGAAATTG	missense variant	D/H SIFT=0.01 deleterious	Ayuso et al 2015, 2016	monomorphic	Low informativity
186	12	Novel gene	ENSSSCG00000038144 (53,647,576-53,781,557)	396903 (53647579..53781552)	53.659.570	R (G / A)		TGCTCCCTGCGGTCTAGGTTCATGAACTTGAAAAATCCAAACGGGCCCTGGAGCAGCAGGTGGAGGAAATGAGGA[A/G]GCAGCTGGAAGAGCTGGAAGATGAGCTTCAGGCCACGGAAGATGCCAAGCTTCGCCTGGAGGTCAACATGCAGGC	synonymous variant		Ayuso et al 2015, 2016	Fail	Genotyping errors
187	7	FOS	ENSSSCG00000002383 (98,449,349-98,455,554)	100144486 (98449508..98451971)	98.451.834	W (A/T)	rs702529618	CTGGGGATGGGGCCCATGGCCACAGAGCTGGAGCCCCTGTGNACNCCGGTGGTCACCTGNACNCCCAGCTGCNCT[A/T]CTTACACGTCTTCCTTCGTCTTNACCTACCCCGAGGCTGACTCCTTCCCCAGCTGTGCNGCTGCCCACCGCAAGG	missense variant	T/A SIFT=0.1 tolerated	Ayuso et al 2015, 2016	monomorphic	Low informativity
188	7	FOS	ENSSSCG00000002383 (98,449,349-98,455,554)	100144486 (98449508..98451971)	98.451.191	W (A/T)		AGAGAAAAGGAGAATCCGAAGGGAAAGGAATAAGATGGCTGCAGCCAAATGCCGNAACCGGAGGAGGGAGCTGAC[T/A]GANACACTCCAAGCGGTAGGTAGAATCCATGGATCACTTCTTTCGAAAACTTAAGGGCAAAGTTAGAGACTGGGT	synonymous variant		Ayuso et al 2015, 2016	monomorphic	Low informativity
189	5	ATF4	ENSSSCG00000000084 (8,738,880-8,745,225)	100144302 (8742964..8745752)	8.743.434	S (C/G)	rs80920099	TTANATTACCTTGATTCCTCAATGCATAAAGGANGAGGATGCNCCCTCAGATAATGACAGTGGCATCTGTATGAG[C/G]CCTGACTCCTATCTGGGCTCNNCCCAGCACAGTCCCTCCACCTCCAGGGCCTCTCCAAGTAGGAGCTTGCTCTCT	missense variant	S/R SIFT=0 deleterious	Ayuso et al 2015, 2016	monomorphic	Low informativity
190	1	SIM1	ENSSSCG00000004357 (67,214,337-67,294,397)	100154026 (67213685..67294455)	67.252.188	R (G / A)	rs697502316	CATGAGAAGAGAATATGTGTATCCATTTCCTGTGGTGGCCGATTAAGGGCTATGTCTTCCCACCCTGCAGNGACA[G/A]GGAATACAAAGGGCTGCAGCTCTCCCTGGATCAGATCTCAGCCTCCAAACCAGCCTTNTCCTATGCAGGCAGCTC	missense variant	T/M SIFT=0.07 tolerated	Ayuso et al 2015, 2016	monomorphic	Low informativity
191	1	SIM1	ENSSSCG00000004357 (67,214,337-67,294,397)	100154026 (67213685..67294455)	67.277.984	K (G/T)	rs318570407	GTGAGGGCCGTCGGGGGTGCAGGCACCCCCCCGCGTCCCCCCCTCATCCCACGGGGTTTGCTCTCCGCAGAGTGG[G/T]GGAGCTGACNGGGTACGAACCTCAGGACCTGATTGAGAAGACCCTNTATCACCACGTGCACGGCTGCGACACCTT	missense variant	A/E SIFT=0 deleterious	Ayuso et al 2015, 2016	Fail	Genotyping errors
192	5	PVALB	ENSSSCG00000000138 (10,955,491-10,973,289)	100157265 (10953559..10973300)	10.959.156	Y (C / T)	rs788115490	GTGACCCCGCCCTGACTCCCTCCCCCCGGCTTTCTCTCTCCCCCCCGCCCCAGATTCATTCTGAAAGGCTTCTCC[C/T]CAGATGCCAGNGACCTGTCAGAGAAAGAAACCAAGACGCTGATGGCTGCTGGAGACAAGGACGGGGATGGNAAGA	missense variant	P/S SIFT=0.62 tolerated	Ayuso et al 2015, 2016	monomorphic	Low informativity
