# Supplementary material for: SNP discovery and association study for growth, fatness and meat quality traits in Iberian crossbred pigs
Source: Sci Rep. 2022 Sep 30;12:16361. doi: 10.1038/s41598-022-20817-0 (PMC9525691; doi:10.1038/s41598-022-20817-0)
Supplement: Supplementary file 4 — Supplementary Table S3. [file 41598_2022_20817_MOESM4_ESM.xlsx]

## Sheet: Hoja1
Timepoint	Trait
Birth	Weight, kg	Sex	Birth Date
	Occipito-nasal lenght, cm
	Trunk lenght, cm
	Biparietal diameter, cm
	Thoracic diameter, cm
	Abdominal circumference, cm
	Thoracic circumference, cm
Weaning	Weight, kg	Sex	Age at Weaning
	Occipito-nasal lenght, cm
	Trunk lenght, cm
	Abdominal circumference, cm
	Thoracic circumference, cm
	Backfat depth, cm
	Loin diameter, cm
	Average daily gain, kg/d
70 days-old	Weight, kg	Sex	Age at 70 days
	Average daily gain, kg/d
110 days-old	Weight, kg	Sex	Age at 110 days
	Average daily gain, kg/d
	Feed conversion ratio
	Loin diameter, cm
	Backfat depth, cm	Sex	Weight at 110 days
	Backfat outer layer, cm
	Backfat inner layer, cm
150 days-old	Weight, kg	Sex	Age at 150 days
	Average daily gain, kg/d
	Feed conversion ratio
180 days-old	Weight, kg	Sex	Age at 180 days
	Average daily gain, kg/d
	Feed conversion ratio
215 days-old	Weight, kg	Sex	Age at 215
	Average daily gain, kg/d
	Feed conversion ratio
	Loin diameter, cm
	Backfat depth, cm	Sex	Weight at 215 days
	Backfat outer layer, cm
	Backfat inner layer, cm
240 days-old	Weight, kg	Sex	Age at 240 days
	Average daily gain, kg/d
Slaughter	Global average daily gain, kg/d	Sex	Age at slaughter
	Backfat depth, cm		Slaughter date	Weight at slaughter
	Carcass weight, kg		Slaughter date
	Carcass yield, %		Slaughter date
	Carcass lenght, cm		Slaughter date	Weight at slaughter
	Ph		Slaughter date	Weight at slaughter
	driploss		Slaughter date	Weight at slaughter
	Liver dry matter, %		Slaughter date	Weight at slaughter
	Muscle dry matter, %		Slaughter date	Weight at slaughter
	Liver fat content, % dry matter		Slaughter date	Weight at slaughter
	Intramuscular fat, % dry matter		Slaughter date	Weight at slaughter
	Fatty Acids	Sex	Slaughter date	Backfat depth
Biochemical parameters	Cholesterol, 110 days-old, mg/dL	Sex	Age at 110 days
	Fructosamine, 110 days-old, mmol/L
	Glucose, 110 days-old, mg/dL
	HDL, 110 days-old, mg/dL
	LDL, 110 days-old, mg/dL
	Triglycerides, 110 days-old, mg/dL
	Cholesterol, 215 days-old, mg/dL		Age at 215 days
	Fructosamine, 215 days-old, mmol/L
	Glucose, 215 days-old, mg/dL
	HDL, 215 days-old, mg/dL
	LDL, 215 days-old, mg/dL
	Triglycerides, 215 days-old, mg/dL
	Cholesterol, slaughter, mg/dL		Slaughter date	Weight at slaughter
	Fructosamine, slaughter, mmol/L
	Glucose, slaughter, mg/dL
	HDL, slaughter, mg/dL
	LDL, slaughter, mg/dL
	Triglycerides, slaughter, mg/dL
	Insuline, slaughter
