# Supplementary material for: SNP discovery and association study for growth, fatness and meat quality traits in Iberian crossbred pigs
Source: Sci Rep. 2022 Sep 30;12:16361. doi: 10.1038/s41598-022-20817-0 (PMC9525691; doi:10.1038/s41598-022-20817-0)
Supplement: Supplementary file 5 — Supplementary Table S4. [file 41598_2022_20817_MOESM5_ESM.xlsx]

## Sheet: Growth and fatness
Timepoint	Trait	Mean	SD	Min	Max	N
Birth	Weight, kg	1.37554	0.275825	0.628	2.08	567
	Occipito-nasal lenght, cm	12.4923	0.675439	10.5	15.2	567
	Trunk lenght, cm	23.0394	2.0317	14	30	566
	Biparietal diameter, cm	5.33122	0.31064	4.1	6.8	567
	Thoracic diameter, cm	6.91735	0.680047	5	8.6	567
	Abdominal circumference, cm	18.7162	1.7356	13.2	27.2	567
	Thoracic circumference, cm	23.9622	1.8079	18.2	29	567
Weaning	Weight, kg	5.49912	1.26952	1.9	9.47	566
	Occipito-nasal lenght, cm	16.1034	0.950484	12	19	567
	Trunk lenght, cm	39.6071	4.06754	26	52	567
	Abdominal circumference, cm	33.1466	3.77862	24	48	567
	Thoracic circumference, cm	38.1674	3.54907	27.6	48.5	567
	Backfat depth, cm	0.449771	0.112811	0.17	0.98	567
	Loin diameter, cm	0.880406	0.248527	0.31	1.76	567
	Average daily gain, kg/d	0.173039	0.0445538	0.026	0.319	566
70 days-old	Weight, kg	23.5029	5.45535	8	36	348
	Average daily gain, kg/d	0.36653	0.0858766	0.101	0.556	347
110 days-old	Weight, kg	34.4299	7.16424	15	53	521
	Average daily gain, kg/d	0.341484	0.0926767	0.083	0.667	521
	Feed conversion ratio	1.42561	0.529928	0.6	5.33	521
	Backfat depth, cm	0.854013	0.194741	0.47	2.24	299
	Backfat outer layer, cm	0.535719	0.107764	0.27	0.91	299
	Backfat inner layer, cm	0.318294	0.132077	0.11	1.64	299
	Loin diameter, cm	2.31304	0.54718	0.91	3.71	299
150 days-old	Weight, kg	57.3263	9.78471	25	88	518
	Average daily gain, kg/d	0.608186	0.140689	0.0714286	1.029	518
	Feed conversion ratio	2.00641	0.927933	1.15582	14.4725	518
180 days-old	Weight, kg	82.8902	12.0698	46	119	519
	Average daily gain, kg/d	0.700662	0.138677	0.282051	2.23077	519
	Feed conversion ratio	3.72378	0.860112	1.25154	9.87226	519
215 days-old	Weight, kg	110.892	14.5165	63	150	507
	Average daily gain, kg/d	0.828722	0.17175	0.258065	1.286	507
	Feed conversion ratio	4.37595	1.20382	2.53	13.2481	507
	Backfat depth, cm	2.34531	0.480802	0.98	4.03	508
	Backfat outer layer, cm	1.22671	0.22965	0.65	2.13	508
	Backfat inner layer, cm	1.12118	0.359673	0.33	2.79	508
	Loin diameter, cm	3.2333	0.663664	1.46	5.34	506
240 days-old	Weight, kg	136.2	7.6706	107	172	309
	Average daily gain, kg/d	0.670767	0.280157	0.07	1.4	309
Slaughter	Age, days	278.037	20.0859	230	351	517
	Weight, kg	152.054	9.41491	95	173	517
	Global average daily gain, kg/d	0.549562	0.0645288	0.16	0.71	518
	Backfat depth, cm	4.99764	0.702282	3	7	437
	Carcass weight, kg	119.984	8.13177	77.45	136.6	448
	Carcass yield, %	78.694	1.97732	71.59	85.6325	448
	Carcass lenght, cm	89.7102	2.77712	67	100	420
	Ph	6.06428	0.248922	5.41	6.92	229
	driploss	6.02449	2.74682	1.9	14.75	362
	Liver dry matter, %	30.4714	1.99145	22.58	38.4028	375
	Muscle dry matter, %	30.3096	1.68705	25.09	39.4497	439
	Liver fat content, % dry matter	20.7016	2.65655	14.52	33.32	382
	Intramuscular fat, % dry matter	25.1058	6.52488	11.588	44.4878	440

## Sheet: Fatty acid composition
Location	Trait, g/100 g FA	Mean	SD	Min	Max	N
Backfat, inner layer	C14:0	1.51756	0.144241	1.08	2.03775	446
	C16:0	25.3616	1.28001	20.47	27.86	446
	C16:1n-9	0.264356	0.0682114	0.0883938	0.549778	446
	C16:1n-7	2.61696	0.469097	1.52354	4.46101	446
	C17:0	0.256979	0.0462625	0.17	0.48	446
	C17:1	0.285746	0.073465	0.18	0.623355	446
	C18:0	12.6782	1.45069	7.47447	17.1367	446
	C18:1n-9	44.5366	1.70143	40.6738	50.8484	446
	C18:1n-7	2.9795	0.742428	1.38967	5.84017	446
	C18:2n-6	7.25272	0.62159	5.73	10.89	446
	C18:3n-3	0.775177	0.149417	0.369432	1.09097	446
	C20:0	0.17709	0.0603725	0.0233006	0.347565	446
	C20:1n-9	1.15698	0.160288	0.764906	1.99162	446
	C20:4n-6	0.140897	0.0277574	0.0830422	0.410942	446
	SFA	39.9912	2.42128	30.8218	45.07	446
	MUFA	51.8402	2.17335	47.2	59.7733	446
	PUFA	8.16862	0.673729	6.54178	12.1879	446
	UI	0.692315	0.0286516	0.64	0.798996	446
	n-3	0.776089	0.148338	0.370329	1.09097	445
	n-6	7.39364	0.63021	5.85	11.0969	446
	n-6/n-3	10.0895	3.25637	7.74	21.707	445
	C18:1/C18:0	3.81632	0.622214	2.64739	7.21882	446
	MUFA/SFA	1.30481	0.143058	1.05	1.93932	446
Backfat, outer layer	C14:0	1.51029	0.112239	1.21721	1.94084	443
	C16:0	24.084	1.21229	20.06	26.77	443
	C16:1n-9	0.33224	0.123852	0.179834	1.17	443
	C16:1n-7	2.85702	0.405404	1.91588	4.44556	443
	C17:0	0.289085	0.0476957	0.18	0.49	443
	C17:1	0.332021	0.0549384	0.2	0.56	443
	C18:0	11.1078	1.08428	7.6	14.5323	443
	C18:1n-9	44.773	1.69371	40.0634	49.9	443
	C18:1n-7	3.92882	1.58702	1.88458	8.71502	443
	C18:2n-6	8.66539	0.735566	5.71669	11.4512	443
	C18:3n-3	0.65253	0.0614883	0.300183	0.855972	443
	C20:0	0.183205	0.0720685	0.070172	0.784292	443
	C20:1n-9	1.10874	0.140259	0.79	1.77582	443
	C20:4n-6	0.174443	0.0437133	0.0946364	0.494661	443
	SFA	37.1749	2.13313	29.53	42.15	443
	MUFA	53.3318	1.92765	48.9	60.05	443
	PUFA	9.49277	0.801994	6.27463	12.6857	443
	UI	0.73343	0.0266015	0.657242	0.82	443
	n-3	0.653547	0.0598588	0.449323	0.873807	442
	n-6	8.83978	0.7513	5.82531	11.7194	443
	n-6/n-3	13.5525	0.762165	11.41	17.8186	442
	C18:1/C18:0	4.44027	0.590965	3.20105	7	443
	MUFA/SFA	1.44252	0.138218	1.17	2.03	443
Longissimus dorsi, neutral lipids	C14:0	1.50764	0.135496	1.11	1.9711	430
	C16:0	25.2414	2.19237	16.88	31.2543	430
	C16:1n-9	0.192953	0.0408856	0.12	0.31	430
	C16:1n-7	4.64594	0.716835	3.27913	8.61715	430
	C17:0	0.1323	0.0408527	0.08	0.31	430
	C17:1	0.173975	0.0605181	0.1	0.454903	430
	C18:0	10.7748	1.10727	7.40485	14.65	430
	C18:1n-9	48.6237	2.24593	37.93	55.9067	430
	C18:1n-7	4.22233	0.916187	2.20284	7.12	430
	C18:2n-6	2.57962	0.538346	1.5359	5.03212	430
	C18:3n-3	0.475462	0.0484661	0.41	0.69174	430
	C20:0	0.172663	0.0425488	0.11	0.44	430
	C20:1n-9	0.951512	0.110818	0.65	1.48145	430
	C20:4n-6	0.140256	0.0539322	0.0808609	0.45	430
	C22:5n-3	0.103079	0.0475799	0.02	0.21	430
	C22:6n-3	0.0622438	0.0433071	0.015136	0.19	430
	SFA	37.8288	3.19899	26.04	47.77	430
	MUFA	58.8106	3.00156	48.6	70	430
	PUFA	3.36048	0.60806	2.23	6.04556	430
	UI	66.8453	3.58732	57.26	79.64	430
	n-3	0.640692	0.0904759	0.46	0.98	430
	n-6	2.71985	0.562768	1.64871	5.22653	430
	n-6/n-3	4.27434	0.79156	2.37972	7.29	430
	C18:1/C18:0	4.98262	0.790534	2.93	8.18	430
	MUFA/SFA	1.57519	0.245027	1.02	2.68	430
Longissimus dorsi, polar lipids	C14:0	3.3549	1.03751	0.26	5.57829	430
	C16:0	19.0297	1.48424	14.14	23.69	430
	C16:1n-9	0.816665	0.592682	0.11	2.57659	430
	C16:1n-7	1.16083	0.262734	0.45	2.18	430
	C17:0	0.503696	0.109833	0.23	0.910939	430
	C17:1	1.02182	0.857379	0.2	6.42	430
	C18:0	8.77473	0.858696	6.28	13.619	430
	C18:1n-9	14.5314	2.08441	9.72	24.47	430
	C18:1n-7	3.4895	0.433098	2.49	5.51948	430
	C18:2n-6	28.8211	2.17074	21.6931	35.78	430
	C18:3n-3	0.538055	0.0796575	0.33	0.798646	430
	C20:0	0.202793	0.0619587	0.0905125	0.6	430
	C20:1n-9	0.300066	0.0907992	0.177222	0.99	430
	C20:3n-6	1.30028	0.16931	0.487079	1.75	430
	C20:4n-6	11.8757	1.7196	6.57	16.41	430
	C20:5n-3	0.495599	0.0930538	0.240441	0.891743	430
	C22:4n-6	1.42772	0.223165	0.374901	2.81997	430
	C22:5n-3	1.5563	0.277763	0.92	2.82	430
	C22:6n-3	0.800367	0.212824	0.361029	1.51	430
	SFA	31.8653	1.93148	23.73	40.0812	430
	MUFA	21.3196	2.29592	15.52	31.37	430
	PUFA	46.815	2.99406	35.91	55.07	430
	UI	1.52749	0.0820502	1.27869	1.74	430
	n-3	3.39039	0.449457	2.511	5.42	430
	n-6	43.4246	2.73886	33.31	51.2	430
	n-6/n-3	12.9623	1.34277	8.25	16.3856	430
	C18:1/C18:0	2.0674	0.279483	1.25	3.78	430
	MUFA/SFA	0.671432	0.0844464	0.47	1.04	430
Liver, neutral lipids	C14:0	0.753421	0.261341	0.22	1.56	379
	C16:0	20.2497	2.43406	13.2917	26.05	379
	C16:1n-9	0.635624	0.203164	0.214736	1.28	379
	C16:1n-7	1.58773	0.472303	0.58	3.38	379
	C17:0	0.527318	0.143994	0.276984	1.2	379
	C17:1	0.290351	0.0753981	0.0914229	0.5	379
	C18:0	22.9108	3.69156	13.06	31.0002	379
	C18:1n-9	26.5454	4.89963	15.9869	41.06	379
	C18:1n-7	1.70928	0.270706	0.96	3.22	379
	C18:2n-6	10.9384	1.56785	6.24	14.5	379
	C18:3n-3	0.327369	0.122259	0.12	0.880578	379
	C20:0	0.311119	0.245299	0.0813261	2.02	379
	C20:1n-9	0.491399	0.271094	0.03	2.16	379
	C20:3n-6	0.481481	0.234239	0.134339	1.29	379
	C20:4n-6	9.37432	3.15434	2.3	19.0003	379
	C20:5n-3	0.225129	0.0875457	0.0806693	0.51149	379
	C22:4n-6	0.660302	0.237549	0.16	1.73	379
	C22:5n-3	0.952463	0.443362	0.17	2.26053	379
	C22:6n-3	1.02454	0.314653	0.24	2.04	379
	SFA	44.7546	2.71162	35.24	53.15	379
	MUFA	31.2601	5.69333	18.9975	48.33	379
	PUFA	23.9828	5.53504	11.95	38.2243	379
	UI	1.07726	0.153302	0.76	1.51862	379
	n-3	2.5275	0.773499	0.93	4.93927	379
	n-6	21.4553	4.80906	11.01	33.8065	379
	n-6/n-3	8.76732	1.19649	5.69839	13.02	379
	C18:1/C18:0	1.30248	0.467253	0.58991	3.26	379
	MUFA/SFA	0.703482	0.150959	0.400249	1.33	379
Liver, polar lipids	C14:0	0.32086	0.128208	0.12	1.03484	382
	C16:0	18.225	1.96504	12.46	29.59	382
	C16:1n-9	0.28593	0.108361	0.14	0.996238	382
	C16:1n-7	0.73186	0.186326	0.46	1.83099	382
	C17:0	0.635091	0.152759	0.23	1.55	382
	C17:1	0.219255	0.0801553	0.113917	0.76	382
	C18:0	29.5804	2.00057	19.315	33.99	382
	C18:1n-9	17.098	2.19578	11.4	25.2076	382
	C18:1n-7	1.52264	0.257336	0.93	2.26692	382
	C18:2n-6	11.8658	1.0941	8.56631	15.0765	382
	C18:3n-3	0.238605	0.0694196	0.1	0.600056	382
	C20:0	0.307	0.133438	0.0912196	0.81	382
	C20:1n-9	0.236567	0.0791963	0.08	0.546319	382
	C20:3n-6	0.601611	0.256274	0.2	1.56	382
	C20:4n-6	13.8818	2.66884	7.47	21.1	382
	C20:5n-3	0.394092	0.101642	0.091531	0.695603	382
	C22:4n-6	0.801256	0.234511	0.236061	1.75	382
	C22:5n-3	1.51429	0.477218	0.64	3.09	382
	C22:6n-3	1.54023	0.454828	0.33	3.16319	382
	SFA	49.0684	2.27185	44.2118	55.65	382
	MUFA	20.0936	2.63872	13.81	30.4996	382
	PUFA	30.8378	4.04397	20.31	40.5	382
	UI	1.23867	0.136842	0.91	1.58	382
	n-3	3.68706	0.768375	1.94	5.7	382
	n-6	27.1506	3.47112	18.36	35.28	382
	n-6/n-3	7.5672	1.2463	4.96813	12.15	382
	C18:1/C18:0	0.633798	0.107374	0.43	1.24635	382
	MUFA/SFA	0.409521	0.0511181	0.3	0.671789	382

## Sheet: Biochemical traits
Trait, timepoint	Mean	SD	Min	Max	N
Cholesterol, 110 days-old, mg/dL	99.5776	16.9621	63	179.7	196
Fructosamine, 110 days-old, mmol/L	183.144	30.3742	19	374	198
Glucose, 110 days-old, mg/dL	98.4725	18.1351	45	163	200
HDL, 110 days-old, mg/dL	31.7624	20.5716	13.6	307	194
LDL, 110 days-old, mg/dL	66.4477	13.7047	15.4	117.9	195
Triglycerides, 110 days-old, mg/dL	35.649	14.4201	14	118	198
Cholesterol, 215 days-old, mg/dL	115.996	17.1143	80.1	174.8	319
Fructosamine, 215 days-old, mmol/L	208.418	24.8959	148	390	319
Glucose, 215 days-old, mg/dL	101.243	15.6148	49	172	320
HDL, 215 days-old, mg/dL	41.6812	7.01991	17.4	63.5	320
LDL, 215 days-old, mg/dL	68.4834	13.8878	30.7	117.1	319
Triglycerides, 215 days-old, mg/dL	41.2129	13.1669	13	111	318
Cholesterol, slaughter, mg/dL	108.585	17.6518	54.3	180.1	388
Fructosamine, slaughter, mmol/L	234.627	124.806	148	2625	389
Glucose, slaughter, mg/dL	104.294	25.1761	49	243	389
HDL, slaughter, mg/dL	35.6129	7.88449	14.8	55.4	389
LDL, slaughter, mg/dL	69.1242	13.9124	37.4	120.7	389
Triglycerides, slaughter, mg/dL	40.3273	12.1983	2	89	388
Insuline, slaughter	0.0665387	0.0436429	0.002	0.249	181
