# Supplementary material for: SNP discovery and association study for growth, fatness and meat quality traits in Iberian crossbred pigs
Source: Sci Rep. 2022 Sep 30;12:16361. doi: 10.1038/s41598-022-20817-0 (PMC9525691; doi:10.1038/s41598-022-20817-0)
Supplement: Supplementary file 6 — Supplementary Table S5. [file 41598_2022_20817_MOESM6_ESM.xlsx]

## Sheet: Growth and fatness
Trait, timepoint	SNP	Chr	Position	A1	A2	MAF	b	SE	p-val	q-val	Gene
Birth Weight	Target-377	5	24117578	C	T	0.353	0.098	0.027	0.000234	0.062	LRIG3
	Target-809	10	20397108	A	G	0.473	-0.11	0.027	4.25e-05	0.015	DENND1B
	76_ACACA	12	38824185	T	C	0.359	-0.136	0.029	3.86e-06	0.002	ACACA
	75_ACACA	12	38825225	A	G	0.358	-0.137	0.029	3.33e-06	0.002	ACACA
Head length, birth	76_ACACA	12	38824185	T	C	0.359	-0.311	0.071	1.10746e-05	0.006	ACACA
	75_ACACA	12	38825225	A	G	0.358	-0.31	0.071	1.175e-05	0.006	ACACA
Biparietal diameter, birth	Target-809	10	20397108	A	G	0.473	-0.108	0.029	0.000189626	0.0475961	DENND1B
	76_ACACA	12	38824185	T	C	0.359	-0.131	0.032	4.60928e-05	0.0154257	ACACA
	75_ACACA	12	38825225	A	G	0.358	-0.132	0.032	4.11433e-05	0.0154257	ACACA
	Target-970	13	69224051	A	G	0.169	0.154	0.037	3.0656e-05	0.0154257	TMCC1
	Target-971	13	69815729	T	C	0.192188	0.1258	0.0359	0.000455	0.0914	C3orf20
Toracic diameter, birth	76_ACACA	12	38824185	T	C	0.359	-0.2777	0.06827	4.75197e-05	0.023854	ACACA
	75_ACACA	12	38825225	A	G	0.358	-0.28	0.0682	3.97279e-05	0.0238548	ACACA
	Target-970	13	69224051	A	G	0.1687	0.2935	0.08108	0.00029	0.098528	TMCC1
Abdomen circumference, birth	Target-746	9	46552203	C	T	0.366	-0.82699	0.19947	3.38489e-05	0.00849607	MFRP
	Target-809	10	20397108	A	G	0.473	-0.70589	0.1597	9.87296e-06	0.00464584	DENND1B
	76_ACACA	12	38824185	T	C	0.359	-0.7539	0.173488	1.3882e-05	0.00464584	ACACA
	75_ACACA	12	38825225	A	G	0.358	-0.758247	0.17344	1.23223e-05	0.00464584	ACACA
Thoracic circumference, birth	Target-377	5	24117578	C	T	0.353	0.681559	0.168497	5.23366e-05	0.0165017	LRIG3
	76_ACACA	12	38824185	T	C	0.359	-0.819401	0.18867	1.4053e-05	0.007054	ACACA
	75_ACACA	12	38825225	A	G	0.358	-0.8252	0.18866	1.21852e-05	0.0070546	ACACA
	Target-970	13	69224051	A	G	0.169	0.86408	0.21649	6.5744e-05	0.0165017	TMCC1
Abdominal circumference, weaning	128_EPHX1	10	13767410	CA	TG	0.181	2.182	0.502	1.4e-05	0.014	EPHX1
Weight, weaning	118_FREM2	11	13964599	G	A	0.219	-0.453	0.113	6.43e-05	0.068	FREM2
Backfat inner layer, 110d	150_NFE2L2	15	82974655	A	G	0.473	-0.1193	0.03035	8.39525e-05	0.08395	NFE2L2
Backfat, 110d	001_LEPR	6	146829589	C	T	0.447	-0.14819	0.035926	3.70903e-05	0.03709	LEPR
ADG, 150d	103_NMNAT1	6	70305419	T	C	0.473	-0.117	0.02815	2.90708e-05	0.02918	NMNAT1
FCR, 150d	103_NMNAT1	6	70305419	T	C	0.472	0.58589	0.135	1.34591e-05	0.00337823	NMNAT1
	10_SCD	14	111461631	T	C	0.496	-1.87434	0.39627	2.24641e-06	0.000751799	SCD
	11_SCD	14	111461751	C	T	0.496	-1.87488	0.396286	2.23268e-06	0.000751799	SCD
	12_SCD	14	111461804	G	A	0.496	-1.87432	0.396	2.24236e-06	0.001	SCD
Weight, 150d	103_NMNAT1	6	70305419	T	C	0.473	-7.2616	1.7512	3.37621e-05	0.0338971	NMNAT1
	128_EPHX1	10	13767410	CA	TG	0.171	4.74949	1.2454	0.00013701	0.0687815	EPHX1
FCR, 180d	103_NMNAT1	6	70305419	T	C	0.473	0.813	0.162	4.94e-07	0	NMNAT1
	117_SOWAHB	8	72541860	C	T	0.298	0.232	0.065	0.000378	0.07601	SOWAHB
	10_SCD	14	111461631	T	C	0.496	-2.541	0.469	5.90226e-08	1.97529e-05	SCD
	11_SCD	14	111461751	C	T	0.496	-2.541	0.469	5.86591e-08	1.97529e-05	SCD
	12_SCD	14	111461804	G	A	0.496	-2.543	0.469	5.71402e-08	1.97529e-05	SCD
Weight, 180d	103_NMNAT1	6	70305419	T	C	0.473	-10.9323	2.25103	1.19419e-06	0.00119897	NMNAT1
	117_SOWAHB	8	72541860	C	T	0.298	-3.4062	0.90983	0.000181285	0.0876104	SOWAHB
	128_EPHX1	10	13767410	CA	TG	0.181	5.8082	1.591	0.000261784	0.0876104	EPHX1
ADG, 215d	117_SOWAHB	8	72541860	C	T	0.299	-0.061	0.013	5.38564e-06	0.0054071	SOWAHB
	135_TFRC	13	133978298	G	A	0.4	0.0796	0.021	0.0001432	0.07192	TFRC
FCR, 215d	117_SOWAHB	8	72541860	C	T	0.299	0.403	0.098	3.74316e-05	0.03758	SOWAHB
Weight, 215d	103_NMNAT1	6	70305419	T	C	0.473	-13.597	2.888	2.53519e-06	0.00127267	NMNAT1
	117_SOWAHB	8	72541860	C	T	0.299	-5.796	1.154	5.5981e-07	0.000562049	SOWAHB
	128_EPHX1	10	13767410	CA	TG	0.185	7.669	2.008	0.000134002	0.044846	EPHX1
	135_TFRC	13	133978298	G	A	0.4	6.553	1.774	0.000221204	0.0555222	TFRC
	10_SCD	14	111461631	T	C	0.496	28.859	8.34789	0.000546191	0.0783394	SCD
	11_SCD	14	111461751	C	T	0.496	28.8753	8.34811	0.000542388	0.0783394	SCD
	12_SCD	14	111461804	G	A	0.496	28.943	8.34712	0.000525484	0.0783394	SCD
ADG, 240d	117_SOWAHB	8	72541860	C	T	0.297531	-0.0247093	0.00601535	3.99597e-05	0.0401195	SOWAHB
Backfat thickness, slaughter	Target-65	1	268212279	C	T	0.41	0.227	0.062	0.000234	0.072	CFAP157, STXBP1
	24_FTO3	6	31444947	G	C	0.142	0.26	0.065	6.21397e-05	0.062	FTO
	001_LEPR	6	146829589	C	T	0.463	-0.468	0.129	0.000285529	0.072	LEPR
	71_LIPE	6	49558911	T	G	0.109	-0.294	0.078	0.000170235	0.072	LIPE
Weight, slaughter	10_SCD	14	111461631	T	C	0.496269	29.3183	5.45383	7.62734e-08	2.55262e-05	SCD
	11_SCD	14	111461751	C	T	0.496278	29.3291	5.45393	7.54823e-08	2.55262e-05	SCD
	12_SCD	14	111461804	G	A	0.496241	29.4092	5.45351	6.94034e-08	2.55262e-05	SCD
CarcassWeight	10_SCD	14	111461631	T	C	0.496173	10.3539	2.86111	0.000295924	0.0998066	SCD
	11_SCD	14	111461751	C	T	0.496183	10.3483	2.86116	0.000298227	0.0998066	SCD
	12_SCD	14	111461804	G	A	0.496144	10.372	2.86096	0.000288567	0.0998066	SCD
ADG, global	Target-356	5	10825193	T	C	0.248418	-0.0222651	0.00656708	0.00069787	0.0875827	CSF2RB
	103_NMNAT1	6	70305419	T	C	0.472222	-0.0503172	0.0120848	3.13169e-05	0.0314422	NMNAT1
	001_LEPR	6	146829589	C	T	0.462025	-0.0397775	0.0112958	0.000429182	0.0718165	LEPR
	117_SOWAHB	8	72541860	C	T	0.29471	-0.0190451	0.00494195	0.00011632	0.0583926	SOWAHB
	135_TFRC	13	133978298	G	A	0.396465	0.0257671	0.00740515	0.000502141	0.0720214	TFRC
	10_SCD	14	111461631	T	C	0.496231	0.125064	0.0353525	0.000403744	0.0718165	SCD
	11_SCD	14	111461751	C	T	0.496241	0.125036	0.0353533	0.000405051	0.0718165	SCD
	12_SCD	14	111461804	G	A	0.496203	0.125429	0.0353498	0.000387862	0.0718165	SCD
MSH	64_CTSS	4	98417965	A	G	0.230952	-0.791	0.211	0.00018321	0.0919	CTSS
	Target-608	8	1086362	A	G	0.341176	-1.52843	0.376649	4.94979e-05	0.0496959	POLN

## Sheet: Fatty acid composition
Location	Trait	SNP	Chr	Position	A1	A2	MAF	b	SE	p-val	q-val	Gene
Backfat, inner layer	C14:0	71_LIPE	6	49558911	T	G	0.109	-0.06	0.016	0.00013	0.044	LIPE
		55_TNF	7	23701215	G	A	0.381	0.064	0.016	5.72e-05	0.029	TNF
		175_KRT10	12	21641370	T	C	0.18	-0.055	0.012	1.21e-05	0.012	KRT10
	C16:0	175_KRT10	12	21641370	T	C	0.18	-0.583	0.117	5.54736e-07	0.000556955	KRT10
	C18:0	174_AHNAK	2	9198996	C	G	0.439	-0.372	0.097	0.000129161	0.066	AHNAK
		168_NLE1	12	40037354	A	G	0.138	1.508	0.271	2.64155e-08	2.64155e-05	NLE1
	C20:1n-9	129_EPHX1	10	13768090	A	G	0.249	0.05	0.012	3.32695e-05	0.033	EPHX1
		147_WDR17	15	38694151	G	C	0.471	-0.04	0.011	0.00016	0.0829	WDR17
	SFA	175_KRT10	12	21641370	T	C	0.18	-0.912	0.215	2.17028e-05	0.0217	KRT10
	UI	175_KRT10	12	21641370	T	C	0.18	0.0099	0.0025	9.69121e-05	0.0972997	KRT10
	MUFA	175_KRT10	12	21641370	T	C	0.18	0.731491	0.1871	9.29607e-05	0.0933325	KRT10
	MUFA/SFA	175_KRT10	12	21641370	T	C	0.18	0.056	0.013	1.43e-05	0.014	KRT10
		168_NLE1	12	40037354	A	G	0.139	-0.058	0.015	0.000157	0.079	NLE1
Backfat, outer layer	C14:0	138_LRP4	2	15651335	G	A	0.269	-0.032	0.009	0.000507663	0.064	LRP4
		71_LIPE	6	49558911	T	G	0.107	-0.063	0.013	1.56412e-06	0.001	LIPE
		55_TNF	7	23701215	G	A	0.381	0.054	0.013	2.29042e-05	0.006	TNF
		175_KRT10	12	21641370	T	C	0.179	-0.04	0.01	0.000105754	0.016	KRT10
		156_P2RX5	12	49786710	T	C	0.296	-0.035	0.009	0.000104578	0.016	P2RX5
		155_P2RX5	12	49788563	G	C	0.298	-0.035	0.009	0.000113796	0.016	P2RX5
		37_FASN	12	929967	C	T	0.166	0.062	0.012	9.14566e-08	9.18224e-05	FASN
		36_FASN	12	926299	G	A	0.163	0.058	0.012	9.99102e-07	0.000501549	FASN
	C16:0	71_LIPE	6	49558911	T	G	0.107	-0.545	0.128	2.17628e-05	0.0109249	LIPE
		175_KRT10	12	21641370	T	C	0.179	-0.56	0.101	2.88952e-08	2.90108e-05	KRT10
	C16:1n-7	174_AHNAK	2	9198996	C	G	0.439	0.126	0.029	1.60392e-05	0.007	AHNAK
		76_ACACA	12	38824185	T	C	0.356	-0.169	0.04	2.13284e-05	0.007	ACACA
		75_ACACA	12	38825225	A	G	0.355	-0.17	0.04	1.74138e-05	0.007	ACACA
	C17:0	59_CSTB	14	206706389	A	G	0.389	0.016	0.004	1.39187e-05	0.0139744	CSTB
		160_SLPI	17	47581635	G	T	0.127	0.02	0.005	0.000158089	0.0793607	SLPI
	C17:1	97_MLIP	7	26689891	G	C	0.493	0.493	0.029	8.58144e-05	0.0287	MLIP
		Target-1150	16	47529007	G	A	0.474662	0.47457	0.0043	7.97973e-05	0.029	RAD17
		Target-1151	16	47534798	T	A	0.474576	0.01713	0.00434	7.9798e-05	0.029	MARVELD2
	C18:2n-6	152_KCNH2	18	6276970	T	C	0.423	0.248	0.06	3.56723e-05	0.0179	KCNH2
		153_KCNH2	18	6275028	G	C	0.423	0.25	0.06	3.17314e-05	0.0179	KCNH2
	C18:3n-3	152_KCNH2	18	6276970	T	C	0.423	0.022	0.005	3.40889e-05	0.017	KCNH2
		153_KCNH2	18	6275028	G	C	0.423	0.022	0.005	3.13173e-05	0.017	KCNH2
	C20:1n-9	129_EPHX1	10	13768090	A	G	0.251	0.047	0.011	1.12e-05	0.011	EPHX1
	MUFA	175_KRT10	12	21641370	T	C	0.179	0.675	0.162	3.09759e-05	0.031	KRT10
	PUFA	152_KCNH2	18	6276970	T	C	0.423	0.275	0.066	2.86124e-05	0.014	KCNH2
		153_KCNH2	18	6275028	G	C	0.423	0.277	0.066	2.53807e-05	0.014	KCNH2
	UI	175_KRT10	12	21641370	T	C	0.179	0.011	0.002	1.21e-06	0.001	KRT10
	n3	152_KCNH2	18	6276970	T	C	0.423	0.023	0.005	1.39e-05	0.007	KCNH2
		153_KCNH2	18	6275028	G	C	0.423	0.023	0.005	1.26e-05	0.007	KCNH2
	n6	152_KCNH2	18	6276970	T	C	0.423	0.253	0.061	3.49e-05	0.018	KCNH2
		153_KCNH2	18	6275028	G	C	0.423	0.254	0.061	3.1e-05	0.018	KCNH2
	n6/n3	Target-659	8	105122150	T	G	0.319	-0.309	0.075	3.6e-05	0.035	PRRS12
longissimus dorsi muscle, neutral lipids	C14:0	71_LIPE	6	49558911	T	G	0.102	-0.074	0.017	8.21608e-06	0.004	LIPE
		55_TNF	7	23701215	G	A	0.385	0.067	0.016	3.61479e-05	0.012	TNF
		175_KRT10	12	21641370	T	C	0.18	-0.064	0.013	6.869e-07	0.001	KRT10
		37_FASN	12	929967	C	T	0.164	0.058	0.015	0.000103829	0.026	FASN
		36_FASN	12	926299	G	A	0.163	0.053	0.015	0.000434018	0.084	FASN
		169_PLCD1	13	22852575	T	C	0.26	-0.047	0.014	0.00050386	0.084	PLCD1
	C16:0	175_KRT10	12	21641370	T	C	0.18	-1.203	0.209	8.72662e-09	8.76153e-06	KRT10
		168_NLE1	12	40037354	A	G	0.141	1.016	0.251	5.07538e-05	0.0254784	NLE1
	C16:1n-7	26_IRX3	6	31045736	T	C	0.343	-0.256	0.062	3.27859e-05	0.0109723	IRX3
		76_ACACA	12	38824185	T	C	0.353	-0.329	0.077	1.8421e-05	0.009	ACACA
		75_ACACA	12	38825225	A	G	0.353	-0.334	0.077	1.44419e-05	0.009	ACACA
	C17:0	Target-226	3	57282501	C	T	0.25	0.013	0.003	7.11889e-05	0.0714737	ENSSSCG00000036224
	C18:1n-9	175_KRT10	12	21641370	T	C	0.18	1.022	0.205	6.17856e-07	0.001	KRT10
		168_NLE1	12	40037354	A	G	0.141	-0.93	0.246	0.000157	0.079	NLE1
	C20:1	129_EPHX1	10	13768090	A	G	0.257	0.033	0.008	7.54067e-05	0.0757083	EPHX1
	SFA	175_KRT10	12	21641370	T	C	0.18	-1.541	0.307	5.27991e-07	0.001	KRT10
		168_NLE1	12	40037354	A	G	0.141	1.481	0.368	5.81517e-05	0.03	NLE1
	MUFA	175_KRT10	12	21641370	T	C	0.18	1.394	0.288	1.3308e-06	0.001	KRT10
		168_NLE1	12	40037354	A	G	0.141	-1.4	0.346	5.195e-05	0.026	NLE1
	UI	175_KRT10	12	21641370	T	C	0.18	1.703	0.343	6.67049e-07	0.001	KRT10
		168_NLE1	12	40037354	A	G	0.141	-1.585	0.41	0.000113536	0.057	NLE1
	C18:1/C18:0	175_KRT10	12	21641370	T	C	0.18	0.288	0.076	0.000144171	0.0723738	KRT10
		168_NLE1	12	40037354	A	G	0.141	-0.353	0.091	9.97822e-05	0.0723738	NLE1
	MUFA/SFA	175_KRT10	12	21641370	T	C	0.18	0.12	0.024	3.44524e-07	0.000345902	KRT10
		168_NLE1	12	40037354	A	G	0.141	-0.116	0.028	4.26837e-05	0.021	NLE1
longissimus dorsi muscle, polar lipids	C18:1n-7	140_MYOD1	2	41424010	G	C	0.419	0.119	0.03	7.5653e-05	0.06563	MYOD1
		158_NEU3	9	9319214	A	C	0.354	-0.135	0.035	0.000130737	0.06563	NEU3
		159_NEU3	9	9329568	A	G	0.354	-0.132	0.036	0.000202891	0.0679009	NEU3
	C20:3n-6	172_METTL12	2	9083025	G	T	0.237	0.039	0.01	0.000121592	0.0383458	METTL12
		103_NMNAT1	6	70305419	T	C	0.474	0.121	0.033	0.000263681	0.0529471	NMNAT1
		117_SOWAHB	8	72541860	C	T	0.307	-0.047	0.013	0.000370604	0.0620144	SOWAHB
		148_PDLIM3	15	46518489	T	G	0.493	0.065	0.013	6.71967e-07	0.000674655	PDLIM3
		13_MSTN	15	94629248	G	A	0.281	0.06	0.015	4.80315e-05	0.0241118	MSTN
		147_WDR17	15	38694151	G	C	0.469	0.045	0.012	0.000152772	0.0383458	WDR17
	SFA	149_HOXD1	15	81987989	A	G	0.272	0.659	0.16	3.91e-05	0.039	HOXD1
	MUFA/SFA	43_ADIPOQ	13	124643018	A	G	0.146	0.032	0.008	7.54e-05	0.076	ADIPOQ
liver, neutral lipids	C16:1n-9	10_SCD	14	111461631	T	C	0.495	-0.454	0.119	0.000141067	0.048	SCD
		11_SCD	14	111461751	C	T	0.495	-0.454	0.119	0.000137024	0.048	SCD
		12_SCD	14	111461804	G	A	0.495	-0.453	0.119	0.000144324	0.048	SCD
	C20:3n-6	174_AHNAK	2	9198996	C	G	0.421	0.086	0.015	5.9027e-09	5.9027e-06	AHNAK
		Target-90	2	4279213	G	A	0.175	-0.1	0.027	0.000255438	0.064	CPT1A
		Target-100	2	6629566	T	C	0.198	-0.16	0.046	0.000460306	0.086997	PCNX3
		129_EPHX1	10	13768090	A	G	0.243	-0.056	0.016	0.000521982	0.086997	EPHX1
		156_P2RX5	12	49786710	T	C	0.303	-0.07	0.016	1.764e-05	0.00882	P2RX5
		155_P2RX5	12	49788563	G	C	0.303	-0.067	0.016	3.65234e-05	0.0121744	P2RX5
	C18:1/C18:0	10_SCD	14	111461631	T	C	0.495	-1.094	0.279	8.73053e-05	0.03	SCD
		11_SCD	14	111461751	C	T	0.495	-1.096	0.279	8.51195e-05	0.03	SCD
		12_SCD	14	111461804	G	A	0.495	-1.094	0.279	8.83864e-05	0.03	SCD
liver, polar lipids	C18:2n-6	44_TTN	15	84227189	T	C	0.345	-0.432	0.111	0.000110655	0.056	TTN
		174_AHNAK	2	9198996	C	G	0.423	0.29	0.078	0.000244429	0.082	AHNAK
		138_LRP4	2	15651335	G	A	0.276	-0.413	0.085	1.09668e-06	0.001	LRP4
	C20:3n-6	174_AHNAK	2	9198996	C	G	0.424	0.117	0.016	3.4857e-13	3.49964e-10	AHNAK
		138_LRP4	2	15651335	G	A	0.276	-0.066	0.017	0.000135842	0.0454618	LRP4
		129_EPHX1	10	13768090	A	G	0.245	-0.065	0.017	0.000105301	0.04546	EPHX1
	C22:5n-3	Target-12	1	25156862	A	G	0.371	0.105	0.027	7.64599e-05	0.0767	CITED2

## Sheet: Blood biochemical parameters
Trait, timepoint	SNP	Chr	Position	A1	A2	MAF	b	SE	p-val	q-val	Gene
HDL, 110d	Target-882	12	2405455	T	C	0.104	21.85	4.664	2.80661e-06	0.003	TBC1D16
HDL, 215d	Target-402	5	63895284	C	G	0.138191	4.14928	1.0563	8.56093e-05	0.0859517	CD4
