# Supplementary material for: SNP discovery and association study for growth, fatness and meat quality traits in Iberian crossbred pigs
Source: Sci Rep. 2022 Sep 30;12:16361. doi: 10.1038/s41598-022-20817-0 (PMC9525691; doi:10.1038/s41598-022-20817-0)
Supplement: Supplementary file 7 — Supplementary Table S6. [file 41598_2022_20817_MOESM7_ESM.xlsx]

## Sheet: 75_ACACA_4039523
Timepoint, location	Trait	b	SE	p-val	q-val
Birth	Weight	-0.136548	0.0293693	3.33013e-06	0.0020321
	Occipito-nasal lenght	-0.310414	0.0708356	1.175e-05	0.0058985
	Trunk lenght	-0.589979	0.194873	0.00246586	0.412621
	Biparietal diameter	-0.131703	0.0321151	4.11433e-05	0.0154257
	Thoracic diameter	-0.280412	0.0682424	3.97279e-05	0.0238549
	Abdominal circumference	-0.758247	0.17344	1.23223e-05	0.00464584
	Thoracic circumference	-0.825269	0.188665	1.21852e-05	0.00705461
Weaning	Occipito-nasal lenght	-0.226615	0.0880585	0.0100689	0.829238
180 days-old	Feed conversion ratio	0.213692	0.0868955	0.0139253	0.542539
Slaughter	Carcass yield	0.349856	0.176899	0.0479602	0.982578
	Average daily gain	-0.019673	0.0078809	0.01255	0.363835
	Global average daily gain	-0.0148946	0.00641935	0.0203264	0.472558
Backfat, inner layer	C17:0	-0.0114551	0.0044643	0.0102897	0.765926
	C18:1(n-7)	-0.208063	0.068941	0.00254467	0.865796
	MUFA	-0.422917	0.213053	0.0471414	0.860229
	MUFA/SFA	-0.0300353	0.0146629	0.0405222	0.78239
Backfat, outer layer	C14:0	-0.0309117	0.0117527	0.00853362	0.522962
	C16:1(n-7)	-0.169394	0.0394333	1.74138e-05	0.0071379
	C18:0	0.283269	0.101853	0.00541634	0.515583
	C18:3	0.012478	0.00631934	0.0483159	0.988123
	MUFA	-0.626466	0.181281	0.000548729	0.194993
	PUFA	0.153042	0.0776751	0.0488054	0.844327
	MUFA/SFA	-0.0391523	0.0121999	0.00133091	0.405787
Longissimus dorsi, neutral lipids	C16:0	0.744562	0.240412	0.00195478	0.280371
	C16:1(n-7)	-0.333281	0.0768453	1.44419e-05	0.00924734
	C17:0	-0.00915201	0.00354396	0.00981075	0.625793
	C17:1	-0.018738	0.00569048	0.000991707	0.344754
	C18:0	0.407875	0.122374	0.000859091	0.350138
	C18:1(n-9)	-0.497342	0.236188	0.0352296	0.940588
	C18:1(n-7)	-0.210904	0.065097	0.00119596	0.345446
	SFA	1.13743	0.353641	0.00129841	0.289749
	MUFA	-1.0523	0.332221	0.00153769	0.36476
	UI	-1.2691	0.393524	0.00125992	0.299961
	C18:1/C18:0	-0.281079	0.0870372	0.00124045	0.348294
	MFA/SFA	-0.0864219	0.0271537	0.00145914	0.291219
Longissimus dorsi, polar lipids	C20:1(n-9)	-0.0201359	0.00882621	0.0225261	0.88489
	C22:4(n-6)	-0.0696634	0.0225088	0.00196853	0.281349
Liver, neutral lipids	C16:0	0.643093	0.243257	0.00820099	0.89532
	C17:0	-0.0234082	0.0114248	0.0404727	0.974288
	C20:5(n-3)	-0.0234789	0.00928339	0.0114345	0.992308
	C22:5(n-3)	-0.0763427	0.0363203	0.0355597	0.948787
Liver, polar lipids	C20:5(n-3)	-0.0194356	0.00917858	0.0342179	0.974263

## Sheet: 76_ACACA_53840
Timepoint, location	Trait	b	SE	p-val	q-val
Birth	Weight	-0.135671	0.0293749	3.86331e-06	0.0020321
	Occipito-nasal lenght	-0.311328	0.070836	1.10746e-05	0.0058985
	Trunk lenght	-0.590802	0.194877	0.00243203	0.412621
	Biparietal diameter	-0.130865	0.0321172	4.60928e-05	0.0154257
	Thoracic diameter	-0.277711	0.0682754	4.75197e-05	0.0238549
	Abdominal circumference	-0.75393	0.173488	1.3882e-05	0.00464584
	Thoracic circumference	-0.819401	0.18867	1.4053e-05	0.00705461
Weaning	Occipito-nasal lenght	-0.222529	0.0880877	0.0115296	0.829238
180 days-old	Feed conversion ratio	0.212141	0.0868576	0.0145902	0.542539
Slaughter	Carcass yield	0.357771	0.176813	0.0430281	0.982578
	Global average daily gain	-0.0147919	0.00641816	0.0211834	0.472558
	Average daily gain	-0.0195556	0.00787954	0.0130713	0.363835
Backfat, inner layer	C17:0	-0.0115364	0.00446307	0.00974213	0.765926
	C18:1(n-7)	-0.207612	0.068906	0.00258704	0.865796
	MUFA	-0.417603	0.21298	0.0499067	0.860229
	MUFA/SFA	-0.0296453	0.0146595	0.0431505	0.80228
Backfat, outer layer	C14:0	-0.0310023	0.0117506	0.00833057	0.522962
	C16:1(n-7)	-0.167743	0.0394642	2.13284e-05	0.0071379
	C18:0	0.281085	0.101881	0.00579857	0.515583
	C18:3	0.0127286	0.00631707	0.0439097	0.988123
	MUFA	-0.62368	0.181325	0.000582648	0.194993
	PUFA	0.15291	0.0776357	0.0488859	0.844327
	MUFA/SFA	-0.0389844	0.0122053	0.00140293	0.405787
Longissimus dorsi, neutral lipids	C16:0	0.733039	0.240301	0.00228457	0.286714
	C16:1(n-7)	-0.3291	0.0768347	1.8421e-05	0.00924734
	C17:0	-0.00921167	0.00354305	0.00932431	0.625793
	C17:1	-0.0186696	0.00568819	0.00103014	0.344754
	C18:0	0.400986	0.122334	0.00104623	0.350138
	C18:1(n-9)	-0.48663	0.236064	0.0392616	0.953168
	C18:1(n-7)	-0.208204	0.0650723	0.00137628	0.345446
	SFA	1.1182	0.353465	0.00155865	0.289749
	MUFA	-1.03433	0.332042	0.00183911	0.36476
	UI	-1.24923	0.393351	0.00149383	0.299961
	C18:1/C18:0	-0.275901	0.086999	0.0015175	0.348294
	MFA/SFA	-0.0849842	0.0271402	0.00174035	0.291219
Longissimus dorsi, polar lipids	C20:1(n-9)	-0.0201606	0.0088215	0.0222899	0.88489
	C22:4(n-6)	-0.0689079	0.0225069	0.00220132	0.281349
Liver, neutral lipids	C16:0	0.622902	0.243216	0.0104339	0.89532
	C17:0	-0.0232327	0.0114192	0.0418978	0.974288
	C20:5(n-3)	-0.023026	0.00927804	0.013073	0.992308
	C22:5(n-3)	-0.0745928	0.0362997	0.0398872	0.948787
Liver, polar lipids	C20:5(n-3)	-0.0193233	0.00917549	0.0352071	0.974263

## Sheet: 128_EPHX1_160222
Timepoint, location	Trait	b	SE	p-val	q-val
Birth	Occipito-nasal lenght	-0.201814	0.0946963	0.0330748	0.527161
Weaning	Occipito-nasal lenght	0.279744	0.120321	0.0200729	0.829238
	Abdominal circumference	2.18163	0.502183	1.3972e-05	0.0140279
	Thoracic circumference	1.00432	0.454482	0.0271182	0.54679
	Average daily gain	0.0142463	0.00547182	0.00922545	0.658274
	Weight	0.408832	0.158769	0.0100239	0.552647
110 days-old	Average daily gain	0.0262017	0.0124693	0.0356149	0.507423
	Weight	2.20395	0.776811	0.00455141	0.347228
	Backfat inner layer	0.0362251	0.0177219	0.0409443	0.922656
	Loin diameter	0.197025	0.0884967	0.0259908	0.795069
	Glucose	7.43054	3.6338	0.0408707	0.888025
150 days-old	Average daily gain	0.0627816	0.0199711	0.00166873	0.335081
	Weight	4.74949	1.24544	0.000137015	0.0687815
180 days-old	Weight	5.8082	1.59109	0.000261784	0.0876104
215 days-old	Average daily gain	0.0534523	0.0236321	0.0237064	0.680035
	Feed conversion ratio	-0.418907	0.168347	0.0128336	0.996684
	Backfat outer layer	0.0733877	0.0338879	0.0303417	0.995726
	Weight	7.66865	2.00803	0.000134002	0.044846
	HDL	4.33169	1.50623	0.00402944	0.562841
Slaughter	Global average daily gain	0.0258605	0.00854704	0.00248088	0.177915
	Average daily gain	0.0304076	0.0105299	0.0038803	0.245031

## Sheet: 129_EPHX1_160215
Timepoint, location	Trait	b	SE	p-val	q-val
Backfat, inner layer	C16:1(n-9)	-0.0120185	0.00527187	0.0226232	0.99109
	C20:1(n-9)	0.0496675	0.0119685	3.32695e-05	0.0334026
	C20:4(n-6)	-0.00446272	0.002275	0.0498045	0.995603
	n6/n3	-0.494731	0.221127	0.0252659	0.995399
Backfat, outer layer	C14:0	0.0207356	0.00897927	0.0209286	0.781845
	C18:1(n-9)	-0.261552	0.120939	0.0305664	0.876819
	C18:3	-0.0109164	0.00484084	0.0241296	0.988123
	C20:1(n-9)	0.0473636	0.0107805	1.11556e-05	0.0112002
	C20:4(n-6)	0.00762943	0.00339399	0.0245811	0.991594
Longissimus dorsi, neutral lipids	C16:0	0.399935	0.183374	0.0291844	0.611381
	C16:1(n-9)	-0.00711586	0.00285461	0.0126756	0.530263
	C18:2 (n-6)	-0.102131	0.0450241	0.0233064	0.887038
	C20:1(n-9)	0.0328585	0.00830064	7.54067e-05	0.0757083
	SFA	0.565272	0.269783	0.0361458	0.672201
	PUFA	-0.107292	0.0501169	0.0322877	0.895263
	UI	-0.667905	0.300123	0.026052	0.594196
	n6	-0.109575	0.046708	0.018978	0.90443
	n6/n3	-0.186206	0.0655285	0.00448873	0.676929
	MFA/SFA	-0.041294	0.0207249	0.0463183	0.7046
Longissimus dorsi, polar lipids	C20:5(n-3)	-0.0142618	0.00669255	0.0330893	0.991387
	C22:4(n-6)	0.0380843	0.0173419	0.0280857	0.567256
Liver, neutral lipids	C20:3(n-6)	-0.055703	0.0160564	0.000521982	0.086997
Liver, polar lipids	C20:3(n-6)	-0.06546	0.0168797	0.000105301	0.0454618
	C22:4(n-6)	0.0428218	0.0141699	0.00251092	0.420161

## Sheet: 118_FREM2_140035
Timepoint, location	Trait	b	SE	p-val	q-val
Birth	Occipito-nasal lenght	-0.167148	0.0654643	0.0106717	0.504659
	Abdominal circumference	-0.331729	0.161478	0.0399439	0.54623
Weaning	Occipito-nasal lenght	-0.287824	0.0829337	0.000519425	0.260751
	Trunk lenght	-1.14517	0.359049	0.00142542	0.212765
	Abdominal circumference	-1.02018	0.354328	0.00398689	0.806341
	Thoracic circumference	-1.17953	0.316279	0.000191939	0.192707
	Backfat depth	-0.0254917	0.0104636	0.0148417	0.429416
	Loin diameter	-0.080211	0.0243892	0.00100616	0.22284
	Average daily gain	-0.00951613	0.00402242	0.0179926	0.658274
	Weight	-0.453319	0.113356	6.35882e-05	0.0638426

## Sheet: 103_NMNAT1_64332
Timepoint, location	Trait	b	SE	p-val	q-val
Weaning	Trunk lenght	-1.66329	0.652833	0.0108403	0.381376
	Thoracic circumference	-1.81098	0.642891	0.00484857	0.393408
110 days-old	Average daily gain	-0.0413007	0.0175949	0.0189095	0.493982
	Feed conversion ratio	0.20558	0.102864	0.0456571	0.582819
	Weight	-3.1324	1.09778	0.00432545	0.347228
	Colesterol	-15.6978	5.97488	0.00860673	0.747519
	LDL	-10.4178	4.85193	0.031781	0.795389
150 days-old	Average daily gain	-0.117722	0.0281589	2.90708e-05	0.0291871
	Feed conversion ratio	0.58589	0.13461	1.34591e-05	0.00337823
	Weight	-7.26166	1.75128	3.37621e-05	0.0338971
180 days-old	Average daily gain	-0.0852268	0.0230592	0.000219023	0.219899
	Feed conversion ratio	0.812638	0.161607	4.94363e-07	0.000124085
	Weight	-10.9323	2.25103	1.19419e-06	0.00119897
215 days-old	Weight	-13.5885	2.88792	2.53519e-06	0.00127267
Slaughter	Global average daily gain	-0.0503172	0.0120848	3.13169e-05	0.0314422
	Weight	-6.75625	2.90755	0.020142	0.946111
	Average daily gain	-0.0533622	0.0149323	0.000352088	0.175055

## Sheet: 117_SOWAHB_76740
Timepoint, location	Trait	b	SE	p-val	q-val
Birth	Abdominal circumference	-0.268728	0.13367	0.0443899	0.54623
Weaning	Trunk lenght	-0.613785	0.295632	0.0378775	0.53562
	Thoracic circumference	-0.617475	0.262182	0.0185157	0.536833
	Average daily gain	-0.00634803	0.00321106	0.0480498	0.658274
110 days-old	Weight	-1.1565	0.443918	0.00918148	0.359588
	Backfat outer layer	-0.0272782	0.0112919	0.0157039	0.830983
	Backfat inner layer	-0.0295245	0.011915	0.0132151	0.777359
	Backfat depth	-0.0564598	0.0186767	0.00250277	0.459112
	Loin diameter	-0.122378	0.0594281	0.0394687	0.795069
150 days-old	Average daily gain	-0.0273051	0.0112635	0.0153414	0.611302
	Weight	-2.43183	0.68338	0.000372934	0.124809
180 days-old	Average daily gain	-0.0245928	0.00932851	0.00838157	0.448251
	Feed conversion ratio	0.231668	0.0651745	0.000378577	0.0760183
	Weight	-3.4062	0.909833	0.000181285	0.0876104
215 days-old	Average daily gain	-0.0611716	0.0134467	5.38564e-06	0.00540718
	Feed conversion ratio	0.403125	0.0977798	3.74316e-05	0.0375813
	Weight	-5.77078	1.1531	5.5981e-07	0.000562049
	Cholesterol	-3.37277	1.687	0.0455796	0.863953
	HDL	-2.38736	0.687978	0.000520234	0.255964
Slaughter	Global average daily gain	-0.0190451	0.00494195	0.00011632	0.0583926
	Weight	-2.56501	1.17042	0.0284126	0.946111
	Average daily gain	-0.0247093	0.00601535	3.99597e-05	0.0401195

## Sheet: 135_TFRC_1434161
Timepoint, location	Trait	b	SE	p-val	q-val
Weaning	Occipito-nasal lenght	0.207068	0.10287	0.0441245	0.829238
	Abdominal circumference	1.06592	0.440247	0.01547	0.806341
70 days-old	Weight	2.08364	0.733277	0.00448959	0.64137
	Average daily gain	0.0384644	0.0121735	0.00157937	0.390259
110 days-old	Feed conversion ratio	-0.142307	0.0631927	0.0243255	0.582819
	Weight	1.77516	0.673324	0.00837883	0.359588
	Backfat outer layer	0.0384255	0.0179398	0.0322003	0.847376
150 days-old	Average daily gain	0.0361108	0.0173213	0.0370907	0.611302
	Weight	3.4268	1.05185	0.00112249	0.160997
180 days-old	Weight	3.94415	1.37897	0.00423371	0.313384
215 days-old	Average daily gain	0.07968	0.0209549	0.000143268	0.0719205
	Feed conversion ratio	-0.543412	0.149352	0.000274268	0.137683
	Backfat outer layer	0.0603344	0.0287818	0.036058	0.995726
	Weight	6.54725	1.77265	0.000221204	0.0555222
	Colesterol	-5.12581	2.52304	0.0421943	0.863953
	LDL	-5.11742	2.05684	0.0128463	0.644884
Slaughter	Global average daily gain	0.0257671	0.00740515	0.000502141	0.0720214
	Average daily gain	0.0198284	0.00912925	0.0298587	0.516864

## Sheet: 010_SCD-1_1209665
Timepoint, location	Trait	b	SE	p-val	q-val
Weaning	Trunk lenght	4.6965	2.22275	0.0346069	0.513018
	Thoracic circumference	3.95289	1.92301	0.0398241	0.57947
	Weight	1.57823	0.694447	0.0230477	0.641374
150 days-old	Average daily gain	0.220362	0.0840542	0.00875012	0.602217
	Feed conversion ratio	-1.87434	0.396275	2.24641e-06	0.000751799
	Weight	12.494	5.02197	0.0128513	0.416216
180 days-old	Average daily gain	0.205021	0.066726	0.00212213	0.23785
	Feed conversion ratio	-2.54057	0.468589	5.90226e-08	1.97529e-05
	Weight	20.5868	6.5447	0.00165762	0.208031
215 days-old	Average daily gain	0.244451	0.0997205	0.0142317	0.564617
	Feed conversion ratio	-1.98958	0.709322	0.00503305	0.66881
	Backfat outer layer	0.315725	0.132728	0.0173718	0.995726
	Weight	28.8588	8.34789	0.000546191	0.0783394
Slaughter	Global average daily gain	0.125064	0.0353525	0.000403744	0.0718165
	Weight	29.3183	5.45383	7.62734e-08	2.55262e-05
	Average daily gain	0.126025	0.0437199	0.00394461	0.245031
	Carcass lenght	3.13472	1.47709	0.0338185	0.799299
	Backfat depth	-0.939585	0.392577	0.0166939	0.891283
	Liver fat content	-5.29621	1.53877	0.000577758	0.149704
	MSM??	-2.20289	0.911818	0.0156949	0.999989
Backfat, inner layer	C17:0	0.0474264	0.0240375	0.0484937	0.920426
	C18:1(n-7)	0.79254	0.368353	0.0314309	0.982296
Backfat, outer layer	C20:1(n-9)	0.160965	0.0759371	0.03403	0.996425
	n3	0.0672639	0.032992	0.0414706	0.941834
Longissimus dorsi, neutral lipids	C20:4(n-6)	-2.01433	0.878972	0.0219234	0.714816
	C20:5(n-3)	-0.134547	0.0474742	0.00459546	0.502689
	UI	-0.088039	0.0405011	0.0297246	0.747584
Liver, neutral lipids	C14:0	-0.547769	0.154272	0.000384239	0.129203
	C16:0	-3.87709	1.24744	0.00188331	0.634812
	C16:1(n-9)	-0.453531	0.119153	0.000141067	0.0483004
	C16:1(n-7)	-0.920262	0.279716	0.00100193	0.348927
	C17:1	-0.113719	0.0357536	0.00146955	0.5044
	C18:0	7.2247	2.25681	0.00136817	0.458189
	C18:1(n-9)	-9.06417	2.67932	0.00071695	0.243478
	C18:2 (n-6)	1.86321	0.638199	0.00350607	0.506668
	C20:4(n-6)	4.36315	1.45732	0.00275385	0.705932
	C20:5(n-3)	0.14985	0.0459368	0.00110595	0.378019
	C22:4(n-6)	0.252336	0.0977552	0.0098428	0.989923
	C22:5(n-3)	0.370763	0.179654	0.0390402	0.948787
	C22:6(n-3)	0.457116	0.16556	0.00576202	0.980631
	SFA	3.00397	1.36699	0.0279845	0.759363
	MUFA	-10.5095	3.11176	0.000731873	0.249234
	PUFA	7.3928	2.35562	0.00169891	0.580396
	UI	0.170934	0.0615854	0.00551061	0.804102
	n3	0.985282	0.335351	0.00330269	0.99326
	n6	6.4073	2.05187	0.0017922	0.612186
	C18:1/C18:0	-1.09415	0.278878	8.73053e-05	0.02958
	MUFA/SFA	-0.297831	0.089353	0.000858557	0.290963
Liver, polar lipids	C20:0	0.15664	0.0743572	0.0351539	0.999201

## Sheet: 11_SCD-2_1209666
Timepoint, location	Trait	b	SE	p-val	q-val
Weaning	Trunk lenght	4.69662	2.22283	0.034609	0.513018
	Thoracic circumference	3.96432	1.92308	0.0392606	0.57947
	Weight	1.58078	0.694474	0.0228324	0.641374
150 days-old	Average daily gain	0.220476	0.084057	0.00871748	0.602217
	Feed conversion ratio	-1.87488	0.396286	2.23268e-06	0.000751799
	Weight	12.5081	5.02208	0.0127524	0.416216
180 days-old	Average daily gain	0.204927	0.0667257	0.00213212	0.23785
	Feed conversion ratio	-2.54109	0.468589	5.86591e-08	1.97529e-05
	Weight	20.5925	6.54479	0.00165296	0.208031
215 days-old	Average daily gain	0.244648	0.0997238	0.014157	0.564617
	Feed conversion ratio	-1.99053	0.709345	0.00501367	0.66881
	Backfat outer layer	0.315796	0.132726	0.0173454	0.995726
	Weight	28.8753	8.34811	0.000542388	0.0783394
Slaughter	Weight	29.3291	5.45393	7.54823e-08	2.55262e-05
	Global average daily gain	0.125036	0.0353533	0.000405051	0.0718165
	Average daily gain	0.12605	0.0437209	0.00393828	0.245031
	MSM??	-2.19995	0.911809	0.0158334	0.999989
	Liver fat content	-5.3086	1.53882	0.000561041	0.149704
	Carcass lenght	3.14584	1.4771	0.0331929	0.799299
	Backfat depth	-0.940812	0.39259	0.016556	0.891283
Backfat, inner layer	C17:0	0.0473062	0.0240381	0.0490718	0.920426
	C18:1(n-7)	0.793971	0.368356	0.0311272	0.982296
Backfat, outer layer	C20:1(n-9)	0.161101	0.0759382	0.0338817	0.996425
	n3	0.0674434	0.0329927	0.0409347	0.941834
Longissimus dorsi, neutral lipids	C20:4(n-6)	-2.0142	0.879011	0.0219383	0.714816
	C20:5(n-3)	-0.134378	0.0474763	0.00464856	0.502689
	UI	-0.0880253	0.0405029	0.0297571	0.747584
Liver, neutral lipids	C14:0	-0.549206	0.154277	0.000371026	0.129203
	C16:0	-3.88751	1.24748	0.00183149	0.634812
	C16:1(n-9)	-0.454398	0.119156	0.000137024	0.0483004
	C16:1(n-7)	-0.921335	0.279729	0.00098886	0.348927
	C17:1	-0.113556	0.0357537	0.00149291	0.5044
	C18:0	7.24065	2.2569	0.00133554	0.458189
	C18:1(n-9)	-9.08172	2.67938	0.000700231	0.243478
	C18:2 (n-6)	1.86511	0.638208	0.00347321	0.506668
	C20:4(n-6)	4.37071	1.45734	0.00270771	0.705932
	C20:5(n-3)	0.149972	0.0459362	0.00109543	0.378019
	C22:4(n-6)	0.253312	0.0977542	0.00956088	0.989923
	C22:5(n-3)	0.371624	0.179653	0.0385873	0.948787
	C22:6(n-3)	0.457902	0.165564	0.0056799	0.980631
	SFA	3.00804	1.36704	0.0277776	0.759363
	MUFA	-10.526	3.11182	0.000718068	0.249234
	PUFA	7.40538	2.35565	0.00166842	0.580396
	UI	0.171271	0.0615862	0.00541919	0.804102
	n3	0.986848	0.335356	0.00325376	0.99326
	n6	6.41833	2.05189	0.00175998	0.612186
	C18:1/C18:0	-1.09587	0.278883	8.51195e-05	0.02958
	MUFA/SFA	-0.29829	0.0893552	0.00084308	0.290963
Liver, polar lipids	C20:0	0.156496	0.0743583	0.0353247	0.999201

[truncated: 42 more sheets: 12_SCD-3_1209666, Target-356, Target-377, Target-809, Target-970, Target-971, Target-746, 001_LEPR_101497, 150_NFE2L2_92434, 24_FTO3_39927, 71_LIPE_45453406, Target-65, Target-608, 175_KRT10_218463, 168_NLE1_4154848, 152_KCNH2_672126, 153_KCNH2_672320, 174_AHNAK_854544, 55_TNF_27550797, 36_FASN_1028766 …]
